# Supplementary material for: Culture-enriched human gut microbiomes reveal core and accessory resistance genes
Source: Microbiome. 2019 Apr 5;7:56. doi: 10.1186/s40168-019-0669-7 (PMC6451232; doi:10.1186/s40168-019-0669-7)
Supplement: Supplementary file 1 — Table S1. Sequencing statistics of culture-enriched microbiomes. (XLSX 26 kb) [file 40168_2019_669_MOESM1_ESM.xlsx]

## Sheet: Supplementary table 1 - Sequenc
Description	Sample	Participant	Timepoint	Culture	Aerobic	Type	readsSequenced	contigsAssembled	nucleotidesAssembled	NbGenes	RG	IS	RGIS
Sample_P10J0-FOX-ANA-Assembly	P10J0	P10	0	FOX	ANA	Exposed	20625415	18518	36749696	44183	153	97	12
Sample_P10J0-FOX-CO2-Assembly	P10J0	P10	0	FOX	CO2	Exposed	17324773	26269	53236837	64404	271	133	7
Sample_P10J0-MEB-ANA-Assembly	P10J0	P10	0	MEB	ANA	Exposed	17855737	20993	32660846	43620	226	204	46
Sample_P10J0-MEB-CO2-Assembly	P10J0	P10	0	MEB	CO2	Exposed	15387937	16597	25590385	34569	183	174	45
Sample_P10J7-FOX-ANA-Assembly	P10J7	P10	7	FOX	ANA	Exposed	19186809	23581	34747708	47338	152	123	16
Sample_P10J7-FOX-CO2-Assembly	P10J7	P10	7	FOX	CO2	Exposed	17563169	12579	28260074	33905	123	113	16
Sample_P10J7-MEB-ANA-Assembly	P10J7	P10	7	MEB	ANA	Exposed	20268431	14696	31596381	38127	205	201	24
Sample_P10J7-MEB-CO2-Assembly	P10J7	P10	7	MEB	CO2	Exposed	16498565	9389	23808978	27651	170	180	40
Sample_P11J0-FOX-ANA-Assembly	P11J0	P11	0	FOX	ANA	Exposed	15075417	12363	38040422	44522	261	107	18
Sample_P11J0-FOX-CO2-Assembly	P11J0	P11	0	FOX	CO2	Exposed	18140733	12269	30524526	36379	298	192	57
Sample_P11J0-MEB-ANA-Assembly	P11J0	P11	0	MEB	ANA	Exposed	24194395	29222	68414957	80665	351	290	18
Sample_P11J0-MEB-CO2-Assembly	P11J0	P11	0	MEB	CO2	Exposed	18403885	12615	33020253	35750	300	302	65
Sample_P11J7-FOX-ANA-Assembly	P11J7	P11	7	FOX	ANA	Exposed	16435547	21794	43457829	53423	307	163	24
Sample_P11J7-FOX-CO2-Assembly	P11J7	P11	7	FOX	CO2	Exposed	20454149	11768	22229335	26994	218	114	30
Sample_P11J7-MEB-ANA-Assembly	P11J7	P11	7	MEB	ANA	Exposed	20634343	22168	36534141	47062	302	318	94
Sample_P11J7-MEB-CO2-Assembly	P11J7	P11	7	MEB	CO2	Exposed	20011937	20665	33461834	42786	282	278	79
Sample_P12J0-FOX-ANA-Assembly	P12J0	P12	0	FOX	ANA	Exposed	18186167	15862	36666926	44137	230	123	16
Sample_P12J0-FOX-CO2-Assembly	P12J0	P12	0	FOX	CO2	Exposed	17934269	15890	38580843	45594	236	151	16
Sample_P12J0-MEB-ANA-Assembly	P12J0	P12	0	MEB	ANA	Exposed	24443911	15729	39190340	46102	282	239	54
Sample_P12J0-MEB-CO2-Assembly	P12J0	P12	0	MEB	CO2	Exposed	21242703	8662	24016342	26907	172	165	43
Sample_P12J7-FOX-ANA-Assembly	P12J7	P12	7	FOX	ANA	Exposed	19410819	15878	50506387	56965	398	215	34
Sample_P12J7-FOX-CO2-Assembly	P12J7	P12	7	FOX	CO2	Exposed	20803403	16146	43631943	49364	376	169	24
Sample_P12J7-MEB-ANA-Assembly	P12J7	P12	7	MEB	ANA	Exposed	20723115	18863	46065911	54280	347	226	39
Sample_P12J7-MEB-CO2-Assembly	P12J7	P12	7	MEB	CO2	Exposed	22666333	16395	42231930	50162	392	264	59
Sample_P13J0-FOX-ANA-Assembly	P13J0	P13	0	FOX	ANA	Exposed	34115249	25884	78862956	91424	562	219	52
Sample_P13J0-FOX-CO2-Assembly	P13J0	P13	0	FOX	CO2	Exposed	30242967	27826	68304118	83962	557	234	37
Sample_P13J0-MEB-ANA-Assembly	P13J0	P13	0	MEB	ANA	Exposed	34280485	31746	76472382	90716	438	344	33
Sample_P13J0-MEB-CO2-Assembly	P13J0	P13	0	MEB	CO2	Exposed	29469059	21346	39859491	50963	333	245	79
Sample_P13J7-FOX-ANA-Assembly	P13J7	P13	7	FOX	ANA	Exposed	39123485	17958	73646820	78581	476	241	40
Sample_P13J7-FOX-CO2-Assembly	P13J7	P13	7	FOX	CO2	Exposed	26598847	28823	74233747	89210	544	202	32
Sample_P13J7-MEB-ANA-Assembly	P13J7	P13	7	MEB	ANA	Exposed	23729001	20451	56663693	64880	327	260	11
Sample_P13J7-MEB-CO2-Assembly	P13J7	P13	7	MEB	CO2	Exposed	28614091	20765	52492006	61847	338	316	55
Sample_P14J0-FOX-ANA-Assembly	P14J0	P14	0	FOX	ANA	Exposed	42587259	44549	81246015	102718	428	195	3
Sample_P14J0-FOX-CO2-Assembly	P14J0	P14	0	FOX	CO2	Exposed	42791201	18293	55388440	59737	224	134	33
Sample_P14J0-MEB-ANA-Assembly	P14J0	P14	0	MEB	ANA	Exposed	35424349	37489	71202530	89974	392	332	55
Sample_P14J0-MEB-CO2-Assembly	P14J0	P14	0	MEB	CO2	Exposed	34907969	12091	29395838	33569	143	196	57
Sample_P14J7-FOX-ANA-Assembly	P14J7	P14	7	FOX	ANA	Exposed	30686359	26500	59768979	70793	298	152	12
Sample_P14J7-FOX-CO2-Assembly	P14J7	P14	7	FOX	CO2	Exposed	55429439	32277	101386574	112575	516	266	23
Sample_P14J7-MEB-ANA-Assembly	P14J7	P14	7	MEB	ANA	Exposed	28454289	30273	54664657	70804	324	283	47
Sample_P14J7-MEB-CO2-Assembly	P14J7	P14	7	MEB	CO2	Exposed	46765243	26280	51290470	63394	302	223	41
Sample_P15J0-FOX-ANA-Assembly	P15J0	P15	0	FOX	ANA	Exposed	43394653	21985	66445745	76276	441	169	64
Sample_P15J0-FOX-CO2-Assembly	P15J0	P15	0	FOX	CO2	Exposed	52433261	20351	63581307	72083	407	198	45
Sample_P15J0-MEB-ANA-Assembly	P15J0	P15	0	MEB	ANA	Exposed	34379047	37398	65388631	84170	364	298	16
Sample_P15J0-MEB-CO2-Assembly	P15J0	P15	0	MEB	CO2	Exposed	40518233	19967	42221486	52047	303	313	81
Sample_P15J7-FOX-ANA-Assembly	P15J7	P15	7	FOX	ANA	Exposed	39601629	23079	68499419	78599	485	181	45
Sample_P15J7-FOX-CO2-Assembly	P15J7	P15	7	FOX	CO2	Exposed	39183711	24407	62266410	73974	418	182	46
Sample_P15J7-MEB-ANA-Assembly	P15J7	P15	7	MEB	ANA	Exposed	30795141	41074	74869132	94970	388	278	33
Sample_P15J7-MEB-CO2-Assembly	P15J7	P15	7	MEB	CO2	Exposed	31705955	38302	75342097	92611	403	288	56
Sample_P17J0-FOX-ANA-Assembly	P17J0	P17	0	FOX	ANA	Exposed	43362797	35181	94991813	109201	598	276	29
Sample_P17J0-FOX-CO2-Assembly	P17J0	P17	0	FOX	CO2	Exposed	30318739	35152	73070476	88826	468	240	30
Sample_P17J0-MEB-ANA-Assembly	P17J0	P17	0	MEB	ANA	Exposed	38926675	36863	83793397	100198	480	493	82
Sample_P17J0-MEB-CO2-Assembly	P17J0	P17	0	MEB	CO2	Exposed	53771221	38056	95997392	111006	504	509	77
Sample_P17J7-FOX-ANA-Assembly	P17J7	P17	7	FOX	ANA	Exposed	44655059	18453	74299630	79372	470	225	59
Sample_P17J7-FOX-CO2-Assembly	P17J7	P17	7	FOX	CO2	Exposed	46615931	35915	61782728	80361	514	266	37
Sample_P17J7-MEB-ANA-Assembly	P17J7	P17	7	MEB	ANA	Exposed	36461407	33304	83555767	97482	478	379	41
Sample_P17J7-MEB-CO2-Assembly	P17J7	P17	7	MEB	CO2	Exposed	47765105	25430	71041280	79021	441	333	36
Sample_P18J0-FOX-ANA-Assembly	P18J0	P18	0	FOX	ANA	Exposed	50957731	23382	65229099	76135	400	167	37
Sample_P18J0-FOX-CO2-Assembly	P18J0	P18	0	FOX	CO2	Exposed	37438577	20970	51774223	61967	360	143	45
Sample_P18J0-MEB-ANA-Assembly	P18J0	P18	0	MEB	ANA	Exposed	35533599	19537	50382434	58481	339	192	27
Sample_P18J0-MEB-CO2-Assembly	P18J0	P18	0	MEB	CO2	Exposed	39682215	16328	42220098	48527	266	171	45
Sample_P18J7-FOX-ANA-Assembly	P18J7	P18	7	FOX	ANA	Exposed	51763411	21925	75422949	83757	504	228	44
Sample_P18J7-FOX-CO2-Assembly	P18J7	P18	7	FOX	CO2	Exposed	54737839	35757	66819305	83851	516	218	17
Sample_P18J7-MEB-ANA-Assembly	P18J7	P18	7	MEB	ANA	Exposed	45920653	32422	68144507	81989	414	300	25
Sample_P18J7-MEB-CO2-Assembly	P18J7	P18	7	MEB	CO2	Exposed	36879563	16874	35903243	42544	212	162	38
Sample_P19J0-FOX-ANA-Assembly	P19J0	P19	0	FOX	ANA	Exposed	46171811	11446	62206217	64449	365	135	34
Sample_P19J0-FOX-CO2-Assembly	P19J0	P19	0	FOX	CO2	Exposed	53923985	20400	60379152	66293	324	159	27
Sample_P19J0-MEB-ANA-Assembly	P19J0	P19	0	MEB	ANA	Exposed	41984069	34035	74943513	91039	379	294	13
Sample_P19J0-MEB-CO2-Assembly	P19J0	P19	0	MEB	CO2	Exposed	46957033	30110	68563337	80878	395	263	32
Sample_P19J7-FOX-ANA-Assembly	P19J7	P19	7	FOX	ANA	Exposed	52145569	39862	110603141	127596	736	293	65
Sample_P19J7-FOX-CO2-Assembly	P19J7	P19	7	FOX	CO2	Exposed	29332075	17158	36909961	44825	303	143	31
Sample_P19J7-MEB-ANA-Assembly	P19J7	P19	7	MEB	ANA	Exposed	54146255	25531	74363513	85355	431	278	48
Sample_P19J7-MEB-CO2-Assembly	P19J7	P19	7	MEB	CO2	Exposed	39767033	24637	61611600	70987	391	269	34
Sample_P1J0-FOX-ANA-Assembly	P1J0	P1	0	FOX	ANA	Exposed	23813273	10274	37756850	40404	193	86	11
Sample_P1J0-FOX-CO2-Assembly	P1J0	P1	0	FOX	CO2	Exposed	26743425	9116	44940498	42211	153	71	14
Sample_P1J0-MEB-ANA-Assembly	P1J0	P1	0	MEB	ANA	Exposed	25676703	23927	38762224	49582	244	200	47
Sample_P1J0-MEB-CO2-Assembly	P1J0	P1	0	MEB	CO2	Exposed	29704743	20135	43095089	49721	230	152	29
Sample_P1J7-FOX-ANA-Assembly	P1J7	P1	7	FOX	ANA	Exposed	24955245	11576	35372563	40356	190	76	7
Sample_P1J7-FOX-CO2-Assembly	P1J7	P1	7	FOX	CO2	Exposed	23482819	7555	13852022	18411	104	67	8
Sample_P1J7-MEB-ANA-Assembly	P1J7	P1	7	MEB	ANA	Exposed	20933455	25994	39234876	52706	291	209	29
Sample_P1J7-MEB-CO2-Assembly	P1J7	P1	7	MEB	CO2	Exposed	19677579	19087	30231654	38354	188	157	22
Sample_P20J0-FOX-ANA-Assembly	P20J0	P20	0	FOX	ANA	Exposed	46489883	23387	77408954	86586	491	219	59
Sample_P20J0-FOX-CO2-Assembly	P20J0	P20	0	FOX	CO2	Exposed	44527673	24805	86682228	94795	528	258	48
Sample_P20J0-MEB-ANA-Assembly	P20J0	P20	0	MEB	ANA	Exposed	35394443	17957	61112543	65154	355	264	64
Sample_P20J0-MEB-CO2-Assembly	P20J0	P20	0	MEB	CO2	Exposed	54576279	27594	66154999	77054	362	228	54
Sample_P20J7-FOX-ANA-Assembly	P20J7	P20	7	FOX	ANA	Exposed	56903027	12755	73722786	76797	560	265	120
Sample_P20J7-FOX-CO2-Assembly	P20J7	P20	7	FOX	CO2	Exposed	34102813	18763	34283317	40035	292	105	73
Sample_P20J7-MEB-ANA-Assembly	P20J7	P20	7	MEB	ANA	Exposed	39630355	22006	70826581	78454	444	227	62
Sample_P20J7-MEB-CO2-Assembly	P20J7	P20	7	MEB	CO2	Exposed	31840971	18979	47836773	55209	407	199	125
Sample_P21J0-FOX-ANA-Assembly	P21J0	P21	0	FOX	ANA	Exposed	33504477	16934	49821545	58353	341	173	29
Sample_P21J0-FOX-CO2-Assembly	P21J0	P21	0	FOX	CO2	Exposed	47762491	4928	34869599	33171	167	127	31
Sample_P21J0-MEB-ANA-Assembly	P21J0	P21	0	MEB	ANA	Exposed	37243383	20251	52274253	60085	287	246	53
Sample_P21J0-MEB-CO2-Assembly	P21J0	P21	0	MEB	CO2	Exposed	42082159	27537	54105891	67905	327	275	59
Sample_P21J7-FOX-ANA-Assembly	P21J7	P21	7	FOX	ANA	Exposed	31899507	25047	71340412	83098	470	234	44
Sample_P21J7-FOX-CO2-Assembly	P21J7	P21	7	FOX	CO2	Exposed	61118921	25936	67236443	78776	444	232	65
Sample_P21J7-MEB-ANA-Assembly	P21J7	P21	7	MEB	ANA	Exposed	44817203	26081	85826250	95674	509	311	58
Sample_P21J7-MEB-CO2-Assembly	P21J7	P21	7	MEB	CO2	Exposed	43710583	28378	65637318	77654	384	274	46
Sample_P22J0-FOX-ANA-Assembly	P22J0	P22	0	FOX	ANA	Exposed	48790473	22416	63459927	74439	454	200	34
Sample_P22J0-FOX-CO2-Assembly	P22J0	P22	0	FOX	CO2	Exposed	34717939	9902	56941837	54929	266	123	42
Sample_P22J0-MEB-ANA-Assembly	P22J0	P22	0	MEB	ANA	Exposed	39237841	39406	77843912	96226	508	364	60
Sample_P22J0-MEB-CO2-Assembly	P22J0	P22	0	MEB	CO2	Exposed	43840583	26989	49570598	60995	326	262	15
Sample_P22J7-FOX-ANA-Assembly	P22J7	P22	7	FOX	ANA	Exposed	47053993	18022	80914497	86198	591	238	74
Sample_P22J7-FOX-CO2-Assembly	P22J7	P22	7	FOX	CO2	Exposed	35980451	18578	61063905	67353	435	177	25
Sample_P22J7-MEB-ANA-Assembly	P22J7	P22	7	MEB	ANA	Exposed	47171643	27333	87564379	96582	601	289	72
Sample_P22J7-MEB-CO2-Assembly	P22J7	P22	7	MEB	CO2	Exposed	42603021	23203	44328802	55377	300	187	43
Sample_P23J0-FOX-ANA-Assembly	P23J0	P23	0	FOX	ANA	Control	39633799	18323	60637064	69100	410	187	23
Sample_P23J0-FOX-CO2-Assembly	P23J0	P23	0	FOX	CO2	Control	45329277	20146	67187914	76665	450	198	22
Sample_P23J0-MEB-ANA-Assembly	P23J0	P23	0	MEB	ANA	Control	51978177	40334	81676060	102282	457	347	49
Sample_P23J0-MEB-CO2-Assembly	P23J0	P23	0	MEB	CO2	Control	51944777	34733	71517991	88490	409	308	35
Sample_P23J7-FOX-ANA-Assembly	P23J7	P23	7	FOX	ANA	Control	41180187	13493	51920970	57795	341	188	32
Sample_P23J7-FOX-CO2-Assembly	P23J7	P23	7	FOX	CO2	Control	51931379	10614	49179137	50847	257	135	27
Sample_P23J7-MEB-ANA-Assembly	P23J7	P23	7	MEB	ANA	Control	35703333	32391	56227247	73139	317	252	28
Sample_P23J7-MEB-CO2-Assembly	P23J7	P23	7	MEB	CO2	Control	52097933	26359	53166987	64264	267	209	33
Sample_P25J0-FOX-ANA-Assembly	P25J0	P25	0	FOX	ANA	Control	46079549	26597	76610152	87046	450	169	26
Sample_P25J0-FOX-CO2-Assembly	P25J0	P25	0	FOX	CO2	Control	40048317	30182	73120608	85317	423	284	55
Sample_P25J0-MEB-ANA-Assembly	P25J0	P25	0	MEB	ANA	Control	51101837	45783	93737449	113876	494	333	37
Sample_P25J0-MEB-CO2-Assembly	P25J0	P25	0	MEB	CO2	Control	24590539	29552	50215223	59545	267	170	5
Sample_P25J7-FOX-ANA-Assembly	P25J7	P25	7	FOX	ANA	Control	39170647	35591	80185793	99053	477	206	26
Sample_P25J7-FOX-CO2-Assembly	P25J7	P25	7	FOX	CO2	Control	34572903	33329	66873384	82159	421	179	20
Sample_P25J7-MEB-ANA-Assembly	P25J7	P25	7	MEB	ANA	Control	40579913	36220	82686304	97585	480	331	25
Sample_P25J7-MEB-CO2-Assembly	P25J7	P25	7	MEB	CO2	Control	45244507	19728	60683288	66333	438	269	67
Sample_P2J0-FOX-ANA-Assembly	P2J0	P2	0	FOX	ANA	Exposed	28539929	15185	38887000	46123	309	136	28
Sample_P2J0-FOX-CO2-Assembly	P2J0	P2	0	FOX	CO2	Exposed	22397365	17141	44984956	53720	279	123	25
Sample_P2J0-MEB-ANA-Assembly	P2J0	P2	0	MEB	ANA	Exposed	24191023	22447	41335349	53158	261	201	12
Sample_P2J0-MEB-CO2-Assembly	P2J0	P2	0	MEB	CO2	Exposed	18943207	15993	28195197	35100	170	169	28
Sample_P2J7-FOX-ANA-Assembly	P2J7	P2	7	FOX	ANA	Exposed	21267817	13220	36249875	42640	224	136	13
Sample_P2J7-FOX-CO2-Assembly	P2J7	P2	7	FOX	CO2	Exposed	20635149	19998	41716482	51283	297	149	42
Sample_P2J7-MEB-ANA-Assembly	P2J7	P2	7	MEB	ANA	Exposed	19255333	25610	44178119	56658	217	166	4
Sample_P2J7-MEB-CO2-Assembly	P2J7	P2	7	MEB	CO2	Exposed	23457215	21090	33905380	43689	255	172	66
Sample_P38J0-FOX-ANA-Assembly	P38J0	P38	0	FOX	ANA	Control	52226447	14373	54496530	59301	342	142	57
Sample_P38J0-FOX-CO2-Assembly	P38J0	P38	0	FOX	CO2	Control	35256333	4514	12376469	14824	136	80	65
Sample_P38J0-MEB-ANA-Assembly	P38J0	P38	0	MEB	ANA	Control	23326113	26334	55954715	65689	380	298	28
Sample_P38J0-MEB-CO2-Assembly	P38J0	P38	0	MEB	CO2	Control	23321597	6311	24220391	25732	146	236	62
Sample_P38J7-FOX-ANA-Assembly	P38J7	P38	7	FOX	ANA	Control	47747351	13131	56712613	60622	336	131	59
Sample_P38J7-FOX-CO2-Assembly	P38J7	P38	7	FOX	CO2	Control	45402257	24551	41587607	55463	241	174	9
Sample_P38J7-MEB-ANA-Assembly	P38J7	P38	7	MEB	ANA	Control	38455623	40689	82530270	99903	517	407	59
Sample_P38J7-MEB-CO2-Assembly	P38J7	P38	7	MEB	CO2	Control	48939643	20010	46397842	53683	253	233	60
Sample_P3J0-FOX-ANA-Assembly	P3J0	P3	0	FOX	ANA	Exposed	21420285	13077	34600841	40532	234	113	18
Sample_P3J0-FOX-CO2-Assembly	P3J0	P3	0	FOX	CO2	Exposed	20543341	7232	21420301	24957	131	83	19
Sample_P3J0-MEB-ANA-Assembly	P3J0	P3	0	MEB	ANA	Exposed	26452275	23425	52613101	62618	301	184	13
Sample_P3J0-MEB-CO2-Assembly	P3J0	P3	0	MEB	CO2	Exposed	29265389	26210	50275365	61832	371	201	80
Sample_P3J7-FOX-ANA-Assembly	P3J7	P3	7	FOX	ANA	Exposed	26273985	15339	35237183	42623	269	118	23
Sample_P3J7-FOX-CO2-Assembly	P3J7	P3	7	FOX	CO2	Exposed	27714773	14234	38604571	45574	271	161	31
Sample_P3J7-MEB-ANA-Assembly	P3J7	P3	7	MEB	ANA	Exposed	18320493	22161	49474803	55898	278	165	10
Sample_P3J7-MEB-CO2-Assembly	P3J7	P3	7	MEB	CO2	Exposed	24778275	17374	38662313	44847	212	164	33
Sample_P4J0-FOX-ANA-Assembly	P4J0	P4	0	FOX	ANA	Exposed	18368603	9935	32191469	35748	180	85	17
Sample_P4J0-FOX-CO2-Assembly	P4J0	P4	0	FOX	CO2	Exposed	19769463	7555	20856607	24093	108	85	7
Sample_P4J0-MEB-ANA-Assembly	P4J0	P4	0	MEB	ANA	Exposed	17459203	22241	52791475	61870	329	197	5
Sample_P4J0-MEB-CO2-Assembly	P4J0	P4	0	MEB	CO2	Exposed	18630607	15082	23952098	31598	222	144	5
Sample_P4J7-FOX-ANA-Assembly	P4J7	P4	7	FOX	ANA	Exposed	27517863	3972	31534979	30087	181	106	17
Sample_P4J7-FOX-CO2-Assembly	P4J7	P4	7	FOX	CO2	Exposed	23708229	6506	30737774	31536	178	107	38
Sample_P4J7-MEB-ANA-Assembly	P4J7	P4	7	MEB	ANA	Exposed	19264943	19422	39649405	48012	296	171	40
Sample_P4J7-MEB-CO2-Assembly	P4J7	P4	7	MEB	CO2	Exposed	21955955	15715	37542980	44182	279	195	24
Sample_P5J0-FOX-ANA-Assembly	P5J0	P5	0	FOX	ANA	Control	25643689	12594	37078718	40152	229	102	10
Sample_P5J0-FOX-CO2-Assembly	P5J0	P5	0	FOX	CO2	Control	20532539	17598	38332927	45787	218	105	14
Sample_P5J0-MEB-ANA-Assembly	P5J0	P5	0	MEB	ANA	Control	13993807	18691	32328170	41573	176	179	3
Sample_P5J0-MEB-CO2-Assembly	P5J0	P5	0	MEB	CO2	Control	18942365	6691	21116363	23473	197	125	36
Sample_P5J7-FOX-ANA-Assembly	P5J7	P5	7	FOX	ANA	Control	25170261	19616	46967777	54760	329	183	20
Sample_P5J7-FOX-CO2-Assembly	P5J7	P5	7	FOX	CO2	Control	17704051	10422	19643450	25194	227	61	38
Sample_P5J7-MEB-ANA-Assembly	P5J7	P5	7	MEB	ANA	Control	17229101	17687	45082393	51999	264	209	11
Sample_P5J7-MEB-CO2-Assembly	P5J7	P5	7	MEB	CO2	Control	21650335	11315	31532984	35947	261	150	69
Sample_P6J0-FOX-ANA-Assembly	P6J0	P6	0	FOX	ANA	Control	20042901	23045	46625334	59600	360	172	28
Sample_P6J0-FOX-CO2-Assembly	P6J0	P6	0	FOX	CO2	Control	21629771	3454	13965044	14390	99	50	18
Sample_P6J0-MEB-ANA-Assembly	P6J0	P6	0	MEB	ANA	Control	16557211	23877	36298714	48222	233	194	7
Sample_P6J0-MEB-CO2-Assembly	P6J0	P6	0	MEB	CO2	Control	19253889	8712	20878961	24227	229	195	67
Sample_P6J7-FOX-ANA-Assembly	P6J7	P6	7	FOX	ANA	Control	27686735	22672	57181351	68268	415	197	32
Sample_P6J7-FOX-CO2-Assembly	P6J7	P6	7	FOX	CO2	Control	19288093	12864	48337445	52580	282	193	23
Sample_P6J7-MEB-ANA-Assembly	P6J7	P6	7	MEB	ANA	Control	14893591	16807	26704237	35184	174	212	53
Sample_P6J7-MEB-CO2-Assembly	P6J7	P6	7	MEB	CO2	Control	17629897	8458	13042881	17320	125	151	51
Sample_P7J0-FOX-ANA-Assembly	P7J0	P7	0	FOX	ANA	Control	35807123	22332	59679306	70045	375	189	24
Sample_P7J0-FOX-CO2-Assembly	P7J0	P7	0	FOX	CO2	Control	35668791	13385	31500721	37949	248	90	31
Sample_P7J0-MEB-ANA-Assembly	P7J0	P7	0	MEB	ANA	Control	20575855	26721	45960082	58796	316	238	16
Sample_P7J0-MEB-CO2-Assembly	P7J0	P7	0	MEB	CO2	Control	21430555	24833	45256988	57127	300	234	54
Sample_P7J7-FOX-ANA-Assembly	P7J7	P7	7	FOX	ANA	Control	28627669	16479	49822079	52591	291	119	15
Sample_P7J7-FOX-CO2-Assembly	P7J7	P7	7	FOX	CO2	Control	6008757	82	6510002	5986	92	14	32
Sample_P7J7-MEB-ANA-Assembly	P7J7	P7	7	MEB	ANA	Control	16812815	22003	34863305	46145	238	205	35
Sample_P7J7-MEB-CO2-Assembly	P7J7	P7	7	MEB	CO2	Control	23842799	3289	14287310	15156	174	89	106
Sample_P8J0-FOX-ANA-Assembly	P8J0	P8	0	FOX	ANA	Control	25048655	21321	48633257	56713	286	120	10
Sample_P8J0-FOX-CO2-Assembly	P8J0	P8	0	FOX	CO2	Control	20876271	15362	44310429	50983	302	104	15
Sample_P8J0-MEB-ANA-Assembly	P8J0	P8	0	MEB	ANA	Control	30464479	31021	72281918	84661	474	289	36
Sample_P8J0-MEB-CO2-Assembly	P8J0	P8	0	MEB	CO2	Control	23062913	16211	32067738	38675	200	157	55
Sample_P8J7-FOX-ANA-Assembly	P8J7	P8	7	FOX	ANA	Control	35076505	12479	45453840	49525	298	101	15
Sample_P8J7-FOX-CO2-Assembly	P8J7	P8	7	FOX	CO2	Control	24683099	18290	45998461	54978	308	96	15
Sample_P8J7-MEB-ANA-Assembly	P8J7	P8	7	MEB	ANA	Control	23030683	27186	60025551	70578	380	266	16
Sample_P8J7-MEB-CO2-Assembly	P8J7	P8	7	MEB	CO2	Control	26444659	19887	46265383	53446	259	178	54
Sample_P9J0-FOX-ANA-Assembly	P9J0	P9	0	FOX	ANA	Exposed	28065221	26998	57147907	71279	396	158	25
Sample_P9J0-FOX-CO2-Assembly	P9J0	P9	0	FOX	CO2	Exposed	18856473	15354	44093037	49763	304	140	26
Sample_P9J0-MEB-ANA-Assembly	P9J0	P9	0	MEB	ANA	Exposed	17823735	18663	34391365	44226	256	255	6
Sample_P9J0-MEB-CO2-Assembly	P9J0	P9	0	MEB	CO2	Exposed	19764417	24222	36200363	48924	228	250	9
Sample_P9J7-FOX-ANA-Assembly	P9J7	P9	7	FOX	ANA	Exposed	15565263	13779	30656778	37636	192	80	14
Sample_P9J7-FOX-CO2-Assembly	P9J7	P9	7	FOX	CO2	Exposed	18759743	10728	30072660	34055	221	76	54
Sample_P9J7-MEB-ANA-Assembly	P9J7	P9	7	MEB	ANA	Exposed	24544733	28623	54437598	67862	332	233	25
Sample_P9J7-MEB-CO2-Assembly	P9J7	P9	7	MEB	CO2	Exposed	23903941	19545	34026644	44855	261	196	6
