# Supplementary material for: Culture-enriched human gut microbiomes reveal core and accessory resistance genes
Source: Microbiome. 2019 Apr 5;7:56. doi: 10.1186/s40168-019-0669-7 (PMC6451232; doi:10.1186/s40168-019-0669-7)
Supplement: Supplementary file 3 — Table S2. Taxonomic profiling at the rank of species. (XLS 6107 kb) [file 40168_2019_669_MOESM3_ESM.xls]

	P10.E.0.Microbiome.Microbiome	P10.E.7.Microbiome.Microbiome	P11.E.0.Microbiome.Microbiome	P11.E.7.Microbiome.Microbiome	P12.E.0.Microbiome.Microbiome	P12.E.7.Microbiome.Microbiome	P13.E.0.Microbiome.Microbiome	P13.E.7.Microbiome.Microbiome	P14.E.0.Microbiome.Microbiome	P14.E.7.Microbiome.Microbiome	P15.E.0.Microbiome.Microbiome	P15.E.7.Microbiome.Microbiome	P17.E.0.Microbiome.Microbiome	P17.E.7.Microbiome.Microbiome	P18.E.0.Microbiome.Microbiome	P18.E.7.Microbiome.Microbiome	P19.E.0.Microbiome.Microbiome	P19.E.7.Microbiome.Microbiome	P1.E.0.Microbiome.Microbiome	P1.E.7.Microbiome.Microbiome	P20.E.0.Microbiome.Microbiome	P20.E.7.Microbiome.Microbiome	P21.E.0.Microbiome.Microbiome	P21.E.7.Microbiome.Microbiome	P22.E.0.Microbiome.Microbiome	P22.E.7.Microbiome.Microbiome	P23.C.0.Microbiome.Microbiome	P23.C.7.Microbiome.Microbiome	P25.C.0.Microbiome.Microbiome	P25.C.7.Microbiome.Microbiome	P2.E.0.Microbiome.Microbiome	P2.E.7.Microbiome.Microbiome	P38.C.0.Microbiome.Microbiome	P38.C.7.Microbiome.Microbiome	P3.E.0.Microbiome.Microbiome	P3.E.7.Microbiome.Microbiome	P4.E.0.Microbiome.Microbiome	P4.E.7.Microbiome.Microbiome	P5.E.0.Microbiome.Microbiome	P5.E.7.Microbiome.Microbiome	P6.C.0.Microbiome.Microbiome	P6.C.7.Microbiome.Microbiome	P7.C.0.Microbiome.Microbiome	P7.C.7.Microbiome.Microbiome	P8.C.0.Microbiome.Microbiome	P8.C.7.Microbiome.Microbiome	P9.E.0.Microbiome.Microbiome	P9.E.7.Microbiome.Microbiome	P10.E.0.FOX.ANA
Escherichia sp. Sflu5-299586	0	0	0	0	0	0	0	0	0	0	0	0	0	0	0	0	0	0	0	0	0	0	0	0	0	0	0	0	0	0	0	0	0	0	0	0	0	0	0	0	0	0	0	0	0	0	0	0	0
Pyrobaculum sp. 1860-1104324	2.51E-08	6.26E-08	2.03E-08	1.37E-08	1.61E-08	2.90E-09	1.42E-07	2.90E-08	2.36E-08	5.72E-08	4.00E-09	1.81E-07	1.31E-07	1.34E-07	5.93E-08	5.89E-09	6.29E-08	4.17E-08	2.02E-07	1.19E-07	3.72E-08	3.41E-09	4.15E-08	2.01E-08	4.33E-08	2.19E-09	5.98E-08	1.73E-07	6.28E-08	2.99E-08	9.57E-09	1.66E-08	2.97E-08	3.25E-08	7.86E-09	2.83E-08	2.38E-09	4.63E-08	2.91E-08	7.20E-09	5.11E-07	4.51E-07	4.75E-07	2.72E-07	1.69E-08	2.52E-08	3.24E-08	2.76E-08	1.19E-08
Pseudomonas sp. SLT2001-180590	1.00E-07	0	2.48E-08	0	0	0	1.01E-08	0	3.54E-09	0	5.33E-09	0	1.28E-08	0	8.54E-09	0	0	0	0	0	9.79E-10	0	4.19E-09	0	5.67E-08	0	0	0	0	2.44E-09	0	0	0	0	2.49E-08	7.86E-09	3.58E-09	0	1.38E-08	3.60E-09	0	0	4.16E-08	0	0	2.10E-09	0	0	0
Chromohalobacter salexigens-158080	7.40E-07	1.82E-07	3.12E-07	2.55E-07	7.73E-08	2.17E-08	1.27E-06	2.73E-07	6.17E-07	7.52E-07	1.44E-07	2.36E-07	1.44E-07	1.60E-07	3.65E-07	5.28E-08	5.07E-07	6.17E-07	2.73E-06	2.24E-06	1.05E-07	1.14E-09	4.18E-07	3.88E-07	7.34E-07	5.62E-07	4.17E-07	9.53E-07	2.50E-07	1.06E-07	5.81E-07	4.94E-07	7.12E-07	1.09E-06	1.30E-07	8.49E-08	0	6.75E-08	1.96E-07	6.03E-08	4.97E-07	5.17E-07	5.97E-07	8.45E-07	1.36E-06	1.32E-06	7.69E-07	7.47E-07	2.12E-07
Methanobacterium lacus-877455	4.87E-08	0	4.51E-09	0	0	0	5.15E-08	2.36E-08	4.60E-08	5.20E-08	1.33E-08	0	0	1.68E-08	6.64E-09	8.84E-09	2.37E-07	6.35E-08	0	2.52E-08	9.79E-09	0	3.20E-08	2.20E-09	2.68E-08	0	1.79E-09	0	1.13E-07	7.57E-08	1.09E-08	5.35E-09	5.32E-08	5.44E-08	2.62E-09	4.72E-09	2.98E-08	1.61E-07	1.66E-08	3.60E-09	4.48E-08	2.96E-08	2.67E-08	2.23E-08	4.19E-08	3.68E-08	5.20E-09	0	1.79E-08
Bradyrhizobium sp. STM 3809-551936	4.08E-07	2.88E-07	2.10E-07	8.27E-08	1.71E-08	5.07E-09	6.86E-07	1.60E-07	3.72E-07	2.92E-07	2.34E-07	6.02E-08	1.28E-07	2.41E-07	4.56E-07	1.72E-08	8.67E-07	1.75E-06	1.54E-06	9.03E-07	4.41E-08	5.69E-09	3.90E-07	4.28E-08	1.86E-07	8.11E-08	4.39E-07	6.60E-07	3.78E-07	3.50E-07	4.04E-07	3.30E-07	3.39E-07	7.77E-07	1.90E-07	1.10E-07	8.79E-08	1.36E-08	1.59E-07	5.40E-08	4.84E-07	2.89E-07	7.92E-07	1.04E-06	1.81E-07	1.52E-07	6.71E-08	3.74E-08	1.25E-07
Pelobacter carbinolicus-19	6.59E-07	5.61E-07	3.55E-07	1.28E-07	1.83E-07	2.39E-08	2.14E-06	8.33E-07	1.06E-06	1.05E-06	2.77E-07	2.66E-08	5.66E-07	2.60E-07	3.48E-07	1.17E-07	1.82E-06	2.18E-06	2.69E-06	1.98E-06	8.96E-08	3.37E-07	6.35E-07	4.23E-07	7.90E-07	1.87E-07	2.07E-06	5.06E-06	7.73E-07	5.65E-07	4.82E-07	3.49E-07	7.59E-07	8.45E-07	5.15E-07	3.67E-07	2.09E-08	2.87E-09	3.39E-07	3.22E-07	7.99E-07	7.67E-07	1.54E-06	1.97E-06	3.89E-07	5.45E-07	2.17E-07	7.47E-08	2.26E-07
Aeromonas bestiarum-105751	0	0	0	0	0	0	0	0	0	0	0	0	0	0	0	0	0	0	0	0	0	0	0	0	0	0	0	0	0	0	0	0	0	0	0	0	0	0	0	0	0	0	0	0	0	0	0	0	0
Streptosporangium roseum-2001	1.45E-06	3.47E-07	5.00E-07	6.63E-08	3.73E-07	7.24E-09	1.53E-06	3.15E-07	1.53E-06	1.88E-06	7.07E-07	1.95E-07	5.01E-07	3.21E-07	1.91E-06	2.05E-07	3.17E-06	3.58E-06	7.34E-06	5.26E-06	3.77E-08	2.05E-08	9.87E-07	2.11E-07	8.06E-07	6.98E-08	1.65E-06	2.59E-06	1.27E-06	7.85E-07	6.35E-07	4.85E-07	5.34E-07	1.38E-06	4.36E-07	3.51E-07	1.16E-07	8.79E-08	2.18E-07	3.96E-08	1.46E-06	1.51E-06	1.79E-06	2.53E-06	1.73E-07	1.59E-07	2.14E-07	8.72E-08	1.49E-07
Bacillus halodurans-86665	7.72E-08	1.20E-08	1.80E-07	3.21E-08	1.22E-07	0	3.59E-08	2.02E-08	1.09E-07	5.25E-08	1.03E-07	2.31E-09	5.24E-08	2.10E-08	4.46E-08	1.77E-08	2.50E-07	1.69E-07	7.12E-08	1.44E-07	3.62E-08	7.97E-09	6.28E-08	9.15E-09	1.88E-07	2.27E-08	2.85E-07	4.84E-07	5.02E-07	4.33E-07	6.61E-08	4.75E-08	2.30E-07	2.18E-07	4.46E-08	9.04E-08	2.00E-08	0	6.72E-08	2.70E-09	1.18E-07	1.19E-07	4.28E-07	1.09E-07	8.09E-08	8.62E-08	7.40E-08	0	1.79E-08
Lactobacillus sakei-1599	4.74E-08	1.08E-08	3.04E-08	6.83E-09	3.81E-08	0	1.45E-07	1.75E-08	2.66E-08	6.22E-07	7.59E-08	4.05E-09	1.50E-08	0	1.14E-08	1.74E-08	2.74E-07	9.29E-08	9.63E-07	1.11E-06	1.86E-08	4.44E-08	3.58E-08	2.93E-09	1.31E-07	3.44E-08	5.36E-08	1.65E-07	9.94E-08	2.28E-07	9.57E-08	2.20E-08	4.73E-08	3.93E-07	4.72E-08	1.11E-07	1.91E-08	0	2.22E-08	5.40E-09	1.21E-07	1.52E-07	9.40E-08	2.17E-07	8.83E-09	6.31E-09	2.95E-08	1.42E-08	0
Pseudomonas phage F116-280701	0	0	0	0	0	0	0	0	0	0	0	0	0	0	0	0	0	0	0	0	0	0	0	0	0	0	0	0	0	0	0	0	0	0	0	0	0	0	0	0	0	0	0	0	0	0	0	0	0
Lactobacillus pobuzihii-449659	2.17E-07	3.13E-08	6.42E-08	2.05E-09	1.51E-08	0	2.57E-07	6.53E-08	2.36E-07	4.13E-07	1.18E-07	8.10E-09	2.78E-08	3.57E-08	5.46E-08	8.16E-09	6.60E-07	5.27E-07	4.46E-07	3.56E-07	3.87E-08	0	2.46E-07	1.61E-08	4.23E-07	7.31E-10	7.58E-07	7.82E-07	1.60E-07	1.93E-07	1.79E-07	1.15E-07	1.64E-07	2.43E-07	1.34E-06	3.03E-07	1.01E-08	7.18E-10	1.25E-08	3.60E-09	2.13E-07	1.38E-07	3.81E-07	7.12E-07	9.79E-08	6.05E-08	5.32E-08	3.56E-09	0
Pelodictyon luteolum-1100	7.73E-07	6.04E-07	6.73E-07	2.08E-07	2.41E-07	1.01E-08	3.32E-06	1.16E-06	9.85E-07	8.46E-07	1.19E-06	7.51E-07	4.52E-07	8.69E-07	8.89E-07	3.41E-07	1.57E-06	1.71E-06	4.53E-06	3.44E-06	2.94E-08	0	1.17E-06	6.37E-07	1.13E-06	3.02E-07	1.01E-06	1.28E-06	6.55E-07	5.66E-07	6.29E-07	5.04E-07	1.83E-06	4.53E-06	9.53E-07	5.24E-07	2.68E-08	4.85E-08	2.41E-07	9.36E-08	1.22E-06	5.08E-07	1.84E-06	2.38E-06	2.77E-07	2.77E-07	1.88E-07	5.65E-07	9.86E-07
Enterobacter sp. RFL1396-211595	0	0	0	0	0	0	0	0	0	0	0	0	0	0	0	0	0	0	0	0	0	0	0	0	0	0	0	0	0	0	0	0	0	0	0	0	0	0	0	0	0	0	0	0	0	0	0	0	0
Nocardiopsis dassonvillei-2014	1.02E-07	1.49E-07	2.03E-08	1.16E-08	9.63E-08	2.24E-08	5.69E-07	1.30E-07	1.79E-07	2.64E-07	1.07E-08	4.63E-09	9.31E-08	1.11E-07	2.89E-07	5.80E-08	8.13E-08	1.92E-07	1.81E-06	2.42E-06	6.22E-08	8.54E-09	1.80E-07	5.53E-08	1.10E-07	4.39E-09	2.58E-07	5.24E-07	5.88E-08	7.44E-08	4.92E-08	2.61E-08	2.13E-07	5.68E-07	1.70E-08	5.74E-08	3.58E-09	0	1.33E-07	2.16E-08	5.68E-07	5.90E-07	1.18E-07	1.18E-07	1.03E-07	2.99E-07	1.41E-07	6.76E-08	2.68E-07
Odoribacter laneus-626933	1.93E-05	1.54E-05	0.000239739	7.82E-05	2.01E-05	1.19E-05	0.000668945	0.002311005	1.27E-05	1.58E-05	7.01E-05	0.000201445	2.79E-05	0.000270844	6.36E-05	0.000236958	3.92E-05	5.56E-05	0.000123243	0.000108718	7.54E-05	2.83E-05	1.10E-05	1.57E-05	2.96E-05	1.47E-05	8.45E-05	0.000145294	0.000997556	0.001332596	0.000245459	0.000278017	0.000124228	4.86E-05	5.06E-05	7.15E-05	2.05E-06	2.81E-06	0.00193436	0.006292708	5.59E-06	5.25E-06	0.001283197	0.008124324	5.10E-05	3.95E-05	8.05E-05	8.71E-05	0.000146545
Natronococcus occultus-29288	3.66E-08	3.85E-08	1.35E-08	6.83E-09	7.03E-09	1.45E-09	1.21E-07	1.08E-08	2.30E-08	9.81E-08	2.66E-09	1.50E-08	1.61E-08	1.26E-08	4.60E-08	3.78E-08	1.22E-07	2.86E-07	1.04E-07	5.22E-08	3.92E-09	5.69E-09	4.15E-08	1.35E-08	6.37E-09	0	1.74E-08	4.25E-08	2.70E-08	2.32E-08	1.45E-08	7.13E-09	2.31E-08	2.97E-08	5.24E-09	2.36E-09	1.19E-09	0	4.15E-09	0	1.06E-08	8.46E-09	1.76E-07	1.91E-07	0	0	9.83E-09	6.49E-08	0
Halosimplex carlsbadense-171164	2.14E-07	7.22E-08	9.58E-08	9.09E-08	4.52E-08	1.38E-08	1.06E-06	2.90E-07	4.98E-07	6.06E-07	3.97E-07	1.62E-07	1.49E-07	1.15E-07	4.98E-08	4.89E-08	2.62E-07	7.28E-07	1.28E-06	6.03E-07	1.22E-08	5.12E-08	3.81E-08	6.07E-08	7.71E-08	3.00E-08	2.30E-07	4.45E-07	1.01E-07	7.63E-08	5.96E-08	7.25E-08	9.33E-08	2.36E-07	2.08E-07	6.84E-08	5.69E-08	1.38E-07	1.45E-08	1.09E-07	2.71E-07	8.28E-08	3.69E-07	7.74E-07	5.19E-07	5.56E-07	1.19E-07	2.13E-08	7.81E-07
Veillonella sp. oral taxon 158-671228	0.0009748	1.44E-08	1.97E-06	4.10E-09	2.99E-06	3.04E-08	1.95E-05	9.16E-08	2.58E-06	1.71E-06	0.000512633	2.15E-07	5.06E-06	5.19E-07	6.90E-06	2.63E-08	2.54E-06	1.20E-06	9.73E-08	6.30E-08	6.35E-05	1.65E-07	2.11E-07	3.77E-08	6.19E-06	1.18E-07	6.32E-07	1.54E-06	0.000241184	0.003336009	8.88E-05	2.06E-05	5.49E-06	2.94E-06	9.99E-05	4.20E-07	0.000126011	1.68E-06	1.09E-06	2.34E-08	4.60E-06	3.00E-06	6.30E-06	2.86E-05	1.09E-05	8.82E-06	0.000207843	4.96E-07	8.28E-07
Desulfosporosinus meridiei-79209	3.95E-07	8.43E-09	8.11E-08	1.71E-08	1.61E-08	1.95E-08	5.01E-07	1.35E-08	3.78E-07	5.88E-07	3.30E-07	2.78E-08	1.42E-07	2.69E-07	3.17E-07	2.41E-07	1.16E-06	1.07E-06	5.96E-07	5.20E-07	2.45E-08	4.55E-09	7.88E-08	7.46E-08	5.06E-07	1.07E-07	2.08E-07	4.33E-07	7.15E-07	4.20E-07	3.09E-07	1.95E-07	6.10E-07	8.87E-07	6.58E-07	4.54E-07	2.86E-08	1.65E-08	5.40E-08	7.47E-08	6.04E-07	7.09E-07	5.44E-07	3.93E-07	1.31E-06	7.61E-07	1.42E-07	1.96E-08	1.82E-07
Clostridium pasteurianum-1501	8.26E-08	1.32E-07	3.88E-07	1.78E-08	9.43E-07	0	4.00E-06	4.57E-07	5.01E-07	8.35E-07	1.68E-06	2.66E-08	1.03E-07	6.30E-08	2.35E-07	1.40E-07	5.50E-06	5.56E-06	8.00E-07	1.26E-06	2.28E-07	1.20E-08	1.42E-07	6.37E-08	7.28E-07	5.92E-08	1.28E-06	2.12E-06	3.70E-06	5.73E-06	2.86E-07	1.27E-07	1.21E-06	1.07E-06	7.89E-07	1.40E-07	4.80E-07	0	4.59E-07	1.93E-07	2.11E-06	1.48E-06	1.51E-06	1.25E-06	9.57E-07	4.59E-07	2.01E-07	0	5.96E-08
Arthrobacter sp. 161MFSha2.1-1151118	5.29E-07	2.56E-07	7.66E-08	3.01E-08	4.52E-08	5.79E-09	9.68E-07	1.82E-07	2.66E-07	4.90E-07	1.74E-07	4.46E-08	1.40E-07	5.25E-08	3.90E-07	2.54E-08	1.84E-06	2.14E-06	1.11E-06	6.32E-07	2.25E-08	0	1.92E-07	1.10E-07	4.29E-07	3.22E-08	2.00E-06	3.02E-06	2.27E-07	1.97E-07	4.36E-07	4.06E-07	3.28E-07	7.55E-07	1.86E-07	4.72E-08	4.05E-08	2.33E-08	5.05E-08	2.79E-08	1.40E-07	1.90E-07	4.26E-07	5.92E-07	4.41E-09	0	7.00E-08	1.51E-08	6.26E-08
Clostridium sp. 7_2_43FAA-457396	2.53E-07	8.07E-08	1.27E-07	1.98E-08	3.02E-07	7.24E-09	4.18E-06	3.89E-07	7.24E-07	4.22E-06	2.27E-06	0	6.69E-08	2.41E-07	2.94E-07	2.09E-07	5.25E-06	1.60E-06	4.51E-07	6.41E-07	4.75E-08	2.16E-08	1.60E-07	5.93E-08	4.12E-06	2.49E-08	3.38E-07	3.35E-07	1.88E-06	2.34E-06	1.14E-06	6.37E-07	1.47E-06	2.13E-06	3.30E-07	5.90E-08	2.73E-07	0	1.97E-07	1.30E-07	1.48E-06	1.21E-06	1.18E-06	1.72E-06	4.39E-07	2.29E-07	2.13E-07	0	4.17E-08
Lactobacillus versmoldensis-194326	1.69E-07	2.53E-08	9.92E-08	9.50E-08	3.91E-08	1.30E-08	4.79E-07	4.11E-08	2.41E-07	2.57E-07	6.89E-07	5.79E-09	1.82E-08	5.67E-08	1.27E-07	1.90E-08	7.74E-07	1.37E-07	3.18E-07	2.81E-07	3.67E-08	0	7.12E-08	1.61E-08	2.68E-07	5.12E-09	8.44E-08	2.04E-07	1.67E-07	2.34E-07	4.76E-08	2.14E-08	6.33E-07	5.04E-07	1.34E-07	1.09E-07	3.19E-07	0	1.00E-07	1.80E-08	3.57E-07	2.15E-07	1.89E-07	1.30E-07	9.05E-08	8.73E-08	8.90E-08	2.13E-08	5.96E-08
Methanocella conradii-1175444	2.51E-08	6.50E-08	1.58E-08	3.28E-08	3.01E-08	8.69E-09	2.13E-07	3.91E-08	3.72E-08	8.14E-08	5.19E-08	1.91E-08	1.71E-08	1.05E-08	1.20E-07	1.81E-07	1.65E-07	5.40E-08	5.01E-07	3.96E-07	2.01E-08	2.05E-08	3.16E-08	3.22E-08	7.78E-08	2.45E-08	3.21E-07	3.42E-07	8.19E-08	7.87E-08	9.02E-08	6.71E-08	2.35E-08	5.99E-08	1.94E-07	1.44E-07	4.62E-08	7.11E-08	9.07E-08	1.16E-07	1.10E-07	9.73E-08	1.48E-07	2.51E-07	6.28E-07	2.63E-08	1.91E-08	8.01E-09	1.79E-08
Xestia c-nigrum granulovirus-51677	0	0	0	0	0	0	0	0	0	0	0	0	0	0	0	0	0	0	0	0	3.92E-09	0	0	0	0	0	0	0	0	0	0	0	0	0	0	0	0	0	0	0	0	0	0	0	0	0	0	0	0
Methanomethylovorans hollandica-101192	1.49E-08	3.13E-08	3.38E-09	0	2.31E-08	0	1.56E-08	1.08E-08	1.62E-07	3.27E-07	1.07E-08	9.26E-09	2.14E-09	0	7.59E-09	0	1.20E-08	5.31E-08	9.25E-08	1.01E-07	9.30E-09	0	1.37E-08	1.61E-08	2.68E-08	8.04E-09	1.87E-08	3.90E-08	2.23E-08	4.15E-08	2.68E-08	1.07E-08	2.76E-09	1.01E-08	0	3.22E-08	6.56E-09	1.51E-08	4.85E-09	2.97E-08	0	1.45E-08	0	0	4.34E-08	2.84E-08	1.16E-08	0	1.34E-07
Alicyclobacillus hesperidum-89784	1.53E-07	7.47E-08	2.73E-07	1.61E-07	4.62E-08	0	8.50E-07	9.70E-08	6.55E-07	1.10E-06	1.78E-07	1.74E-08	6.85E-08	4.83E-08	1.31E-07	6.66E-08	6.95E-07	8.08E-07	1.37E-06	7.61E-07	6.86E-09	0	4.60E-07	6.88E-08	4.09E-07	1.90E-08	3.62E-07	4.51E-07	3.44E-07	3.76E-07	7.25E-07	7.50E-07	2.55E-07	4.52E-07	7.57E-07	4.15E-07	1.10E-08	0	1.43E-07	9.27E-08	4.16E-07	3.73E-07	8.83E-07	1.16E-06	5.30E-08	7.31E-08	8.21E-08	1.60E-08	9.54E-08
Rhodopirellula sp. SWK7-595460	4.74E-08	1.35E-07	3.49E-08	8.27E-08	3.81E-08	4.34E-09	3.01E-07	8.35E-08	9.44E-08	1.23E-07	6.39E-08	1.33E-08	4.07E-08	5.46E-08	2.93E-07	9.97E-08	2.64E-07	4.20E-07	6.55E-07	3.15E-07	5.88E-08	3.93E-08	8.64E-08	7.28E-08	3.76E-08	1.39E-08	1.90E-07	1.87E-07	3.82E-08	4.51E-08	2.23E-07	1.38E-07	1.14E-07	2.06E-07	9.04E-08	1.57E-08	1.46E-08	7.18E-09	3.32E-08	1.62E-08	2.18E-07	9.12E-08	2.43E-07	3.67E-07	4.78E-08	1.18E-07	7.80E-08	6.40E-08	5.96E-09
Enterobacteria phage PsP3-12407	0	0	0	0	0	0	0	0	0	0	0	0	0	0	0	0	0	0	0	0	0	9.11E-09	0	0	0	0	0	0	0	0	0	0	0	0	0	0	0	0	0	0	0	0	0	0	0	0	0	0	0
Bacillus megaterium-1404	2.37E-08	3.37E-08	1.36E-07	1.30E-08	6.02E-08	6.52E-09	6.40E-07	1.55E-08	8.68E-08	2.60E-08	4.32E-07	1.16E-09	7.22E-08	4.20E-08	3.80E-08	7.25E-09	8.41E-07	6.92E-08	1.07E-07	6.66E-08	2.74E-08	2.85E-09	2.86E-08	2.82E-08	1.59E-07	4.39E-09	1.71E-07	4.54E-07	3.42E-07	3.95E-07	1.40E-07	1.32E-07	1.97E-07	2.05E-07	1.97E-07	2.41E-07	1.46E-08	3.59E-09	1.11E-08	3.78E-08	3.32E-07	3.37E-07	2.85E-07	3.61E-07	1.32E-08	2.10E-08	1.13E-07	1.78E-08	0
Pseudomonas sp. TKP-1415630	1.94E-07	6.98E-08	2.04E-07	1.95E-07	1.27E-07	7.96E-09	1.67E-07	8.69E-08	2.82E-07	1.64E-07	4.48E-07	9.26E-08	3.16E-08	4.62E-08	2.61E-07	1.34E-07	4.61E-07	5.39E-07	8.95E-07	6.48E-07	5.68E-08	1.14E-08	2.10E-07	2.29E-07	2.05E-07	1.98E-07	2.24E-07	5.07E-07	9.79E-07	2.87E-07	1.22E-06	5.86E-07	1.25E-07	1.95E-07	2.57E-07	2.96E-07	1.16E-08	7.18E-10	1.46E-07	5.40E-09	8.16E-07	6.54E-07	2.64E-07	4.89E-07	9.49E-08	7.73E-08	1.03E-07	1.60E-08	7.48E-07
Sandarakinorhabdus sp. AAP62-1248916	3.30E-07	7.83E-08	1.94E-07	5.26E-08	9.43E-08	7.24E-09	5.54E-07	2.16E-07	2.25E-07	3.94E-07	6.99E-08	2.84E-08	1.28E-07	1.07E-07	4.46E-07	1.33E-07	9.06E-07	6.82E-07	2.97E-06	1.99E-06	2.25E-08	2.85E-09	3.21E-07	1.44E-07	1.70E-07	4.28E-08	5.45E-07	1.52E-06	3.89E-07	2.45E-07	2.46E-07	2.20E-07	5.55E-07	6.41E-07	4.94E-07	4.92E-07	3.84E-08	1.58E-08	1.07E-07	3.87E-08	1.38E-06	1.30E-06	1.68E-06	1.83E-06	2.80E-08	4.00E-08	7.63E-08	2.67E-09	3.99E-07
Pectobacterium atrosepticum-29471	2.90E-07	1.08E-08	8.56E-08	2.39E-06	1.20E-08	4.11E-07	2.21E-08	3.44E-08	3.52E-07	1.55E-07	1.41E-07	2.89E-08	4.39E-08	4.20E-08	1.34E-07	4.94E-07	7.42E-08	2.26E-07	3.54E-07	2.05E-07	9.84E-08	4.95E-07	3.44E-07	1.56E-07	1.06E-07	3.31E-07	7.28E-08	7.44E-08	2.46E-07	2.34E-07	1.04E-07	8.43E-08	1.36E-07	1.57E-07	2.32E-07	2.46E-07	1.19E-09	6.49E-07	1.17E-07	3.15E-08	1.05E-07	8.10E-08	2.23E-07	3.23E-07	1.63E-07	1.61E-07	3.87E-08	4.45E-08	1.94E-07
Streptococcus parasanguinis-1318	1.95E-07	2.18E-07	1.49E-05	7.02E-07	2.62E-06	1.09E-07	2.41E-05	3.26E-07	1.19E-06	7.27E-08	9.92E-05	2.34E-07	1.06E-05	3.33E-06	1.01E-05	9.02E-08	3.58E-05	6.65E-07	3.92E-07	6.30E-08	8.75E-06	1.86E-07	3.66E-06	6.18E-08	5.63E-07	2.11E-07	0.000136759	0.000561647	0.000123015	0.000891143	4.23E-06	1.87E-06	1.10E-05	3.06E-05	3.65E-05	2.05E-06	2.88E-05	4.16E-06	4.72E-06	7.29E-08	1.04E-05	2.34E-05	1.68E-06	2.57E-06	2.48E-06	1.77E-06	5.17E-05	2.74E-06	5.07E-08
Shewanella frigidimarina-56812	1.42E-07	9.63E-09	5.75E-08	0	0	5.07E-08	7.45E-08	0	8.85E-09	4.33E-08	4.75E-07	9.26E-09	2.49E-06	1.68E-08	4.89E-08	3.13E-08	2.04E-07	3.67E-07	4.53E-07	1.96E-07	2.96E-07	4.65E-07	5.48E-08	4.46E-08	7.01E-09	0	9.82E-09	8.86E-09	3.62E-07	3.31E-07	8.20E-07	6.84E-07	2.34E-07	2.19E-07	6.03E-08	3.62E-08	1.22E-08	8.97E-09	4.15E-09	5.40E-09	1.06E-08	3.93E-08	8.71E-08	6.57E-08	1.46E-07	7.84E-08	1.05E-07	0	0
Variola virus-10255	0	0	0	0	0	0	0	0	0	0	0	0	0	0	0	0	0	0	0	0	0	0	0	0	0	0	0	0	0	0	0	1.19E-09	0	0	0	4.72E-09	0	0	0	1.80E-09	0	2.42E-09	0	0	2.06E-08	0	0	0	0
[Clostridium] methylpentosum-84026	0.002530741	0.001055474	0.000637735	0.001775404	0.000307851	4.71E-05	0.000143765	7.34E-05	0.000164287	0.000352574	0.00038008	8.46E-06	0.000557753	0.000632046	4.80E-05	1.51E-05	0.000867383	0.00099292	0.003547459	0.006394617	0.000124665	2.35E-05	0.000220598	0.005081613	0.001069027	5.11E-05	0.001202749	0.001745258	0.00122171	0.000803385	0.000153477	0.000144623	0.000291504	0.000696233	0.000655375	2.07E-05	2.94E-06	1.25E-06	5.83E-05	8.22E-05	0.000381741	0.000303949	0.000140152	0.000160608	1.58E-05	3.89E-05	0.000561796	0.000249182	3.98E-05
Lactococcus phage TP901-1-35345	0	0	0	0	0	0	2.02E-08	6.06E-08	0	0	1.07E-08	0	0	0	0	0	0	0	0	0	1.66E-08	0	0	0	1.27E-08	0	0	0	0	9.02E-07	0	0	0	0	6.55E-09	0	1.19E-09	0	0	5.40E-09	4.33E-07	4.23E-08	0	1.17E-07	0	1.05E-09	0	0	0
Gordonia soli-320799	1.71E-07	2.06E-07	1.57E-07	7.86E-08	7.33E-08	0	4.40E-07	2.51E-07	9.80E-08	8.83E-08	1.45E-07	0	2.30E-08	1.51E-07	2.76E-07	2.08E-08	4.04E-07	4.34E-07	1.32E-06	6.82E-07	1.27E-08	0	7.08E-08	2.38E-08	8.80E-08	5.26E-08	1.58E-07	2.02E-07	2.05E-07	2.12E-07	4.97E-08	3.62E-08	2.87E-07	7.53E-07	9.83E-08	6.13E-08	4.77E-09	0	1.28E-07	1.11E-07	2.37E-07	2.40E-07	3.88E-07	3.51E-07	0	6.31E-09	8.50E-08	1.53E-07	1.82E-07
Vibrio rotiferianus-190895	3.39E-08	1.93E-08	0	6.69E-08	2.91E-08	5.79E-09	3.68E-09	0	3.29E-07	8.14E-08	1.96E-07	0	1.18E-08	0	2.85E-09	0	9.90E-09	1.99E-08	4.75E-09	1.80E-08	0	0	8.37E-09	6.59E-09	5.10E-09	0	7.14E-09	1.59E-08	5.56E-08	4.51E-08	8.20E-09	2.38E-09	1.84E-07	2.21E-07	3.80E-08	3.22E-08	4.17E-09	4.67E-09	0	0	2.12E-08	3.44E-08	0	1.58E-08	0	2.10E-09	1.16E-08	0	0
Nitrosomonas sp. Is79A3-261292	1.02E-07	1.57E-08	5.63E-08	1.98E-08	2.51E-08	1.45E-08	2.59E-07	2.02E-07	1.14E-07	7.62E-08	3.80E-08	1.33E-08	6.74E-08	2.52E-08	8.54E-09	8.61E-09	2.25E-07	1.07E-07	7.25E-06	5.44E-06	2.01E-08	1.02E-08	1.25E-07	5.12E-09	1.53E-07	1.66E-07	2.04E-07	2.45E-07	1.14E-07	9.21E-08	9.24E-08	3.68E-08	6.43E-08	1.44E-07	5.77E-08	6.05E-08	2.77E-08	0	9.00E-09	7.47E-08	5.54E-08	8.52E-08	1.03E-07	1.64E-07	1.62E-08	4.15E-08	1.84E-07	1.50E-07	3.58E-07
Thermotoga naphthophila-93930	8.53E-08	3.85E-08	1.80E-08	1.78E-08	3.61E-08	1.01E-08	3.68E-08	3.64E-08	1.36E-08	5.48E-08	1.60E-08	1.39E-08	3.21E-08	3.99E-08	1.14E-07	2.42E-08	1.70E-08	2.37E-08	5.22E-08	8.28E-08	5.63E-08	5.69E-09	1.20E-07	3.84E-08	5.67E-08	1.10E-08	7.14E-08	1.28E-07	3.74E-08	5.92E-08	2.79E-08	4.10E-08	1.45E-08	1.83E-08	6.55E-09	3.93E-08	0	1.44E-09	8.93E-08	3.69E-08	4.93E-08	6.71E-08	3.46E-08	5.00E-08	2.58E-08	1.68E-08	1.27E-08	1.07E-08	0
Cupriavidus necator-106590	2.72E-07	6.86E-08	5.48E-07	1.15E-07	9.03E-08	3.84E-08	4.09E-06	1.22E-06	3.84E-07	4.18E-07	1.25E-07	1.56E-08	2.80E-07	1.26E-07	3.25E-07	4.62E-08	5.88E-07	1.18E-06	1.44E-06	9.00E-07	6.56E-08	4.95E-08	4.42E-07	2.52E-07	1.41E-07	4.09E-08	7.44E-07	6.86E-07	1.04E-06	1.02E-06	2.11E-07	2.24E-07	3.88E-07	6.92E-07	9.61E-07	5.92E-07	7.45E-09	1.44E-08	9.35E-08	1.19E-07	5.82E-07	3.12E-07	1.52E-06	2.82E-06	6.03E-08	1.14E-07	1.03E-07	3.18E-07	1.22E-07
Granulicella tundricola-940615	9.66E-07	1.90E-07	1.52E-07	1.09E-07	4.14E-07	8.25E-08	1.32E-06	4.13E-07	9.33E-07	1.23E-06	2.71E-07	4.86E-08	5.72E-08	1.64E-07	4.24E-07	1.98E-07	2.79E-06	3.29E-06	7.15E-06	5.47E-06	1.34E-07	3.19E-08	2.89E-07	2.01E-07	4.24E-07	4.75E-08	7.36E-07	1.19E-06	5.18E-07	4.04E-07	4.85E-07	3.82E-07	4.10E-07	6.11E-07	3.20E-07	2.56E-07	1.46E-08	6.07E-08	1.88E-07	8.55E-08	1.49E-06	6.44E-07	2.03E-06	3.03E-06	2.74E-07	3.88E-07	2.29E-07	1.33E-07	6.53E-07
Pseudomonas aeruginosa-287	2.13E-07	1.34E-07	7.21E-08	5.72E-07	1.81E-07	2.32E-08	7.51E-07	1.63E-07	3.76E-07	3.34E-07	1.57E-07	2.00E-07	3.00E-08	8.40E-08	5.01E-07	6.25E-08	2.14E-06	2.34E-06	6.02E-06	4.84E-06	2.99E-08	1.59E-08	5.43E-07	2.90E-07	7.77E-07	1.15E-07	4.71E-07	7.14E-07	3.94E-07	2.81E-07	2.95E-07	1.99E-07	7.05E-07	1.05E-06	8.39E-06	4.54E-06	4.71E-08	3.73E-07	1.72E-07	7.92E-08	6.60E-07	3.29E-07	2.62E-06	4.50E-06	9.64E-08	8.31E-08	1.19E-07	3.56E-08	1.22E-07
Dehalobacter sp. E1-304767	4.09E-07	7.47E-08	9.47E-08	1.07E-07	5.52E-08	7.24E-09	8.72E-07	2.36E-07	2.28E-07	5.04E-07	2.78E-07	1.45E-08	1.01E-07	3.57E-08	1.36E-07	2.17E-08	8.19E-07	1.21E-06	8.02E-06	6.85E-06	3.72E-08	3.24E-08	2.65E-07	1.45E-07	6.62E-07	4.13E-08	2.94E-07	6.46E-07	1.92E-07	5.19E-07	2.62E-07	2.44E-07	5.46E-07	7.74E-07	3.32E-07	2.14E-07	3.43E-08	3.55E-08	8.52E-08	1.02E-07	6.52E-07	5.61E-07	5.61E-07	7.39E-07	8.76E-08	1.66E-07	7.86E-08	3.20E-08	5.66E-08
Verrucomicrobiae bacterium DG1235-382464	1.98E-07	1.43E-07	6.42E-08	7.51E-08	6.22E-08	1.95E-08	1.53E-06	3.55E-07	2.00E-07	2.56E-07	1.06E-06	2.49E-06	1.18E-07	1.53E-07	1.59E-07	2.96E-07	9.35E-07	6.62E-07	2.94E-06	2.10E-06	1.32E-08	5.12E-09	1.12E-07	3.07E-08	1.65E-07	2.30E-08	8.99E-07	2.05E-06	2.85E-07	2.42E-07	1.60E-07	1.03E-07	2.06E-07	6.29E-07	6.81E-07	1.85E-07	2.03E-08	6.30E-07	2.98E-08	2.34E-08	3.19E-07	2.56E-07	7.04E-07	9.73E-07	2.27E-07	1.62E-07	4.62E-07	1.60E-08	3.28E-07
Aeromonas salmonicida-645	8.50E-06	2.28E-06	4.07E-06	5.09E-07	1.12E-05	2.34E-05	1.33E-05	3.72E-06	7.60E-06	7.76E-06	3.13E-06	7.87E-08	2.07E-06	9.53E-07	2.14E-06	1.01E-06	1.27E-05	1.22E-05	1.16E-05	1.05E-05	7.30E-08	1.88E-07	5.44E-07	5.98E-07	4.07E-06	7.20E-08	6.38E-06	8.22E-06	4.20E-06	4.44E-06	6.39E-06	5.65E-06	9.33E-06	1.16E-05	4.99E-06	2.66E-06	4.22E-07	4.38E-08	8.17E-07	8.31E-07	1.14E-05	1.05E-05	1.64E-05	1.75E-05	1.21E-07	2.28E-07	4.80E-06	6.78E-06	5.25E-07
Caulobacter vibrioides-155892	1.78E-06	4.08E-07	2.10E-07	1.46E-07	1.41E-07	7.24E-09	2.72E-06	5.53E-07	1.34E-06	1.60E-06	3.98E-07	4.22E-08	2.36E-06	1.15E-06	4.70E-07	1.74E-07	1.68E-06	1.91E-06	3.52E-06	2.74E-06	1.17E-07	6.49E-08	3.42E-07	2.72E-07	6.46E-07	9.87E-08	1.63E-06	2.12E-06	7.19E-07	4.11E-07	5.51E-07	4.48E-07	4.84E-07	9.86E-07	6.09E-07	6.38E-07	3.25E-08	3.98E-08	1.01E-07	1.35E-08	3.98E-06	3.52E-06	3.18E-06	3.52E-06	3.24E-08	4.57E-08	2.00E-07	8.09E-08	7.06E-07
Oribacterium asaccharolyticum-1501332	4.14E-06	7.77E-07	2.15E-06	6.34E-07	1.40E-06	5.26E-07	2.77E-06	4.92E-07	5.44E-06	7.45E-06	5.58E-06	1.16E-07	7.65E-06	9.57E-07	7.94E-06	6.69E-07	1.46E-05	1.57E-05	6.42E-05	4.21E-05	6.42E-06	4.19E-07	2.57E-06	8.44E-07	5.25E-06	2.47E-07	3.79E-06	6.30E-06	5.52E-06	6.95E-06	1.64E-06	9.63E-07	1.23E-05	7.63E-06	1.13E-05	4.40E-06	7.16E-06	3.85E-06	3.26E-06	6.25E-07	3.16E-06	2.68E-06	2.03E-05	1.11E-05	8.90E-07	1.91E-06	1.18E-06	5.90E-07	3.25E-06
Herbaspirillum sp. CF444-1144319	2.11E-07	1.73E-07	6.76E-08	2.53E-07	1.10E-07	4.05E-08	5.14E-07	3.71E-07	2.44E-07	4.54E-07	2.76E-07	2.60E-08	1.31E-07	3.17E-07	2.36E-07	1.12E-07	1.15E-06	1.46E-06	2.99E-06	1.88E-06	3.72E-08	1.59E-08	3.30E-07	9.40E-08	1.08E-07	1.36E-07	2.51E-07	4.20E-07	4.75E-07	2.57E-07	8.88E-07	6.86E-07	3.22E-07	4.26E-07	1.89E-07	8.81E-08	8.34E-09	3.23E-08	5.95E-08	1.02E-07	1.29E-06	1.23E-06	1.18E-06	1.41E-06	3.31E-08	2.42E-08	2.24E-07	1.99E-07	2.59E-07
gamma proteobacterium HIMB30-751994	5.42E-09	0	0	8.20E-09	2.51E-08	0	7.36E-09	0	0	5.20E-09	3.33E-09	0	3.21E-09	8.40E-09	9.49E-10	1.18E-08	4.88E-08	6.83E-08	7.36E-08	9.72E-08	2.45E-09	0	9.52E-09	5.85E-09	1.02E-08	0	6.25E-09	4.34E-08	2.94E-08	7.38E-08	1.36E-07	1.19E-07	4.15E-09	7.77E-09	5.37E-08	2.28E-08	1.55E-08	7.18E-10	6.92E-09	7.20E-09	1.14E-08	1.81E-09	7.92E-09	6.57E-09	1.47E-08	6.84E-09	0	0	0
Acinetobacter bouvetii-202951	1.83E-08	2.65E-08	5.18E-08	1.50E-07	8.93E-08	8.69E-09	1.66E-08	0	3.13E-08	7.56E-08	6.86E-08	1.16E-09	7.87E-08	9.87E-08	1.80E-08	7.93E-09	1.89E-07	1.22E-07	9.02E-08	9.54E-08	1.76E-08	3.41E-09	6.43E-08	1.90E-08	8.73E-08	9.06E-08	1.25E-07	3.40E-07	1.34E-07	9.82E-08	6.07E-08	5.94E-08	1.02E-07	1.71E-07	2.10E-07	3.31E-07	7.45E-09	0	1.32E-08	0	4.13E-07	4.70E-07	2.45E-07	2.12E-07	1.47E-09	7.36E-09	1.26E-07	8.54E-08	1.79E-08
Butyrivibrio fibrisolvens-831	1.05E-05	2.47E-06	6.69E-06	3.83E-07	9.06E-06	1.78E-07	1.25E-05	4.20E-06	1.40E-05	1.29E-05	2.03E-05	4.29E-07	2.22E-06	2.04E-06	6.99E-06	1.07E-06	3.09E-05	1.86E-05	2.20E-05	2.24E-05	2.57E-06	6.50E-07	5.27E-06	6.16E-07	2.89E-05	8.08E-08	5.75E-06	9.64E-06	3.73E-05	5.29E-05	7.40E-06	4.90E-06	1.85E-05	1.04E-05	1.48E-05	5.89E-06	5.29E-06	1.42E-06	4.84E-06	6.86E-07	1.27E-05	6.60E-06	1.71E-05	1.25E-05	7.87E-06	7.65E-06	5.58E-06	3.79E-07	1.22E-06
Rhodococcus jostii-132919	0	0	0	0	0	0	0	0	0	2.31E-09	0	0	0	0	0	0	0	0	6.41E-08	1.26E-08	0	0	3.05E-09	5.85E-09	3.82E-09	0	8.93E-10	1.77E-09	0	0	5.47E-10	0	0	0	0	0	0	0	0	0	1.37E-08	1.21E-08	0	0	0	1.21E-08	0	0	0
Bacteroides coprocola-310298	0.001072521	0.000449435	0.001471648	0.00178105	0.002532549	0.000800898	0.001709201	0.003634682	0.000936804	0.000954854	0.00145617	0.000773603	0.000310052	0.000318267	8.91E-05	0.000113758	0.000211733	0.000272648	0.000609562	0.000764432	0.0011625	0.0009604	0.000322483	0.000428946	0.001550256	0.000777379	0.000185425	0.000170238	0.000238873	0.000390374	0.336393185	0.35409074	0.00015858	0.000123119	0.000252192	0.000507308	4.46E-05	0.000161506	0.000197334	0.000330908	0.000151053	0.000196734	2.04E-05	3.71E-05	0.000271029	0.000196208	0.298718919	0.160060794	7.13E-05
Pantoea agglomerans-549	2.05E-07	5.30E-08	6.42E-08	1.83E-07	6.02E-09	6.01E-08	9.20E-09	2.69E-08	1.18E-09	4.04E-09	7.33E-09	2.43E-08	1.49E-07	4.41E-08	9.78E-08	1.71E-07	4.24E-09	1.84E-07	1.66E-07	9.54E-08	1.62E-08	1.20E-07	9.63E-08	4.06E-08	6.31E-08	8.77E-09	1.24E-07	1.33E-07	1.96E-07	2.19E-07	4.84E-08	6.00E-08	1.08E-07	8.69E-08	1.76E-07	9.59E-08	0	3.23E-08	6.37E-08	7.92E-08	1.06E-07	1.10E-07	1.97E-07	2.37E-07	0	1.05E-09	5.32E-08	1.60E-08	3.28E-08
Helicobacter felis-214	1.83E-08	2.89E-08	1.92E-08	1.30E-08	4.01E-09	0	8.28E-09	6.74E-09	3.19E-08	5.83E-08	6.66E-09	3.47E-09	4.28E-09	0	3.04E-08	1.27E-08	4.24E-09	5.69E-09	8.07E-08	1.28E-07	8.81E-09	1.48E-08	1.75E-08	9.51E-09	1.34E-08	0	4.33E-08	9.13E-08	4.77E-09	0	4.92E-09	1.19E-09	7.95E-09	1.78E-08	0	0	0	0	9.00E-09	0	9.26E-08	1.06E-07	1.68E-08	2.63E-08	0	2.47E-08	2.31E-09	1.07E-08	0
Halalkalicoccus jeotgali-413810	1.85E-07	1.08E-07	3.16E-08	6.22E-08	1.91E-08	1.23E-08	2.36E-07	2.11E-07	5.30E-07	7.14E-07	4.42E-07	1.35E-07	1.41E-07	1.28E-07	6.27E-08	5.84E-08	1.89E-07	2.29E-07	8.83E-07	4.14E-07	2.01E-08	2.62E-08	6.13E-08	4.10E-08	9.75E-08	2.19E-08	1.57E-07	2.72E-07	1.27E-07	6.16E-08	1.15E-07	8.91E-08	9.02E-08	1.36E-07	8.65E-08	9.12E-08	5.27E-08	9.12E-08	2.56E-08	3.60E-08	1.43E-07	1.57E-07	1.72E-07	1.39E-07	3.41E-07	4.62E-07	1.12E-07	2.94E-08	1.85E-07
Beggiatoa alba-1022	3.45E-08	3.13E-08	1.13E-08	5.47E-09	1.30E-08	4.34E-09	1.10E-08	0	1.65E-08	1.67E-08	7.75E-07	3.43E-07	4.33E-08	8.40E-09	1.90E-09	9.06E-10	6.93E-08	7.59E-09	5.22E-08	4.68E-08	1.32E-08	1.25E-08	2.21E-08	2.01E-08	1.08E-08	5.12E-09	5.18E-08	1.06E-07	4.45E-08	6.96E-08	6.59E-08	2.97E-08	1.49E-07	1.65E-07	8.78E-08	1.32E-07	2.98E-09	0	1.71E-07	1.34E-06	1.60E-07	1.38E-07	1.35E-07	1.55E-07	9.05E-08	6.31E-08	4.34E-08	8.90E-09	0
Mycoplasma ovis-171632	0	0	0	0	2.01E-09	0	0	0	1.18E-09	1.04E-08	1.20E-08	0	0	0	0	0	0	3.79E-09	5.46E-08	6.84E-08	0	1.14E-09	6.47E-09	1.83E-09	7.65E-09	7.31E-10	3.57E-09	0	4.77E-09	2.14E-08	5.74E-09	7.72E-09	0	0	2.49E-08	2.75E-08	0	0	5.75E-08	4.59E-08	4.55E-09	1.81E-09	1.39E-08	8.15E-08	1.03E-08	0	5.78E-09	0	0
Fangia hongkongensis-270495	6.70E-08	0	0	2.05E-09	8.03E-09	0	2.36E-07	2.02E-08	1.65E-08	2.25E-08	4.06E-08	0	0	0	0	3.17E-09	1.68E-06	2.24E-07	1.61E-07	1.67E-07	7.34E-09	0	7.23E-09	4.76E-09	7.39E-07	7.31E-10	4.55E-08	7.97E-09	1.03E-07	9.27E-08	5.19E-08	3.03E-08	6.12E-08	3.29E-08	4.72E-08	9.44E-09	5.36E-09	5.74E-09	4.15E-09	2.70E-08	2.55E-07	8.52E-08	4.18E-07	4.93E-07	2.94E-08	5.05E-08	2.43E-08	0	0
Enterobacteria phage RB43-115991	0	0	0	0	0	0	0	0	0	0	0	0	0	0	0	0	0	0	0	0	0	0	0	0	0	0	0	0	0	0	0	0	0	0	0	0	0	0	0	0	0	0	0	0	0	0	0	0	0
Bulleidia extructa-118748	1.97E-07	5.66E-08	7.78E-08	8.27E-08	2.49E-07	7.17E-08	1.43E-05	5.66E-08	7.91E-07	4.28E-07	4.98E-06	2.26E-08	7.65E-08	1.26E-08	3.97E-07	2.47E-08	1.55E-06	9.70E-07	7.05E-07	7.25E-07	5.39E-08	0	3.68E-07	1.02E-07	2.07E-06	5.56E-08	4.60E-07	3.85E-07	1.03E-07	7.49E-07	4.08E-07	2.10E-07	2.13E-07	2.10E-07	5.64E-08	2.09E-07	1.21E-06	4.99E-08	2.49E-05	7.47E-08	2.30E-07	2.31E-07	6.56E-07	5.81E-07	1.08E-05	1.76E-05	3.82E-08	3.02E-08	0
Methylococcus capsulatus-414	7.20E-07	2.26E-07	1.98E-07	1.58E-07	1.48E-07	3.26E-08	4.10E-06	5.81E-07	3.98E-07	5.70E-07	2.58E-07	3.00E-06	6.10E-08	3.36E-08	3.78E-07	1.21E-07	1.19E-06	1.18E-06	5.06E-06	3.80E-06	1.27E-08	5.24E-08	3.83E-07	9.88E-08	2.88E-07	1.90E-08	1.13E-06	2.50E-06	4.95E-07	3.33E-07	6.73E-07	5.21E-07	6.85E-07	1.44E-06	4.82E-07	3.92E-07	8.64E-09	7.77E-07	7.13E-08	0	5.69E-07	3.32E-07	1.45E-06	2.01E-06	1.01E-07	1.93E-07	2.88E-07	4.98E-08	4.95E-07
Microbacterium sp. B19-96765	5.59E-07	2.28E-07	2.81E-07	4.58E-08	1.74E-07	1.67E-08	6.74E-07	2.56E-07	5.37E-07	4.70E-07	2.65E-07	7.00E-08	3.77E-07	1.95E-07	5.83E-07	8.22E-08	1.05E-06	1.37E-06	2.55E-06	1.73E-06	1.86E-08	1.93E-08	1.15E-07	4.10E-08	3.09E-07	2.01E-08	2.11E-07	4.60E-07	2.15E-07	2.47E-07	4.57E-07	4.12E-07	4.24E-07	1.17E-06	6.16E-07	2.46E-07	5.01E-08	8.72E-08	1.25E-07	2.20E-07	8.41E-07	9.54E-07	1.34E-06	1.82E-06	8.76E-08	1.36E-07	3.06E-08	2.05E-08	1.13E-06
Rickettsia endosymbiont of Ixodes scapularis-444612	9.48E-09	7.22E-09	0	0	0	0	3.68E-09	0	1.18E-09	1.15E-09	1.86E-08	0	7.49E-09	6.30E-09	1.14E-08	0	1.03E-07	5.69E-09	0	0	7.83E-09	0	2.13E-08	1.68E-08	0	2.19E-09	2.23E-09	1.77E-09	0	0	0	0	6.91E-10	9.14E-10	1.18E-08	1.65E-08	0	0	0	0	7.59E-09	2.42E-09	0	0	0	5.26E-09	0	0	2.68E-08
Cardiobacterium hominis-2718	5.53E-07	1.79E-07	4.82E-07	2.83E-07	2.01E-07	3.26E-08	2.23E-06	5.58E-07	4.21E-07	7.83E-07	9.85E-07	4.36E-07	2.39E-07	2.04E-07	9.41E-07	2.28E-07	1.38E-06	1.19E-06	3.39E-06	2.37E-06	3.57E-08	1.71E-08	3.46E-07	1.21E-07	3.21E-07	7.64E-08	3.28E-07	5.82E-07	2.29E-06	2.36E-06	6.14E-07	4.71E-07	5.90E-07	1.25E-06	1.43E-06	4.56E-07	1.35E-07	1.43E-07	1.38E-07	9.99E-08	1.12E-06	8.50E-07	1.34E-06	1.89E-06	2.97E-07	1.96E-07	5.45E-07	1.06E-07	3.78E-07
Desulfobacca acetoxidans-60893	4.46E-07	2.48E-07	5.86E-08	1.98E-07	2.51E-08	7.24E-09	2.30E-07	7.01E-08	3.22E-07	4.39E-07	1.27E-07	2.72E-08	2.46E-08	1.20E-07	1.51E-07	2.72E-08	5.80E-07	5.19E-07	1.74E-06	1.57E-06	9.45E-08	4.89E-08	3.67E-07	1.80E-07	2.47E-07	9.50E-09	4.75E-07	7.08E-07	5.09E-07	3.64E-07	1.83E-07	9.80E-08	2.90E-07	5.24E-07	8.39E-08	8.81E-08	5.24E-08	1.21E-07	9.76E-08	1.35E-07	3.13E-07	2.77E-07	3.59E-07	4.89E-07	1.27E-07	1.38E-07	1.76E-07	3.56E-08	8.94E-09
Chlorogloeopsis fritschii-1124	2.03E-09	8.43E-09	6.76E-09	2.73E-09	1.91E-08	8.69E-09	1.53E-07	1.21E-08	3.75E-07	4.23E-07	4.00E-09	6.94E-09	1.98E-08	2.04E-07	1.62E-07	1.50E-07	4.25E-07	2.44E-07	3.32E-07	3.82E-07	0	5.12E-09	7.35E-08	9.15E-09	2.55E-08	5.85E-09	9.06E-08	6.11E-08	1.29E-07	1.63E-07	1.20E-08	6.53E-09	7.95E-09	1.87E-08	2.88E-08	2.12E-08	0	0	4.15E-09	1.71E-08	6.15E-08	3.81E-08	1.19E-07	2.31E-07	1.47E-09	2.10E-08	4.62E-09	0	0
Streptococcus sp. F0441-999424	5.91E-07	2.65E-08	3.38E-08	9.56E-09	2.11E-08	2.90E-09	1.18E-07	2.02E-09	1.58E-07	8.66E-08	2.78E-07	6.02E-08	1.23E-07	3.78E-08	5.70E-08	5.89E-09	9.33E-08	2.09E-08	0	1.98E-08	4.90E-08	5.69E-09	7.99E-09	3.66E-09	2.17E-08	0	1.86E-07	8.75E-07	1.50E-07	4.41E-07	7.19E-08	1.19E-08	6.46E-08	5.21E-08	3.28E-08	8.57E-08	1.62E-07	8.36E-08	1.73E-08	1.62E-08	4.02E-08	2.39E-07	1.39E-08	2.14E-07	6.55E-08	5.05E-08	1.87E-07	6.76E-08	0
Bacillus sp. 2_A_57_CT2-665959	1.81E-07	2.17E-08	2.52E-07	1.91E-08	8.23E-08	2.82E-08	3.32E-07	3.84E-08	2.22E-07	3.66E-07	8.13E-08	1.16E-09	9.31E-08	5.46E-08	1.49E-07	1.99E-08	6.99E-07	9.12E-07	3.35E-07	4.81E-07	2.89E-08	9.11E-09	2.65E-07	1.61E-07	2.77E-07	3.22E-08	1.07E-06	1.58E-06	2.65E-07	3.56E-07	9.07E-08	7.31E-08	1.69E-07	1.70E-07	3.93E-07	3.22E-07	5.36E-09	2.51E-09	1.02E-07	6.39E-08	2.72E-07	2.12E-07	1.46E-07	3.05E-07	1.24E-07	1.28E-07	5.43E-08	1.25E-08	2.38E-07
Parabacteroides distasonis-823	0.001942336	0.004417262	0.00033553	0.001984235	5.74E-05	8.66E-05	0.002723207	0.010159738	0.001011512	0.00237921	0.00086074	0.002874683	0.001753062	0.002352285	0.00014182	0.000879239	0.00016336	0.000431045	0.004526961	0.004077751	0.000128062	0.000849851	0.000850397	0.000587072	8.99E-05	0.000136121	0.001217923	0.001400357	0.000136642	0.000219418	0.000774684	0.000773527	0.002014194	0.002491947	0.000815807	0.001503902	5.30E-05	0.000158645	0.000759039	0.007628197	0.002758868	0.003942275	0.005970652	0.005148129	0.002445702	0.002108049	0.000398572	0.001291908	0.000228775
Legionella shakespearei-45075	7.72E-08	4.21E-08	1.35E-08	6.08E-08	9.03E-09	5.21E-08	6.07E-08	6.06E-09	2.83E-08	8.49E-08	1.48E-07	1.50E-08	1.18E-08	0	3.72E-07	3.17E-09	1.60E-07	3.61E-07	6.64E-08	5.22E-08	0	0	2.50E-07	2.20E-08	5.04E-08	1.29E-07	7.54E-08	1.82E-07	2.13E-07	3.47E-07	6.12E-08	5.64E-08	1.92E-07	5.44E-08	4.85E-08	4.32E-08	1.75E-07	4.31E-09	0	0	4.02E-08	2.18E-08	5.15E-08	3.94E-08	4.41E-09	0	4.86E-08	7.74E-08	0
Ureibacillus thermosphaericus-51173	3.52E-08	3.61E-09	5.07E-08	5.47E-09	6.02E-09	1.45E-09	9.91E-07	5.93E-08	1.09E-06	3.90E-07	3.73E-07	5.27E-08	7.92E-08	1.60E-07	4.89E-08	8.59E-08	1.85E-06	6.49E-07	1.20E-05	6.75E-06	1.32E-07	1.15E-06	1.73E-07	2.23E-07	5.48E-08	0	1.55E-07	3.99E-07	1.97E-07	3.71E-07	1.06E-07	5.88E-08	1.66E-07	2.61E-07	1.04E-07	3.08E-07	5.36E-09	7.18E-10	6.23E-09	1.44E-08	4.31E-07	4.38E-07	3.84E-07	5.52E-07	6.48E-08	2.08E-07	6.01E-08	1.60E-07	5.07E-08
gamma proteobacterium NOR5-3-566466	1.39E-07	4.33E-08	7.78E-08	1.33E-07	2.30E-07	1.09E-08	4.14E-07	6.94E-08	2.57E-07	3.69E-07	1.33E-07	3.36E-08	8.94E-08	7.56E-08	3.06E-07	8.90E-08	6.06E-07	9.71E-07	8.99E-07	7.63E-07	2.89E-08	5.01E-08	9.63E-08	3.73E-08	8.22E-08	1.83E-08	3.26E-07	4.28E-07	1.15E-07	8.48E-08	1.91E-07	1.52E-07	1.00E-07	3.09E-07	1.65E-07	3.77E-08	1.16E-08	1.47E-08	3.81E-08	4.32E-08	3.73E-07	1.79E-07	3.93E-07	5.57E-07	3.24E-08	6.31E-09	6.59E-08	4.18E-08	5.66E-08
Lactococcus phage bIL285-151535	0	0	0	0	0	0	0	4.99E-08	0	0	9.32E-09	0	0	0	0	0	0	0	0	0	3.23E-08	0	0	0	0	0	0	0	3.66E-08	1.20E-07	0	0	0	0	0	1.57E-09	1.64E-08	0	0	2.34E-08	1.34E-07	0	0	9.60E-08	0	0	0	0	0
Aeropyrum pernix-56636	0	0	0	0	9.03E-09	0	0	0	0	0	0	0	1.07E-08	0	0	0	0	0	0	0	0	0	0	0	3.82E-09	0	0	0	0	0	0	0	0	0	0	0	0	0	0	0	0	0	1.58E-08	3.42E-08	0	0	0	0	0
Anaerococcus lactolyticus-33032	8.38E-07	4.33E-08	3.72E-08	2.05E-08	7.23E-08	0	5.01E-07	8.22E-08	2.05E-07	3.36E-07	6.07E-07	2.89E-08	2.89E-08	2.52E-08	1.53E-07	1.52E-08	7.57E-07	2.04E-07	5.32E-07	6.03E-07	6.95E-08	2.73E-08	6.47E-08	3.55E-08	5.47E-07	3.80E-08	2.11E-07	7.76E-07	4.45E-07	4.69E-07	1.03E-07	3.33E-08	3.13E-07	4.32E-07	2.92E-07	1.16E-07	8.25E-08	1.44E-09	8.03E-08	6.30E-08	6.03E-07	5.57E-07	5.01E-07	8.52E-07	9.20E-08	1.09E-07	9.25E-09	0	8.34E-08
Erythrobacter sp. SD-21-161528	9.64E-07	3.35E-07	1.01E-07	2.39E-08	6.32E-08	1.45E-08	1.01E-06	5.65E-07	1.14E-06	2.12E-06	1.86E-07	5.79E-09	7.16E-07	1.70E-07	1.54E-07	8.06E-08	1.64E-06	2.05E-06	2.91E-06	2.23E-06	4.90E-09	0	1.09E-07	6.44E-08	7.18E-07	2.99E-07	5.10E-07	6.20E-07	8.25E-07	5.85E-07	3.79E-07	5.47E-07	4.31E-07	6.28E-07	2.03E-07	1.68E-07	5.07E-09	1.79E-08	6.09E-07	7.67E-07	1.22E-06	1.08E-06	2.02E-06	2.69E-06	6.30E-07	5.82E-07	1.42E-07	2.05E-08	6.11E-07
Sulfobacillus acidophilus-53633	8.19E-08	4.82E-08	2.25E-08	1.78E-08	4.01E-08	2.90E-09	3.78E-07	5.32E-08	2.46E-07	1.97E-07	7.13E-08	2.08E-08	1.39E-08	4.83E-08	3.23E-08	1.20E-08	1.97E-07	3.25E-07	2.92E-07	2.00E-07	3.67E-08	1.18E-07	1.08E-07	4.39E-08	4.21E-08	1.28E-08	1.61E-07	3.67E-07	1.17E-07	9.58E-08	1.29E-07	8.26E-08	1.78E-07	7.82E-08	1.18E-07	3.70E-08	5.04E-08	1.54E-08	6.23E-09	2.61E-08	1.46E-07	1.84E-07	2.40E-07	5.00E-07	1.55E-08	4.15E-08	4.74E-08	1.25E-08	0
Dehalogenimonas lykanthroporepellens-552810	1.47E-06	1.55E-07	4.96E-08	1.04E-07	8.63E-08	2.90E-08	8.57E-07	1.51E-07	3.45E-07	4.77E-07	1.44E-07	4.57E-08	1.11E-07	7.77E-08	4.52E-07	6.59E-08	1.21E-06	5.50E-07	2.90E-06	2.58E-06	3.67E-08	5.69E-09	3.60E-07	8.96E-08	2.70E-06	1.81E-06	4.41E-07	5.95E-07	2.36E-07	1.44E-07	1.17E-07	1.22E-07	2.03E-07	3.49E-07	4.69E-07	2.78E-07	7.45E-09	1.87E-08	2.49E-08	1.29E-07	4.57E-07	4.21E-07	7.17E-07	5.95E-07	1.11E-07	8.78E-08	4.22E-08	5.16E-08	5.78E-07
Capnocytophaga sp. oral taxon 412-712218	1.96E-08	3.37E-08	1.22E-07	6.83E-09	0	0	9.20E-09	2.83E-08	1.84E-07	2.90E-07	2.82E-07	1.04E-06	1.23E-08	4.20E-09	0	1.81E-09	3.18E-07	3.56E-07	1.42E-08	7.38E-08	0	0	1.61E-07	2.24E-07	0	0	1.06E-07	5.85E-08	3.02E-08	1.65E-08	8.75E-09	7.72E-09	1.63E-07	1.81E-07	2.10E-08	9.44E-09	2.85E-07	1.10E-06	0	0	0	0	1.98E-08	1.18E-07	0	1.58E-09	1.16E-09	1.78E-09	0
Wolbachia endosymbiont of Drosophila simulans-77038	0	0	0	0	0	0	3.13E-08	0	0	0	9.32E-09	0	0	0	0	0	0	0	0	0	0	0	0	0	0	0	0	0	0	0	5.47E-10	0	0	0	0	0	0	0	0	0	0	0	0	0	0	0	0	0	0
Clostridium sp. 7_3_54FAA-665940	0.000209327	0.001181784	9.14E-05	0.003080458	0.00036319	0.003890799	7.09E-05	4.92E-05	0.000128403	0.000374657	0.000154512	0.000606495	9.78E-05	0.000115393	0.000130487	0.000730244	0.000869911	0.000545763	0.000537291	0.000492801	8.21E-05	0.00156993	0.000348245	0.000583997	0.000254429	0.001052474	0.000153246	0.000290238	0.000230308	0.000218195	0.000121101	0.000129283	0.000110984	0.000139112	0.000238614	0.000154084	3.89E-05	8.84E-05	9.07E-05	0.000473938	0.000437271	0.000386767	0.000360529	0.000331611	4.61E-05	0.000113928	2.32E-05	0.000316874	0.001021766
Capnocytophaga cynodegmi-28189	1.20E-07	1.37E-07	1.22E-06	4.92E-08	2.21E-08	0	1.59E-06	8.08E-07	1.85E-07	1.36E-07	6.02E-07	6.57E-07	1.98E-08	0	5.22E-08	5.89E-09	1.99E-07	8.53E-08	3.01E-07	3.53E-07	5.68E-08	2.05E-08	4.57E-09	1.10E-08	1.01E-07	1.10E-09	8.26E-08	9.83E-08	6.36E-09	3.66E-08	5.74E-08	2.67E-08	5.72E-07	2.61E-07	6.16E-08	1.40E-07	3.01E-08	2.62E-08	2.31E-07	2.32E-07	2.84E-07	8.94E-08	3.20E-07	3.31E-07	6.48E-08	3.05E-08	1.32E-07	2.40E-07	2.65E-07
Haloterrigena limicola-370323	1.73E-07	2.65E-08	3.16E-08	6.83E-08	1.41E-08	4.34E-09	1.38E-07	1.81E-07	4.51E-07	7.08E-07	5.14E-07	1.86E-07	1.28E-07	1.41E-07	3.70E-08	5.71E-08	5.44E-08	9.58E-08	3.73E-07	1.30E-07	2.94E-08	3.53E-08	3.88E-08	3.88E-08	4.14E-08	3.98E-08	4.33E-08	1.11E-07	4.53E-08	2.87E-08	3.55E-08	2.91E-08	7.22E-08	1.18E-07	1.70E-08	4.01E-08	6.79E-08	1.71E-07	2.42E-08	2.25E-08	8.80E-08	5.98E-08	4.75E-08	9.07E-08	4.14E-07	4.65E-07	1.08E-07	3.65E-08	5.96E-09
Actinobacillus capsulatus-717	1.62E-07	3.85E-08	1.94E-07	2.25E-08	3.61E-08	0	3.68E-09	2.69E-09	4.13E-08	4.04E-08	2.92E-06	1.04E-08	3.32E-08	0	1.07E-07	6.57E-09	3.65E-07	2.62E-07	1.42E-08	3.24E-08	4.55E-08	2.79E-08	1.18E-07	6.73E-08	4.51E-07	1.08E-07	2.41E-08	7.09E-09	4.17E-06	3.00E-06	5.49E-08	5.23E-08	7.50E-08	6.13E-08	7.86E-08	1.71E-07	1.47E-07	5.03E-08	0	0	3.19E-08	6.22E-08	7.52E-08	1.03E-07	2.28E-08	4.10E-08	1.14E-07	3.29E-08	5.57E-07
Rhodopirellula baltica-265606	3.16E-07	9.03E-08	2.01E-07	8.20E-09	4.22E-08	0	3.49E-07	6.00E-08	1.24E-07	1.26E-07	1.54E-07	9.49E-08	3.88E-07	1.89E-07	3.84E-08	1.99E-08	4.88E-07	4.62E-07	4.51E-07	4.01E-07	0	0	1.45E-08	7.17E-08	2.80E-08	1.97E-08	2.75E-07	1.19E-06	1.34E-07	1.23E-07	3.13E-07	3.24E-07	8.02E-08	6.26E-08	3.66E-07	3.89E-07	1.19E-09	1.79E-08	2.56E-08	4.68E-08	2.29E-07	1.84E-07	1.05E-07	9.07E-08	0	1.63E-08	1.68E-08	6.76E-08	1.13E-06
Pedobacter sp. BAL39-391596	5.19E-07	4.32E-07	3.68E-07	7.64E-07	3.57E-06	9.56E-07	2.04E-07	1.00E-07	2.84E-07	3.89E-07	1.87E-07	8.62E-08	9.58E-08	4.70E-07	1.76E-08	3.38E-08	3.71E-07	6.49E-07	2.10E-06	1.55E-06	3.62E-08	2.79E-08	1.09E-07	7.28E-08	3.62E-07	1.19E-07	1.30E-07	1.74E-07	6.66E-07	9.99E-07	2.44E-07	2.84E-07	3.23E-07	1.24E-07	1.05E-06	2.10E-06	1.54E-07	1.78E-07	4.71E-07	5.38E-07	1.64E-07	7.73E-08	1.95E-07	1.91E-07	2.74E-07	1.88E-07	2.32E-07	3.16E-07	7.15E-08
Anticarsia gemmatalis nucleopolyhedrovirus-31507	0	0	0	0	0	0	1.10E-08	2.02E-09	0	0	0	0	0	0	0	0	0	0	0	0	0	0	0	0	0	0	0	0	0	0	0	0	0	0	0	0	0	0	0	0	0	0	0	0	0	0	0	0	0
Thermus sp. CCB_US3_UF1-1111069	5.55E-07	7.95E-08	6.31E-08	9.15E-08	1.79E-07	1.74E-08	3.04E-07	6.60E-08	9.44E-08	2.66E-07	2.09E-07	7.64E-08	5.24E-08	8.19E-08	2.44E-07	6.57E-08	1.17E-06	1.08E-06	2.27E-06	2.01E-06	2.15E-08	1.82E-08	3.51E-07	8.71E-08	3.63E-07	5.12E-09	7.43E-07	8.48E-07	5.06E-07	3.97E-07	1.28E-07	1.09E-07	3.06E-07	3.38E-07	2.35E-07	1.06E-07	1.64E-08	7.54E-09	4.43E-08	2.52E-08	1.75E-06	1.47E-06	1.25E-06	1.16E-06	1.71E-07	3.70E-07	1.37E-07	2.31E-08	8.64E-08
Lactococcus phage 936 sensu lato-354259	0	0	4.55E-07	0	0	0	1.84E-09	7.77E-07	0	0	1.61E-05	1.62E-08	0	0	6.95E-07	2.40E-06	0	1.16E-06	0	0	0	8.42E-08	1.66E-07	5.85E-08	1.75E-05	3.73E-08	2.23E-06	2.27E-07	1.24E-07	0.000146663	0	0	5.14E-06	0	0	0	2.62E-08	9.33E-09	3.60E-08	2.70E-07	7.13E-08	0	0	0	0	0	6.47E-08	3.91E-07	0
Thermosediminibacter oceani-291990	1.57E-06	7.31E-07	1.41E-06	7.15E-07	3.28E-07	1.14E-07	7.54E-07	4.52E-07	2.20E-06	3.41E-06	3.85E-07	1.56E-08	3.15E-07	2.50E-07	7.66E-07	7.27E-08	4.41E-06	4.51E-06	5.77E-06	6.59E-06	1.33E-07	6.15E-08	9.76E-07	8.90E-07	6.97E-07	2.32E-07	1.29E-06	2.18E-06	1.04E-06	6.66E-07	1.07E-06	9.84E-07	7.66E-07	1.13E-06	1.20E-06	4.72E-07	3.49E-08	0	2.26E-07	1.90E-07	4.11E-06	3.53E-06	4.97E-06	7.16E-06	6.99E-08	1.35E-07	3.22E-07	1.02E-07	8.17E-07
Sulfurimonas denitrificans-39766	2.71E-09	0	6.76E-09	0	2.81E-08	0	3.28E-07	1.35E-07	6.14E-08	3.89E-07	7.79E-08	0	6.42E-09	2.94E-08	3.61E-08	1.70E-07	1.07E-06	3.25E-07	1.31E-07	5.40E-08	0	0	3.81E-09	2.20E-09	1.38E-07	7.75E-08	1.25E-08	2.22E-08	3.89E-08	6.71E-08	8.85E-08	3.98E-08	2.43E-07	3.57E-07	5.03E-07	1.49E-07	0	0	0	0	3.26E-08	2.18E-08	5.55E-07	1.20E-06	9.91E-07	5.61E-07	5.78E-09	0	0
filamentous cyanobacterium ESFC-1-1128427	1.73E-07	1.26E-07	7.78E-08	8.68E-08	7.93E-08	4.42E-08	2.54E-07	2.21E-07	4.57E-07	4.32E-07	3.51E-07	2.70E-07	8.72E-08	1.49E-07	1.13E-07	6.37E-08	3.63E-07	4.50E-07	2.06E-06	1.52E-06	5.53E-08	7.17E-08	1.17E-07	9.84E-08	2.02E-07	1.66E-07	1.68E-07	1.85E-07	1.14E-07	1.25E-07	3.81E-07	3.66E-07	4.41E-07	3.02E-07	7.06E-07	6.90E-07	1.12E-07	1.58E-07	2.51E-07	3.76E-07	2.91E-06	2.35E-06	6.23E-07	9.23E-07	1.33E-07	1.10E-07	6.07E-08	8.09E-08	1.04E-07
Turicella otitidis-29321	1.20E-06	6.69E-07	3.36E-07	1.57E-08	1.48E-07	2.90E-09	1.84E-06	2.25E-07	1.46E-06	2.32E-06	4.93E-07	2.43E-08	6.22E-07	4.60E-07	6.03E-07	2.65E-08	3.72E-06	6.67E-06	5.37E-06	2.85E-06	1.60E-07	2.50E-08	5.20E-07	1.37E-07	8.41E-07	3.03E-08	8.96E-07	1.20E-06	1.03E-06	8.52E-07	7.84E-07	6.79E-07	9.54E-07	2.86E-06	9.51E-07	3.17E-07	5.33E-08	1.33E-08	5.26E-08	3.42E-08	2.05E-06	1.05E-06	3.38E-06	6.08E-06	2.21E-09	4.73E-09	7.69E-08	3.11E-08	9.66E-07
Mycoplasma ovipneumoniae-29562	1.56E-08	8.43E-09	3.38E-09	8.88E-09	1.10E-08	5.79E-09	5.06E-08	1.82E-08	7.08E-08	6.99E-08	1.80E-08	9.84E-09	1.61E-08	4.20E-09	1.28E-08	1.45E-08	5.66E-08	6.35E-08	6.64E-08	2.70E-08	1.71E-08	6.09E-08	7.23E-09	1.43E-08	1.85E-08	1.21E-08	7.14E-09	1.15E-08	2.94E-08	5.12E-08	4.07E-08	4.40E-08	2.94E-08	3.57E-08	4.98E-08	4.64E-08	2.26E-08	2.94E-08	4.50E-08	3.33E-08	4.10E-08	5.38E-08	6.14E-08	1.06E-07	3.03E-07	2.58E-08	1.10E-08	1.07E-08	1.52E-07
Spirosoma luteum-431553	2.96E-07	1.60E-06	3.20E-07	2.02E-07	7.27E-07	1.42E-06	1.27E-06	8.52E-07	3.77E-07	5.47E-07	9.92E-07	9.14E-08	3.32E-08	1.99E-07	1.71E-07	2.85E-08	2.30E-07	4.73E-07	2.24E-06	1.79E-06	1.13E-08	0	4.60E-07	1.34E-07	3.26E-07	5.59E-07	6.43E-08	1.30E-07	1.87E-07	2.59E-07	6.46E-07	7.44E-07	9.13E-07	2.29E-06	1.32E-07	1.53E-07	3.78E-08	2.23E-08	5.93E-07	5.10E-07	9.71E-08	9.43E-08	1.11E-06	1.60E-06	7.36E-08	5.63E-08	2.45E-07	2.10E-07	1.19E-07
Methanococcus voltae-2188	2.57E-08	0	4.39E-08	4.78E-09	0	0	7.18E-08	4.11E-08	1.25E-07	5.08E-08	1.11E-07	8.10E-09	3.26E-08	0	2.29E-07	3.96E-08	4.46E-07	4.08E-07	0	6.48E-08	4.26E-08	0	1.39E-06	4.33E-07	1.80E-06	2.41E-08	0	5.32E-09	5.02E-07	7.72E-07	6.20E-08	3.33E-08	8.50E-08	1.10E-08	4.32E-08	4.40E-08	1.15E-07	1.44E-09	1.43E-07	2.62E-07	0	1.99E-08	1.56E-07	1.93E-07	1.85E-07	5.21E-08	1.56E-08	2.31E-08	0
Novosphingobium nitrogenifigens-378548	3.75E-07	3.48E-07	1.92E-07	2.06E-07	1.72E-07	3.26E-08	1.58E-06	2.96E-07	3.20E-07	6.95E-07	1.82E-07	2.31E-09	9.33E-07	2.92E-07	3.95E-07	1.58E-07	1.05E-06	1.73E-06	9.35E-07	5.11E-07	7.93E-08	1.20E-08	1.08E-07	3.73E-08	5.77E-07	1.25E-07	7.21E-07	1.13E-06	3.02E-07	2.40E-07	2.64E-07	2.28E-07	5.37E-07	7.13E-07	4.30E-07	2.17E-07	2.00E-08	1.22E-08	1.56E-07	2.33E-07	6.76E-07	9.06E-07	1.59E-06	1.77E-06	2.04E-07	4.31E-07	2.22E-07	2.58E-08	2.15E-07
Propionibacterium acnes-1747	3.25E-08	0	4.51E-09	6.83E-09	1.20E-08	0	5.80E-08	0	2.24E-08	2.19E-08	1.60E-08	0	0	0	1.42E-08	1.81E-09	2.40E-08	3.98E-08	9.49E-09	1.44E-08	1.57E-08	0	3.05E-09	8.78E-09	1.15E-08	0	0	0	0	0	6.70E-08	4.40E-08	2.73E-08	7.77E-08	0	3.15E-09	2.68E-08	7.90E-09	1.11E-08	0	4.55E-09	1.21E-08	5.94E-09	7.89E-09	2.94E-08	1.79E-08	4.57E-08	0	0
Gordonia namibiensis-168480	1.09E-07	2.56E-07	3.04E-08	6.83E-09	2.91E-08	0	1.12E-07	1.33E-07	5.84E-07	1.30E-06	6.19E-08	3.47E-09	7.38E-08	3.53E-07	6.45E-08	3.85E-08	2.54E-08	5.40E-08	6.03E-07	3.02E-07	1.47E-08	0	6.97E-08	1.13E-08	1.59E-08	0	4.15E-08	4.52E-08	5.09E-08	7.32E-09	5.33E-08	5.94E-08	2.35E-08	3.75E-08	5.24E-09	1.73E-08	4.17E-09	2.30E-08	4.15E-09	1.35E-08	1.64E-07	2.03E-07	4.28E-07	7.37E-07	0	0	5.20E-09	0	4.17E-08
Burkholderia ubonensis-101571	2.71E-08	4.94E-08	2.25E-08	1.09E-07	4.92E-08	0	3.78E-06	8.33E-07	9.21E-08	1.45E-07	1.53E-07	2.31E-09	1.07E-08	0	1.95E-07	8.72E-08	3.79E-07	9.00E-07	1.71E-06	9.95E-07	2.45E-09	0	7.99E-09	2.20E-09	0	2.92E-09	4.91E-08	1.03E-07	3.89E-08	2.75E-08	5.70E-07	6.49E-07	7.05E-08	1.07E-07	3.80E-08	1.10E-08	2.50E-08	4.63E-08	1.52E-08	2.70E-08	7.76E-07	6.45E-07	1.14E-06	1.07E-06	2.50E-08	8.41E-09	2.86E-07	3.38E-08	1.19E-08
Collinsella stercoris-147206	1.69E-05	3.38E-06	1.53E-05	1.43E-06	4.74E-06	5.41E-07	1.00E-05	7.10E-06	2.58E-05	1.75E-05	4.34E-06	6.16E-07	1.04E-05	2.96E-06	0.000270929	2.11E-06	3.60E-05	3.26E-05	0.000116698	6.70E-05	9.51E-06	2.69E-07	1.69E-05	1.65E-06	5.65E-06	7.89E-07	0.000808561	0.000627415	6.93E-06	5.18E-06	9.78E-06	8.43E-06	8.25E-06	1.44E-05	1.35E-05	4.81E-06	5.78E-07	3.21E-07	3.16E-05	0.000105958	4.51E-05	6.91E-05	2.57E-05	3.14E-05	1.41E-06	2.26E-06	3.37E-06	1.20E-06	0.000170115
Oxalobacteraceae bacterium IMCC9480-937450	7.90E-07	5.49E-07	5.72E-07	1.88E-07	2.15E-07	7.24E-09	6.94E-07	1.97E-07	4.29E-07	7.00E-07	6.65E-07	2.57E-07	2.82E-06	7.81E-07	3.83E-07	1.98E-07	7.22E-07	1.58E-06	4.40E-06	3.13E-06	1.47E-08	4.55E-09	4.47E-07	1.56E-07	2.39E-07	5.56E-08	1.24E-06	1.30E-06	6.68E-07	6.19E-07	1.54E-06	1.60E-06	2.56E-07	4.47E-07	6.72E-07	7.08E-07	5.99E-08	9.66E-08	2.42E-07	3.10E-07	1.14E-06	6.79E-07	1.33E-06	2.25E-06	1.94E-07	2.64E-07	1.54E-07	2.94E-08	4.86E-07
Proteus vulgaris-585	0	0	0	2.73E-09	0	0	0	0	0	1.15E-09	0	0	0	0	0	0	0	0	0	0	0	0	1.18E-08	1.10E-09	0	0	0	0	0	0	0	0	0	0	0	0	0	1.33E-08	0	0	0	0	0	0	0	0	0	0	0
Nocardia cyriacigeorgica-135487	2.54E-07	7.95E-08	8.23E-08	4.65E-08	1.56E-07	3.62E-09	1.42E-06	3.51E-07	2.01E-07	2.45E-07	1.59E-07	1.74E-08	1.38E-07	7.14E-08	6.93E-07	3.06E-08	5.61E-07	1.16E-06	1.26E-06	1.18E-06	2.84E-08	9.11E-09	3.83E-07	7.21E-08	3.21E-07	3.91E-08	6.47E-07	1.05E-06	2.60E-07	2.03E-07	1.65E-07	1.29E-07	1.34E-07	3.69E-07	2.69E-07	2.01E-07	5.07E-08	8.97E-09	3.32E-08	2.43E-08	4.42E-07	5.03E-07	5.06E-07	6.98E-07	5.89E-08	9.99E-08	9.13E-08	5.43E-08	7.48E-07
Brevibacillus laterosporus-1465	1.70E-07	7.71E-08	1.58E-08	5.47E-09	4.42E-08	6.95E-08	2.64E-07	4.18E-08	4.99E-07	4.08E-07	1.60E-07	3.47E-09	3.00E-08	0	7.88E-08	2.81E-08	8.84E-07	9.15E-07	6.48E-07	6.82E-07	1.81E-08	9.11E-09	1.09E-07	5.05E-08	4.88E-07	0	9.91E-08	2.07E-07	9.14E-08	2.25E-07	1.45E-07	8.26E-08	5.11E-08	3.11E-08	7.21E-08	5.27E-08	1.37E-08	1.79E-09	6.44E-08	0	2.22E-07	3.24E-07	6.93E-08	1.43E-07	5.52E-08	1.01E-07	1.45E-08	0	1.91E-07
Prochlorothrix hollandica-1223	5.00E-07	2.65E-08	9.24E-08	8.40E-08	1.58E-07	1.23E-08	4.49E-07	1.01E-07	2.28E-07	6.79E-07	1.01E-07	3.95E-07	1.13E-07	1.20E-07	6.58E-07	2.30E-07	2.32E-06	2.43E-06	1.27E-06	7.52E-07	3.04E-08	6.09E-08	4.86E-07	1.78E-07	1.01E-06	6.57E-07	7.43E-07	1.15E-06	2.77E-07	2.15E-07	6.65E-07	4.76E-07	2.62E-07	4.07E-07	3.56E-07	2.19E-07	4.45E-07	1.31E-07	9.90E-08	6.57E-08	7.09E-07	4.75E-07	9.50E-07	2.12E-06	3.16E-08	1.23E-07	4.10E-08	3.91E-08	2.62E-07
Lentibacillus jeotgali-558169	3.64E-07	1.66E-07	1.45E-07	1.98E-08	1.81E-08	3.33E-08	1.46E-07	1.15E-08	1.91E-07	5.59E-07	1.07E-07	1.04E-08	6.42E-08	3.57E-08	6.64E-08	2.58E-08	7.22E-07	7.32E-07	2.49E-07	3.24E-07	3.18E-08	0	1.51E-07	8.20E-08	3.84E-07	1.15E-07	2.77E-07	5.64E-07	2.09E-07	1.90E-07	3.09E-07	2.52E-07	3.01E-07	2.72E-07	1.51E-07	4.44E-07	1.10E-08	0	4.98E-08	7.20E-09	2.12E-07	2.56E-07	1.64E-07	2.41E-07	6.84E-08	1.30E-07	9.37E-08	1.07E-08	4.86E-07
Thermodesulfobium narugense-184064	2.78E-08	5.30E-08	5.97E-08	2.73E-09	3.69E-07	1.35E-07	6.19E-07	1.21E-07	3.49E-07	5.37E-07	6.33E-08	8.10E-09	5.30E-08	3.57E-07	6.41E-08	9.06E-10	1.22E-06	1.37E-06	6.15E-07	3.44E-07	3.13E-08	3.41E-09	1.18E-07	4.46E-07	3.44E-08	2.23E-07	1.17E-07	2.98E-07	5.17E-07	1.13E-06	9.87E-08	1.21E-07	1.44E-07	1.96E-07	1.52E-07	1.60E-07	1.38E-07	1.47E-08	7.68E-08	1.44E-08	5.46E-07	1.80E-07	5.91E-07	1.88E-06	1.13E-07	5.73E-08	4.57E-08	4.54E-08	1.52E-07
Alistipes finegoldii-214856	0.002868649	0.00120318	0.011001389	0.000239594	0.000103533	2.24E-05	0.001987811	0.00119143	0.000320176	0.000398468	0.000869322	0.000231186	0.001317388	0.001282921	0.003304172	0.000188029	0.00456074	0.012245909	0.001447521	0.00243956	0.000145277	0.000118271	0.002599997	0.001478844	0.001662003	0.000631532	0.001853002	0.002271734	0.00852856	0.005236218	0.0005065	0.000407055	0.001477628	0.003065741	0.009789444	0.001143525	1.32E-05	6.80E-05	0.01207242	0.002232042	0.005926623	0.007130403	0.002073079	0.002765298	0.002788318	0.002180269	0.002023771	0.000704844	0.001472973
Borrelia afzelii-29518	0	0	0	0	0	0	1.93E-08	5.39E-09	0	1.73E-09	1.90E-07	1.16E-09	0	0	0	0	1.48E-08	1.52E-08	0	0	0	0	1.14E-09	1.10E-09	7.78E-08	2.12E-08	0	0	8.74E-09	1.95E-08	4.02E-08	1.31E-08	9.67E-09	1.10E-08	0	1.57E-09	1.19E-09	0	0	0	0	0	7.92E-09	7.89E-09	0	0	0	0	0
Collinsella sp. GD3-1232426	0	8.19E-08	0	0	0	0	0	0	0	0	0	0	0	0	0	0	0	0	0	0	0	0	0	0	0	0	1.34E-09	7.09E-09	0	0	0	0	0	0	0	0	0	0	0	0	0	0	0	0	0	0	4.62E-09	3.38E-08	0
Methylophaga nitratireducenticrescens-754476	1.49E-07	3.44E-07	2.03E-08	0	2.38E-07	2.99E-07	1.29E-08	2.96E-08	2.18E-08	1.72E-07	1.55E-07	1.62E-08	4.92E-08	4.20E-08	7.36E-08	2.42E-08	1.41E-07	1.74E-07	1.64E-07	1.82E-07	2.89E-08	2.43E-07	2.55E-08	8.78E-09	1.19E-07	9.50E-09	7.45E-08	1.45E-07	4.07E-07	3.80E-07	2.90E-07	2.27E-07	8.64E-08	9.92E-08	1.49E-07	6.84E-08	1.66E-07	6.82E-09	3.53E-08	2.34E-08	6.83E-08	7.80E-08	2.06E-07	3.29E-07	2.06E-08	3.89E-08	4.86E-08	7.65E-08	1.49E-08
Yokenella regensburgei-158877	2.88E-06	1.26E-07	9.69E-08	4.82E-05	2.41E-08	6.84E-06	3.44E-07	7.41E-08	1.12E-07	2.06E-07	1.75E-07	1.16E-08	5.86E-07	1.41E-07	4.46E-08	6.25E-06	3.27E-07	1.04E-06	1.10E-05	7.53E-06	4.26E-07	3.82E-06	3.20E-06	9.44E-08	2.76E-07	4.03E-06	2.10E-07	1.86E-07	3.66E-07	3.12E-07	1.47E-07	1.25E-07	2.45E-07	4.45E-07	5.37E-08	3.46E-08	2.71E-08	3.49E-06	1.50E-06	3.24E-08	1.90E-07	2.21E-07	4.84E-07	4.73E-07	1.71E-07	2.66E-07	1.39E-07	3.02E-08	9.24E-08
Aerococcus viridans-1377	1.30E-07	9.63E-09	3.16E-08	7.17E-08	1.31E-07	2.90E-09	7.68E-07	7.81E-08	1.56E-07	1.65E-07	1.11E-07	1.16E-09	2.03E-08	3.78E-08	8.02E-08	2.95E-08	1.18E-06	2.00E-07	9.35E-07	8.08E-07	1.37E-08	3.13E-08	3.03E-07	1.30E-07	4.55E-07	4.06E-08	2.85E-07	6.33E-07	3.00E-07	2.44E-07	1.71E-07	1.57E-07	2.68E-07	3.63E-07	2.03E-07	2.91E-08	3.58E-09	6.46E-09	9.42E-08	1.69E-07	1.01E-06	8.74E-07	3.69E-07	4.48E-07	3.53E-08	1.18E-07	6.36E-08	1.50E-07	6.56E-08
gamma proteobacterium SCGC AAA001-B15-913324	0	0	0	0	0	0	1.66E-08	0	0	0	0	0	0	0	0	0	0	0	1.90E-08	5.58E-08	0	0	0	0	1.78E-08	8.04E-09	0	0	5.56E-09	2.56E-08	4.10E-09	0	0	1.74E-08	0	0	0	0	0	0	5.31E-09	3.02E-09	9.90E-09	2.63E-08	7.36E-09	0	4.05E-09	1.78E-09	0
Haemophilus sp. oral taxon 851-762964	3.86E-08	0	1.09E-06	0	0	0	2.77E-07	1.33E-07	1.12E-08	3.69E-08	8.51E-05	3.24E-08	4.74E-07	5.50E-07	1.90E-09	1.09E-08	2.48E-07	1.73E-07	3.56E-07	3.10E-07	0	0	3.07E-07	6.15E-08	5.80E-08	0	2.77E-08	9.92E-08	8.76E-05	7.48E-05	1.43E-06	4.97E-07	5.67E-08	2.38E-08	4.53E-07	3.46E-06	3.63E-06	2.15E-08	8.31E-09	3.60E-09	3.03E-08	2.42E-08	3.86E-08	4.33E-06	6.33E-08	7.26E-08	3.22E-06	2.31E-08	0
Rhizobium mesoamericanum-1079800	4.43E-07	3.28E-07	3.58E-07	2.57E-07	6.02E-09	1.01E-08	9.27E-07	1.65E-07	2.43E-07	5.26E-07	9.72E-08	1.36E-07	2.05E-07	2.62E-07	1.57E-07	1.78E-07	5.81E-07	7.21E-07	1.25E-06	8.04E-07	8.81E-08	7.97E-09	4.19E-07	1.25E-07	2.55E-07	6.36E-08	2.96E-07	4.00E-07	4.32E-07	4.20E-07	2.97E-07	3.13E-07	2.16E-07	4.00E-07	1.97E-07	1.76E-07	7.75E-09	4.49E-08	3.42E-07	3.99E-07	5.36E-07	5.56E-07	5.53E-07	1.15E-06	9.42E-08	1.13E-07	3.58E-08	1.78E-09	3.87E-08
Acinetobacter parvus-134533	3.59E-08	1.57E-08	9.02E-09	2.66E-08	6.42E-08	5.79E-09	7.82E-08	4.85E-08	1.18E-08	1.10E-08	1.29E-06	9.90E-08	0	7.14E-08	2.14E-08	4.62E-08	2.62E-08	2.84E-08	3.37E-07	2.48E-07	5.88E-09	0	4.45E-08	1.24E-08	5.04E-08	8.04E-09	5.62E-08	4.08E-08	1.00E-07	1.43E-07	4.84E-08	3.98E-08	1.24E-08	4.57E-08	4.19E-08	3.85E-08	8.64E-09	2.08E-08	2.00E-07	2.22E-07	1.25E-07	7.37E-08	5.05E-08	8.41E-08	1.65E-07	6.99E-08	3.76E-08	2.58E-08	0
Neisseria mucosa-488	4.16E-07	1.44E-08	1.32E-07	3.83E-08	4.01E-09	0	3.77E-08	3.03E-08	3.07E-07	6.35E-08	1.28E-06	1.56E-08	6.85E-08	2.52E-08	2.66E-08	7.02E-09	3.18E-08	2.75E-08	7.55E-07	4.25E-07	1.18E-08	0	1.26E-08	1.13E-08	2.29E-08	1.46E-09	4.02E-08	1.24E-07	1.30E-06	2.84E-06	3.25E-07	1.19E-07	5.49E-08	4.21E-08	2.18E-07	2.03E-07	1.62E-07	7.18E-09	2.63E-08	2.34E-08	4.25E-08	1.33E-08	1.57E-07	2.41E-07	4.27E-08	2.10E-08	3.77E-07	7.12E-09	0
Caminibacter mediatlanticus-291048	2.23E-08	2.53E-08	8.90E-08	1.37E-09	9.13E-08	0	1.02E-06	7.95E-08	1.06E-07	2.44E-07	2.84E-07	7.52E-09	1.61E-08	0	6.36E-08	1.06E-08	2.41E-06	2.91E-07	5.55E-07	3.37E-07	1.13E-08	0	4.30E-08	2.01E-08	1.50E-07	6.51E-08	4.15E-08	1.44E-07	4.85E-07	7.29E-07	1.87E-07	9.92E-08	1.37E-07	3.12E-07	1.85E-07	2.75E-08	2.20E-08	2.15E-09	7.62E-09	5.40E-09	4.46E-07	3.19E-07	2.18E-07	2.93E-07	5.15E-08	7.10E-08	1.46E-07	1.07E-08	0
Agrotis segetum nucleopolyhedrovirus-31508	0	0	0	0	6.02E-09	4.34E-09	0	0	0	2.31E-09	0	0	0	0	0	0	0	3.79E-09	0	0	5.39E-09	0	0	0	0	0	0	0	0	0	0	0	0	0	0	0	0	7.18E-10	0	0	0	0	0	0	0	0	4.62E-09	0	0
Cyanobium gracile-59930	1.72E-06	5.98E-07	4.46E-07	4.11E-07	6.83E-07	8.47E-08	2.25E-06	5.46E-07	1.42E-06	1.80E-06	7.23E-07	7.89E-07	6.76E-07	9.41E-07	1.91E-06	3.66E-07	3.84E-06	4.43E-06	9.48E-06	7.97E-06	4.89E-07	7.28E-08	1.34E-06	6.31E-07	1.36E-06	2.59E-07	3.99E-06	6.79E-06	2.04E-06	1.43E-06	9.48E-07	6.58E-07	9.27E-07	1.67E-06	9.80E-07	9.63E-07	8.07E-08	2.54E-07	7.45E-07	4.39E-07	7.69E-06	6.61E-06	6.84E-06	7.36E-06	4.04E-07	7.51E-07	7.64E-07	2.57E-07	3.67E-06
Proteus mirabilis-584	1.54E-07	9.99E-08	2.59E-08	5.06E-08	2.81E-08	9.41E-09	2.78E-07	2.69E-09	2.93E-07	1.69E-07	8.78E-07	1.74E-09	1.77E-08	4.20E-09	9.68E-08	4.00E-07	2.85E-07	4.17E-07	6.17E-08	6.48E-08	1.71E-08	1.37E-08	7.04E-08	1.17E-08	5.04E-08	8.41E-08	6.70E-09	2.13E-08	9.23E-07	6.91E-07	6.34E-08	3.15E-08	2.11E-08	2.06E-08	5.77E-08	9.44E-08	3.90E-06	3.60E-06	8.31E-09	3.42E-08	1.44E-08	8.46E-09	9.21E-08	1.66E-07	2.72E-08	2.84E-08	3.76E-08	4.45E-09	0
Helicobacter suis-104628	2.71E-09	0	0	0	8.03E-09	0	2.76E-09	0	3.10E-07	6.94E-07	3.80E-08	1.62E-08	0	0	5.60E-08	6.80E-09	2.69E-08	0	9.73E-08	6.48E-08	0	0	1.48E-08	2.93E-09	4.08E-08	3.29E-09	5.76E-08	1.61E-07	7.95E-09	8.54E-09	1.64E-09	2.38E-09	9.60E-08	2.01E-08	3.93E-09	2.12E-08	0	0	0	1.80E-09	2.50E-08	6.04E-09	1.98E-09	0	4.41E-09	1.05E-08	0	0	0
gamma proteobacterium HTCC5015-391615	3.74E-07	1.17E-07	2.11E-07	6.01E-08	1.15E-07	3.98E-08	1.00E-07	2.63E-08	8.03E-07	6.16E-07	3.23E-07	1.16E-07	1.57E-07	1.26E-07	4.92E-07	5.94E-08	2.07E-07	2.87E-07	1.85E-06	1.51E-06	7.83E-08	3.41E-09	5.10E-07	1.01E-07	1.88E-07	4.13E-08	2.25E-07	4.38E-07	2.99E-07	3.39E-07	2.40E-07	2.54E-07	6.57E-07	7.63E-07	4.57E-07	4.60E-07	6.82E-08	1.06E-07	1.30E-07	1.32E-07	3.03E-07	2.19E-07	3.89E-07	4.47E-07	2.90E-07	1.75E-07	1.14E-07	9.61E-08	1.16E-07
Mycoplasma haemofelis-29501	3.39E-09	0	0	0	0	0	1.10E-08	0	7.08E-09	1.15E-09	0	0	0	0	0	0	6.36E-09	0	9.49E-09	1.08E-08	0	0	0	0	0	0	0	0	0	3.66E-09	0	0	0	0	0	1.57E-09	8.34E-09	0	0	0	0	0	9.21E-08	2.31E-07	0	0	0	0	0
Actinoplanes sp. N902-109-649831	7.12E-07	1.70E-07	2.05E-07	4.44E-08	9.33E-08	4.34E-09	1.29E-06	3.70E-07	8.67E-07	1.71E-06	2.57E-07	1.04E-08	3.05E-07	4.95E-07	5.26E-07	1.32E-07	1.94E-06	3.41E-06	3.65E-06	1.96E-06	6.76E-08	3.41E-09	4.42E-07	1.04E-07	3.37E-07	3.55E-08	5.42E-07	1.06E-06	3.72E-07	3.09E-07	4.34E-07	3.77E-07	1.69E-07	3.45E-07	3.26E-07	2.23E-07	5.10E-08	2.15E-09	2.08E-07	6.03E-08	8.30E-07	5.17E-07	9.33E-07	1.57E-06	1.20E-07	1.11E-07	1.87E-07	8.01E-08	8.70E-07
Lactobacillus gigeriorum-1203069	1.29E-08	0	2.37E-08	0	4.01E-09	0	5.85E-07	7.07E-08	4.75E-07	2.03E-07	1.14E-07	8.10E-09	9.10E-09	0	4.32E-08	7.48E-09	9.53E-07	9.96E-08	3.92E-07	2.66E-07	1.08E-08	0	7.16E-08	2.31E-08	9.24E-08	0	1.12E-07	1.75E-07	2.06E-07	3.01E-07	5.22E-07	3.50E-07	1.48E-07	1.46E-07	1.03E-06	1.21E-07	6.85E-09	3.59E-09	8.31E-09	0	9.94E-08	6.35E-08	1.44E-07	2.30E-07	0	4.10E-08	0	0	0
Desulfobacula toluolica-28223	6.81E-07	6.02E-08	2.14E-08	2.53E-08	4.82E-08	3.04E-08	3.63E-07	5.79E-08	1.89E-07	3.81E-07	6.32E-07	7.68E-07	1.07E-07	6.93E-08	2.51E-07	7.91E-08	5.69E-07	4.72E-07	6.03E-07	4.16E-07	1.20E-07	4.72E-08	1.39E-07	1.16E-07	1.56E-07	1.02E-08	3.31E-07	4.90E-07	6.84E-08	6.41E-08	7.49E-08	1.08E-07	3.50E-07	3.61E-07	9.04E-08	9.44E-08	2.15E-08	9.12E-08	4.36E-08	4.59E-08	2.89E-07	1.38E-07	1.30E-06	1.87E-06	9.27E-08	9.83E-08	8.38E-08	4.80E-08	7.75E-08
Natronolimnobius innermongolicus-253107	4.43E-07	1.63E-07	3.70E-07	2.07E-07	7.83E-08	2.32E-08	4.14E-07	2.53E-07	6.40E-07	8.06E-07	4.95E-07	1.96E-07	2.07E-07	8.82E-08	7.93E-08	6.25E-08	2.98E-07	5.96E-07	9.18E-07	5.96E-07	3.08E-08	3.19E-08	3.92E-08	3.73E-08	1.79E-07	1.78E-07	1.32E-07	1.86E-07	3.01E-07	2.02E-07	6.94E-08	4.34E-08	1.34E-07	2.41E-07	4.19E-07	5.50E-07	1.34E-07	2.39E-07	4.76E-07	6.14E-07	3.74E-07	3.41E-07	1.81E-07	2.31E-07	6.69E-07	7.77E-07	1.18E-07	4.80E-08	1.61E-07
Leptothrix cholodnii-34029	6.53E-07	2.89E-07	3.83E-07	2.53E-07	3.44E-07	3.04E-08	2.71E-06	6.44E-07	6.50E-07	4.42E-07	1.36E-06	1.91E-07	4.46E-07	3.84E-07	4.45E-07	1.17E-07	1.77E-06	2.32E-06	4.96E-06	3.17E-06	6.90E-08	2.85E-08	5.83E-07	1.74E-07	4.55E-07	7.42E-08	6.29E-07	9.52E-07	1.07E-06	9.33E-07	1.50E-06	1.48E-06	9.90E-07	1.07E-06	1.00E-06	4.66E-07	5.10E-08	5.56E-08	2.07E-07	1.77E-07	8.96E-07	8.06E-07	2.43E-06	2.74E-06	1.85E-07	2.45E-07	3.83E-07	7.83E-08	6.94E-07
Brevibacillus brevis-1393	1.09E-07	8.31E-08	7.21E-08	1.96E-07	7.03E-08	2.68E-08	5.69E-07	1.89E-07	1.34E-07	9.70E-08	3.12E-07	4.05E-08	9.90E-08	2.10E-07	1.22E-07	4.64E-08	3.77E-07	2.67E-07	5.08E-07	8.30E-07	1.46E-07	4.78E-08	1.16E-07	5.31E-08	4.32E-07	3.40E-08	3.74E-07	5.11E-07	2.21E-07	2.78E-07	5.69E-07	4.17E-07	3.11E-07	3.82E-07	2.90E-07	3.39E-07	1.53E-07	1.85E-07	2.28E-07	2.89E-07	5.58E-07	2.94E-07	4.59E-07	5.14E-07	2.70E-07	8.26E-08	1.37E-07	6.23E-08	1.07E-07
Sporosarcina newyorkensis-759851	5.55E-08	6.74E-08	6.20E-08	4.78E-09	1.09E-07	3.48E-08	4.88E-08	8.69E-08	1.09E-07	2.51E-07	1.26E-07	2.31E-09	8.77E-08	8.82E-08	6.55E-08	6.14E-08	2.08E-07	7.96E-08	4.53E-07	1.94E-07	8.03E-08	4.04E-08	3.96E-08	7.76E-08	2.10E-07	4.28E-08	6.74E-08	1.67E-07	1.08E-07	2.51E-07	8.50E-08	2.61E-08	2.59E-07	2.40E-07	5.37E-08	4.72E-08	3.87E-08	0	7.13E-08	2.61E-08	1.08E-06	1.46E-07	1.39E-07	1.54E-07	4.86E-08	6.57E-08	3.30E-08	6.23E-09	0
Bacillus sp. 7_6_55CFAA_CT2-665957	1.33E-07	2.41E-09	0	8.88E-09	3.31E-08	4.42E-08	1.96E-07	9.16E-08	1.48E-08	5.95E-08	2.60E-08	0	4.28E-09	5.04E-08	1.09E-08	6.39E-08	1.75E-07	7.75E-07	1.68E-07	1.13E-07	1.70E-07	1.25E-08	0	0	6.88E-08	2.05E-08	8.93E-10	0	2.23E-08	4.88E-08	2.73E-09	0	5.18E-09	1.83E-09	2.62E-09	1.42E-08	2.90E-07	1.23E-06	0	2.70E-08	8.04E-08	7.86E-08	0	1.84E-08	1.91E-08	1.04E-07	4.28E-08	1.25E-08	1.79E-08
Orientia tsutsugamushi-784	2.03E-08	4.67E-07	1.13E-08	0	0	0	4.46E-07	1.35E-09	1.08E-07	5.31E-07	5.33E-09	1.50E-08	9.10E-09	0	9.97E-09	4.98E-09	5.17E-07	9.48E-08	4.34E-07	4.61E-07	0	3.41E-09	3.84E-08	3.18E-08	1.78E-07	1.43E-07	7.59E-08	1.54E-07	5.17E-08	1.34E-07	3.53E-07	1.85E-07	2.61E-07	1.74E-08	4.46E-08	4.01E-08	1.31E-08	1.29E-08	6.92E-09	2.70E-08	2.03E-07	1.32E-07	3.85E-07	5.88E-07	9.07E-07	3.42E-08	0	0	0
Desulfococcus oleovorans-181663	9.66E-07	8.34E-07	3.50E-07	4.54E-07	4.63E-07	9.12E-08	1.27E-06	5.06E-07	1.20E-06	2.18E-06	6.77E-07	4.58E-07	5.64E-07	7.52E-07	1.66E-06	2.72E-07	4.46E-06	4.89E-06	6.96E-06	5.94E-06	5.19E-07	2.20E-07	1.62E-06	6.56E-07	1.30E-06	3.50E-07	1.55E-06	2.74E-06	1.12E-06	9.10E-07	1.04E-06	9.81E-07	7.68E-07	1.18E-06	7.57E-07	7.58E-07	9.98E-08	1.09E-07	7.27E-07	1.28E-06	2.40E-06	2.32E-06	3.53E-06	3.74E-06	2.82E-07	4.53E-07	5.98E-07	2.87E-07	1.90E-06
Thermomicrobium roseum-500	1.04E-07	8.67E-08	9.47E-08	8.20E-08	8.93E-08	7.24E-08	1.78E-06	3.79E-07	5.81E-07	1.20E-06	1.61E-07	1.26E-07	9.58E-08	7.56E-08	4.29E-07	5.57E-08	2.98E-07	4.99E-07	1.20E-06	7.40E-07	5.24E-08	4.32E-08	2.97E-07	1.17E-07	9.31E-08	4.31E-08	2.67E-07	6.75E-07	2.00E-07	1.57E-07	2.34E-07	1.96E-07	2.33E-07	3.22E-07	1.63E-07	1.72E-07	1.21E-07	1.04E-07	1.38E-07	2.77E-07	2.21E-07	2.16E-07	1.98E-07	3.26E-07	3.27E-07	2.11E-07	1.42E-07	4.80E-08	0
Mycoplasma canis-29555	0	2.41E-09	3.38E-08	0	0	0	2.97E-07	3.37E-08	3.54E-08	1.30E-07	2.62E-07	0	1.07E-08	1.26E-08	5.70E-09	1.36E-09	3.01E-07	4.84E-08	1.66E-08	6.30E-08	0	5.69E-09	6.85E-09	0	5.86E-08	4.35E-08	1.70E-08	0	1.15E-07	4.45E-07	2.19E-08	1.07E-08	4.39E-08	5.81E-08	0	1.57E-09	2.06E-08	2.87E-09	8.31E-09	2.70E-08	2.50E-07	2.94E-07	6.58E-07	4.63E-07	5.15E-08	6.31E-09	0	1.07E-08	0
Chelativorans sp. BNC1-266779	3.45E-07	1.97E-07	7.10E-08	4.65E-08	5.82E-08	1.09E-08	9.36E-07	2.01E-07	3.79E-07	8.12E-07	1.24E-07	2.26E-08	9.10E-08	1.55E-07	4.70E-07	5.57E-08	1.83E-06	3.40E-06	5.75E-06	4.59E-06	1.96E-09	4.50E-08	4.65E-07	1.76E-07	3.29E-07	2.05E-08	3.82E-07	7.18E-07	4.77E-07	3.34E-07	4.93E-07	4.45E-07	5.94E-07	1.91E-06	3.37E-07	9.59E-08	5.96E-09	8.26E-09	3.88E-08	3.96E-08	6.82E-07	3.99E-07	9.41E-07	2.41E-06	3.75E-08	2.42E-08	9.71E-08	9.61E-08	2.89E-07
Azorhizobium caulinodans-7	7.63E-07	3.62E-07	3.37E-07	1.99E-07	3.70E-07	1.02E-07	1.09E-06	6.14E-07	7.18E-07	1.24E-06	6.03E-07	2.41E-07	2.39E-07	2.92E-07	8.44E-07	1.35E-07	1.54E-06	2.31E-06	5.36E-06	4.56E-06	2.86E-07	2.27E-07	7.25E-07	3.93E-07	8.53E-07	1.50E-07	2.53E-06	4.17E-06	8.63E-07	6.34E-07	5.51E-07	4.44E-07	8.61E-07	1.70E-06	6.78E-07	5.56E-07	4.44E-08	2.37E-08	4.33E-07	4.11E-07	3.96E-06	3.39E-06	3.44E-06	3.30E-06	1.38E-07	3.03E-07	3.19E-07	3.27E-07	9.89E-07
Parvimonas sp. oral taxon 393-713008	1.49E-06	2.35E-07	5.05E-07	3.01E-08	1.37E-07	5.79E-09	1.59E-06	1.95E-07	2.13E-06	2.71E-06	7.78E-07	1.85E-08	7.69E-07	6.91E-07	4.60E-07	7.63E-08	4.35E-06	1.83E-06	7.29E-07	9.21E-07	8.56E-07	7.40E-09	1.51E-06	6.18E-08	1.50E-06	7.42E-08	7.14E-07	2.05E-06	7.80E-07	9.69E-07	1.02E-06	6.10E-07	9.59E-07	2.60E-06	1.18E-06	1.67E-07	5.71E-07	2.87E-09	4.75E-07	3.87E-08	5.56E-07	7.43E-07	2.47E-06	2.76E-06	2.24E-07	3.47E-07	6.76E-08	3.02E-08	5.96E-09
Neorickettsia sennetsu-951	8.12E-09	4.82E-09	1.69E-08	5.47E-09	4.01E-09	1.38E-08	1.10E-08	1.15E-08	8.26E-09	6.93E-09	1.66E-08	1.27E-08	6.42E-09	0	0	4.76E-09	0	0	7.12E-09	3.42E-08	6.86E-09	1.14E-09	0	6.95E-09	0	8.04E-09	5.36E-09	1.77E-09	9.54E-09	7.93E-09	3.83E-09	1.19E-09	0	0	3.28E-08	3.85E-08	1.16E-08	2.55E-08	5.54E-09	2.16E-08	0	4.83E-09	1.58E-08	0	2.72E-08	2.63E-08	6.36E-09	7.12E-09	0
Sulfurospirillum deleyianum-65553	1.87E-07	8.43E-09	4.51E-09	2.80E-08	4.01E-09	1.45E-09	6.44E-08	1.35E-09	1.89E-08	8.72E-08	1.25E-07	5.79E-09	2.03E-08	9.87E-08	2.90E-08	4.08E-09	8.27E-08	6.26E-08	9.97E-08	3.60E-08	3.92E-09	2.85E-09	6.20E-08	1.25E-07	3.00E-08	0	2.99E-08	1.42E-08	3.18E-08	1.06E-07	4.18E-08	3.50E-08	2.97E-08	6.40E-08	2.49E-08	6.68E-08	6.85E-09	3.91E-08	1.29E-07	2.11E-07	3.11E-08	3.63E-08	1.25E-07	2.59E-07	0	7.89E-09	1.33E-08	2.67E-09	7.03E-07
Streptococcus equi-1336	5.81E-07	0	1.13E-08	2.73E-08	4.92E-08	0	6.16E-08	6.74E-08	1.71E-07	1.15E-07	1.63E-07	6.94E-09	4.12E-08	9.03E-08	1.56E-07	3.04E-08	6.68E-07	1.62E-06	4.85E-05	2.99E-05	4.18E-07	2.52E-07	5.33E-08	2.23E-08	1.16E-07	1.10E-08	7.59E-08	2.39E-07	1.86E-07	4.65E-07	6.23E-08	1.01E-07	1.40E-07	1.06E-07	9.96E-08	2.26E-07	3.31E-08	0	4.85E-08	4.50E-08	9.26E-08	9.31E-08	1.49E-07	3.43E-07	5.30E-08	6.15E-08	1.16E-09	5.34E-09	6.26E-08
Capnocytophaga ochracea-1018	3.93E-08	7.22E-09	4.51E-09	1.57E-08	0	0	1.52E-07	1.04E-07	1.95E-08	4.85E-08	1.29E-07	1.03E-07	1.98E-08	7.77E-08	2.60E-07	2.64E-07	4.80E-07	1.13E-06	1.16E-07	6.66E-08	5.44E-08	4.96E-07	0	0	1.72E-08	7.31E-10	1.35E-07	8.95E-08	3.18E-09	0	2.19E-09	0	0	1.37E-09	3.15E-08	4.14E-07	3.87E-09	1.79E-09	1.38E-09	7.20E-09	3.64E-08	1.39E-08	9.50E-08	1.06E-07	1.77E-08	1.58E-09	1.73E-09	4.45E-09	0
Streptomyces scabiei-1930	1.54E-07	6.14E-08	6.09E-08	2.46E-08	2.81E-08	0	2.51E-07	1.21E-08	1.23E-07	2.17E-07	1.36E-07	4.63E-09	4.33E-08	3.57E-08	1.93E-07	1.99E-08	4.22E-07	8.21E-07	1.94E-06	1.69E-06	2.60E-08	3.41E-09	1.45E-07	4.39E-08	2.83E-07	4.09E-08	1.37E-07	3.07E-07	1.35E-07	1.17E-07	2.23E-07	1.86E-07	7.67E-08	1.62E-07	1.60E-07	1.53E-07	2.26E-08	6.39E-08	1.38E-08	2.07E-08	3.22E-07	2.16E-07	4.13E-07	6.24E-07	1.03E-08	7.36E-09	3.01E-08	3.56E-09	5.87E-07
Oceanobacillus iheyensis-182710	4.33E-08	2.77E-08	1.60E-07	1.16E-08	5.42E-08	6.52E-09	2.04E-06	2.41E-07	1.57E-07	6.18E-07	1.05E-07	6.94E-09	1.57E-07	8.82E-08	5.46E-08	8.38E-09	9.97E-07	5.56E-07	1.18E-06	1.13E-06	1.47E-08	4.67E-08	4.04E-08	1.54E-08	1.71E-07	6.29E-08	1.59E-07	2.68E-07	2.61E-07	6.44E-07	1.50E-07	1.11E-07	2.93E-07	2.35E-07	1.07E-07	1.38E-07	6.05E-07	5.84E-07	5.47E-08	2.25E-08	2.36E-07	1.47E-07	8.30E-07	1.04E-06	6.03E-08	7.52E-08	9.60E-08	2.49E-08	0
Kurthia sp. JC8E-1033740	2.44E-08	7.22E-09	3.83E-08	0	9.43E-08	1.09E-08	2.20E-07	2.69E-08	7.73E-08	2.02E-08	2.46E-07	1.16E-09	1.77E-08	9.24E-08	1.13E-07	1.54E-08	1.87E-07	6.54E-08	8.78E-08	8.64E-08	2.11E-08	8.54E-09	2.55E-08	8.78E-09	6.82E-08	2.19E-09	6.34E-08	2.41E-07	6.01E-07	1.16E-06	1.56E-07	6.12E-08	8.53E-08	8.14E-08	1.70E-07	9.83E-08	7.54E-08	3.95E-09	5.82E-08	3.60E-08	2.76E-07	1.41E-07	1.08E-07	2.66E-07	2.29E-07	9.31E-08	4.28E-08	1.78E-09	1.19E-08
Cyclobacterium marinum-104	3.05E-08	4.33E-08	3.38E-09	5.47E-09	2.51E-08	8.69E-09	1.12E-07	2.34E-07	2.41E-07	2.08E-07	1.54E-07	1.39E-07	1.44E-08	2.10E-08	7.83E-08	7.93E-09	2.74E-07	2.91E-07	8.78E-08	1.49E-07	2.15E-08	5.69E-09	1.90E-08	3.84E-08	7.47E-07	1.03E-07	1.25E-08	3.90E-08	3.89E-08	4.45E-08	9.37E-08	1.53E-07	5.08E-08	6.90E-08	1.30E-07	1.61E-07	1.46E-08	3.84E-08	3.88E-08	8.19E-08	3.87E-08	5.44E-08	1.24E-07	2.79E-07	2.86E-07	1.69E-07	6.36E-09	1.25E-08	1.46E-07
euryarchaeote SCGC AAA261-G15-1130318	0	0	0	0	0	0	0	0	0	0	0	3.47E-09	0	8.40E-09	0	0	0	0	0	0	0	0	0	0	0	0	0	0	1.59E-09	0	1.37E-09	1.19E-09	0	0	0	0	0	0	0	0	1.44E-08	0	1.19E-08	1.84E-08	0	0	0	0	0
Haloferax mucosum-403181	2.03E-08	0	2.25E-09	0	0	0	5.59E-07	1.48E-08	1.04E-07	3.19E-07	3.46E-08	0	3.05E-08	0	9.73E-08	0	4.43E-07	1.13E-06	1.83E-07	9.00E-08	0	9.11E-09	3.77E-08	1.21E-08	3.44E-08	0	3.48E-08	1.05E-07	1.19E-08	4.27E-09	1.17E-07	1.10E-07	6.56E-09	1.42E-08	0	4.72E-09	5.66E-09	1.94E-08	0	0	2.16E-07	2.66E-07	1.08E-07	5.65E-08	0	6.10E-08	0	1.60E-08	0
Pseudoalteromonas sp. Bsw20308-283699	2.71E-09	0	0	8.88E-09	0	8.69E-09	0	0	0	0	0	0	0	0	0	7.70E-09	0	0	0	0	0	0	0	2.93E-09	0	0	8.93E-10	0	2.86E-08	4.03E-08	1.09E-09	0	0	0	0	0	0	0	0	0	0	0	0	0	0	3.16E-09	0	0	5.96E-08
Cupriavidus taiwanensis-164546	9.21E-07	4.79E-07	1.25E-06	9.32E-07	5.52E-08	2.90E-08	5.24E-07	1.38E-07	5.53E-07	6.40E-07	2.98E-07	5.38E-08	1.04E-06	5.14E-07	2.46E-07	1.69E-07	1.14E-06	1.33E-06	2.65E-06	1.85E-06	1.55E-07	1.08E-07	1.08E-07	5.20E-08	4.23E-07	4.05E-07	5.81E-07	6.53E-07	1.30E-06	9.10E-07	6.33E-07	4.68E-07	5.24E-07	8.20E-07	1.29E-06	1.12E-06	2.29E-08	2.15E-08	9.06E-07	1.16E-06	1.53E-06	1.39E-06	2.14E-06	2.57E-06	1.47E-07	1.19E-07	6.30E-08	5.87E-08	3.37E-07
Desulfovibrio piezophilus-879567	4.68E-07	1.49E-07	3.01E-07	5.81E-08	3.11E-08	2.17E-09	7.86E-07	1.48E-07	4.02E-07	4.68E-07	4.79E-07	9.87E-07	3.80E-08	1.03E-07	3.50E-07	1.22E-07	1.33E-06	1.70E-06	7.93E-07	6.17E-07	8.72E-08	8.42E-08	3.56E-07	1.51E-07	4.61E-07	4.71E-08	3.21E-07	6.73E-07	7.34E-07	7.55E-07	5.86E-07	5.16E-07	3.83E-07	2.62E-07	1.60E-07	1.25E-07	2.98E-07	1.44E-06	5.54E-08	1.85E-07	8.24E-07	4.78E-07	1.19E-06	1.11E-06	6.25E-08	3.94E-08	5.95E-08	5.60E-08	2.15E-07
uncultured eubacterium pIE1115-136143	0	0	0	0	0	0	0	0	0	0	0	0	0	0	0	0	0	0	0	0	0	0	0	0	0	0	0	0	0	0	1.64E-09	0	0	0	0	0	0	0	0	0	0	0	0	0	0	0	0	0	0
Corynebacterium sp. L2-79-05-373068	0	0	0	0	0	0	0	0	0	0	0	0	0	0	0	0	0	0	0	0	0	1.14E-09	0	0	0	0	0	0	0	0	0	0	0	0	0	0	0	0	0	0	0	0	0	0	0	0	0	0	0
Ochrobactrum sp. CDB2-360313	2.48E-07	5.54E-08	6.23E-07	1.98E-08	4.52E-08	4.27E-08	2.49E-07	2.63E-08	1.56E-07	1.19E-07	1.26E-07	5.32E-08	5.94E-08	1.05E-07	4.25E-07	2.70E-08	1.52E-06	1.59E-06	7.55E-07	4.97E-07	2.20E-08	1.11E-07	4.72E-08	1.28E-08	2.89E-07	1.65E-07	3.23E-07	4.45E-07	8.94E-07	8.93E-07	3.05E-07	2.32E-07	3.91E-07	3.44E-07	5.03E-07	4.95E-07	7.15E-09	1.87E-08	2.78E-07	3.87E-08	3.29E-07	2.30E-07	6.56E-07	8.23E-07	1.62E-08	4.52E-08	1.70E-07	2.40E-08	0
Rabbit fibroma virus-10271	0	0	4.51E-09	1.03E-07	0	0	0	0	0	0	0	0	0	0	0	0	0	0	0	0	0	0	0	0	0	0	0	0	0	0	0	0	0	0	0	0	0	0	0	0	0	0	0	0	0	0	0	0	0
Streptococcus orisratti-114652	1.09E-06	3.73E-08	3.93E-07	1.05E-07	3.17E-07	9.83E-07	1.58E-06	4.33E-07	2.57E-06	1.83E-06	7.33E-07	8.04E-08	4.20E-07	3.78E-08	1.10E-06	1.80E-07	5.90E-06	4.21E-06	3.31E-06	5.33E-06	8.67E-08	3.76E-08	2.97E-06	1.99E-06	1.14E-06	7.60E-08	1.50E-06	3.13E-06	9.78E-06	7.60E-06	2.52E-06	8.66E-07	1.03E-06	1.07E-06	7.09E-07	4.78E-07	8.94E-08	4.20E-08	7.84E-07	8.28E-08	1.37E-06	1.51E-06	1.78E-06	2.74E-06	2.49E-07	9.80E-07	5.25E-07	1.15E-06	8.07E-06
Methylomicrobium album-39775	3.83E-07	3.74E-07	3.27E-07	1.31E-07	5.62E-08	2.39E-08	6.17E-07	1.63E-07	3.50E-07	3.76E-07	1.26E-07	1.27E-08	2.01E-07	5.88E-08	8.60E-07	3.56E-07	1.53E-06	2.49E-06	6.07E-06	4.18E-06	2.20E-08	4.55E-08	3.24E-07	1.50E-07	3.79E-07	1.67E-07	4.64E-07	6.28E-07	6.68E-07	5.03E-07	2.31E-07	2.29E-07	5.09E-07	7.09E-07	3.08E-07	1.40E-07	1.13E-08	5.38E-09	6.99E-08	1.03E-07	2.41E-06	2.04E-06	2.58E-06	2.54E-06	8.83E-08	7.20E-08	8.50E-08	4.00E-08	3.46E-07
Paracoccus aminophilus-34003	1.22E-06	2.06E-07	1.56E-07	1.93E-07	1.24E-07	3.19E-08	2.84E-06	6.12E-07	6.86E-07	1.13E-06	1.06E-06	1.85E-08	5.55E-07	6.99E-07	2.29E-07	1.45E-07	1.86E-06	3.00E-06	2.00E-06	1.43E-06	1.40E-07	3.81E-08	1.79E-07	1.10E-07	4.60E-07	5.34E-08	4.06E-07	7.11E-07	6.15E-07	4.41E-07	9.83E-07	7.99E-07	2.46E-07	2.78E-07	6.03E-07	2.78E-07	5.96E-10	8.97E-09	9.07E-08	1.65E-07	1.22E-06	7.11E-07	2.17E-06	3.61E-06	7.65E-08	9.26E-08	1.77E-07	4.80E-08	6.97E-07
Dehalobacter sp. CF-1131462	5.35E-08	0	1.24E-08	1.37E-08	1.81E-08	5.21E-08	4.14E-08	1.21E-08	4.25E-08	9.64E-08	8.66E-09	0	5.35E-09	2.73E-08	7.12E-09	3.76E-08	1.73E-07	1.91E-07	2.09E-07	1.30E-07	5.88E-09	4.67E-08	4.91E-08	7.03E-08	8.16E-08	1.32E-08	5.54E-08	1.37E-07	5.17E-08	3.05E-08	1.23E-08	3.44E-08	1.38E-08	7.41E-08	2.10E-08	9.44E-09	0	0	6.23E-09	4.50E-08	1.40E-07	2.19E-07	5.25E-08	5.26E-08	0	1.05E-09	3.47E-09	0	0
Rothia mucilaginosa-43675	1.12E-05	2.02E-07	2.05E-06	1.61E-07	2.52E-07	7.24E-08	3.57E-06	6.52E-07	9.38E-07	1.74E-06	1.28E-05	5.61E-07	1.12E-06	7.79E-07	1.01E-06	3.57E-07	1.64E-06	1.88E-06	3.28E-06	1.16E-06	1.31E-07	2.90E-08	7.23E-07	2.09E-07	5.02E-07	1.10E-07	3.11E-06	7.67E-06	6.16E-06	7.94E-06	1.07E-06	7.29E-07	5.03E-07	2.04E-06	1.74E-06	2.26E-06	1.08E-06	5.56E-07	1.50E-07	2.33E-07	1.08E-05	2.66E-05	1.88E-06	3.05E-06	4.54E-07	3.93E-07	1.37E-06	1.82E-06	1.16E-07
Salmonella sp. 14-1179812	4.13E-08	0	0	8.47E-08	0	9.85E-08	0	0	0	1.15E-09	0	0	7.49E-09	0	0	4.21E-08	0	0	1.47E-07	1.08E-08	1.13E-06	6.98E-06	4.87E-08	0	0	2.70E-08	0	0	0	0	3.28E-09	0	0	0	0	0	0	2.88E-07	0	0	0	0	0	2.63E-09	0	0	0	0	0
Candidatus Chloracidobacterium thermophilum-458033	2.51E-07	1.48E-07	1.63E-07	7.86E-08	1.33E-07	2.68E-08	9.84E-07	3.43E-07	3.81E-07	5.81E-07	6.75E-07	1.64E-07	3.03E-07	1.57E-07	1.04E-06	1.96E-07	1.33E-06	1.43E-06	2.91E-06	2.59E-06	5.83E-08	2.33E-08	3.72E-07	2.03E-07	3.28E-07	7.38E-08	2.00E-06	3.37E-06	5.85E-07	5.56E-07	3.66E-07	3.46E-07	2.07E-07	3.13E-07	3.89E-07	8.65E-08	3.69E-08	2.37E-08	1.79E-07	1.22E-07	1.38E-06	1.04E-06	1.52E-06	1.63E-06	2.63E-07	2.01E-07	1.06E-07	6.76E-08	1.31E-07
Oceanicola batsensis-314255	5.06E-07	2.08E-07	1.07E-07	3.83E-08	1.48E-07	1.95E-08	3.42E-06	7.06E-07	6.49E-07	9.77E-07	2.90E-07	1.33E-06	8.03E-08	6.93E-08	4.83E-07	9.99E-08	2.63E-06	2.87E-06	2.51E-06	1.86E-06	5.97E-08	1.48E-08	2.68E-07	7.39E-08	6.33E-07	4.13E-08	2.94E-06	4.47E-06	1.21E-06	7.64E-07	1.31E-06	1.26E-06	9.40E-07	1.77E-06	3.09E-07	1.07E-07	1.49E-08	3.28E-07	1.23E-07	5.67E-08	3.10E-06	2.56E-06	1.72E-06	1.84E-06	7.43E-08	8.52E-08	7.05E-08	6.49E-08	1.52E-07
Burkholderia lata-482957	3.13E-07	6.86E-08	1.68E-07	2.35E-07	1.39E-07	1.16E-08	4.03E-07	6.06E-08	2.24E-07	4.16E-07	5.13E-08	3.47E-09	8.56E-08	1.45E-07	8.45E-08	5.03E-08	4.33E-07	5.22E-07	1.25E-06	7.20E-07	6.81E-08	8.65E-08	8.37E-08	5.78E-08	1.78E-07	1.97E-08	2.07E-07	3.11E-07	2.41E-07	2.05E-07	8.66E-08	9.80E-08	1.29E-07	1.33E-07	3.28E-07	2.06E-07	1.13E-08	0	5.61E-08	1.08E-08	2.13E-07	1.74E-07	2.65E-07	4.84E-07	3.61E-08	1.79E-08	4.91E-08	1.96E-08	1.19E-07
Eggerthella lenta-84112	1.26E-05	6.35E-06	3.18E-06	8.44E-06	2.08E-05	6.88E-07	2.49E-06	1.19E-06	2.78E-06	2.57E-06	2.30E-06	2.44E-07	1.01E-05	2.76E-05	1.41E-05	1.79E-06	4.16E-06	5.25E-06	2.57E-05	2.09E-05	1.31E-07	1.11E-07	3.96E-05	1.37E-05	1.01E-05	1.76E-07	2.60E-06	9.02E-06	5.68E-05	4.19E-05	2.19E-06	1.38E-06	4.37E-06	5.91E-06	7.54E-05	0.000333653	7.37E-06	4.12E-07	2.56E-05	0.00013547	0.000557153	0.000737565	2.83E-05	2.10E-05	0.000101351	0.000132639	1.20E-06	5.62E-07	0.00072461
Propionibacterium humerusii-1050843	2.00E-07	4.09E-08	2.70E-08	9.56E-09	1.20E-08	5.65E-08	5.95E-07	4.45E-08	2.22E-07	1.63E-07	1.23E-07	3.48E-07	1.05E-07	2.90E-07	3.94E-07	1.79E-08	3.58E-07	4.17E-07	4.45E-06	2.02E-06	2.35E-08	0	1.73E-07	6.59E-08	9.56E-08	2.59E-08	8.84E-08	2.87E-07	1.58E-07	1.33E-07	2.28E-07	4.32E-07	6.86E-07	2.07E-06	1.65E-07	1.64E-07	5.01E-07	7.05E-07	1.57E-07	1.66E-07	5.65E-07	1.94E-07	2.87E-07	3.27E-07	4.61E-07	4.99E-07	3.82E-08	1.51E-08	3.28E-08
Corynebacterium ciconiae-227319	3.07E-07	1.02E-07	1.32E-07	2.32E-08	6.42E-08	0	4.99E-07	6.00E-08	3.88E-07	5.72E-07	2.03E-07	1.16E-08	9.52E-08	2.48E-07	2.44E-07	9.56E-08	1.40E-06	2.42E-06	2.76E-06	2.54E-06	8.47E-08	2.11E-08	2.88E-07	5.49E-08	3.00E-07	4.39E-09	8.89E-07	1.34E-06	5.38E-07	4.09E-07	4.04E-07	3.42E-07	3.33E-07	6.18E-07	2.86E-07	1.60E-07	4.56E-08	2.73E-08	9.21E-08	1.41E-07	8.70E-07	6.98E-07	3.90E-06	3.01E-06	5.22E-08	9.10E-08	9.25E-08	3.65E-08	2.44E-07
Halorubrum californiense-416585	1.98E-07	3.49E-08	6.31E-08	6.83E-08	1.91E-08	2.24E-08	2.03E-07	1.75E-07	5.50E-07	6.32E-07	7.02E-07	2.45E-07	7.81E-08	2.71E-07	2.80E-08	6.09E-08	1.66E-07	1.74E-07	2.49E-07	9.54E-08	2.25E-08	3.70E-08	3.69E-08	8.42E-09	4.46E-08	2.49E-08	3.88E-08	1.17E-07	1.36E-07	9.82E-08	4.70E-08	4.16E-08	7.84E-08	7.82E-08	1.14E-07	1.02E-07	6.88E-08	1.55E-07	2.77E-08	5.22E-08	4.32E-08	2.42E-08	7.13E-08	8.94E-08	2.72E-07	3.02E-07	9.25E-08	2.94E-08	3.61E-07
Haemophilus ducreyi-730	5.15E-08	4.21E-08	9.02E-09	0	2.01E-09	0	1.56E-08	6.74E-09	6.08E-08	6.82E-07	1.81E-06	2.31E-09	3.80E-08	2.94E-08	9.97E-09	1.38E-08	5.73E-08	3.79E-08	4.31E-06	2.27E-06	1.58E-07	2.05E-08	1.52E-09	8.78E-09	4.21E-08	0	1.70E-08	1.03E-07	2.78E-06	1.94E-06	3.53E-08	1.54E-08	3.11E-09	2.51E-08	1.78E-07	2.00E-07	1.03E-07	7.18E-10	1.38E-09	0	5.39E-08	6.35E-08	1.62E-07	2.75E-07	2.21E-08	2.63E-08	1.16E-07	2.40E-08	0
Ehrlichia muris-35795	0	0	0	0	0	0	4.60E-08	8.76E-09	1.18E-09	2.08E-08	5.99E-08	1.56E-08	0	0	0	9.97E-09	4.88E-08	0	5.70E-08	9.18E-08	0	0	0	5.49E-09	9.75E-08	9.72E-08	0	7.09E-09	4.61E-08	1.08E-07	2.98E-08	1.43E-08	3.80E-09	1.05E-08	7.21E-08	2.36E-08	8.94E-09	3.59E-09	0	7.20E-09	2.73E-08	1.33E-08	1.03E-07	8.68E-08	1.47E-08	9.47E-09	6.13E-08	0	0
Imtechella halotolerans-1165090	5.76E-08	5.66E-08	1.58E-08	1.37E-09	6.52E-08	2.90E-09	4.05E-08	1.48E-08	4.67E-07	4.58E-07	1.06E-07	6.31E-08	4.82E-09	4.20E-09	7.64E-08	2.85E-07	4.88E-08	3.51E-08	6.98E-07	8.96E-07	8.81E-09	1.76E-08	8.37E-09	1.76E-08	4.40E-08	8.04E-09	5.13E-08	6.91E-08	7.15E-09	2.38E-08	9.33E-07	1.13E-06	1.80E-07	2.24E-08	5.50E-08	9.51E-08	1.07E-08	1.72E-08	3.81E-08	9.00E-08	1.21E-08	2.30E-08	9.11E-08	1.33E-07	3.68E-08	7.15E-08	8.49E-07	6.92E-07	1.52E-07
Alloprevotella rava-671218	5.16E-06	6.79E-06	5.01E-06	4.61E-06	1.67E-06	1.96E-06	5.71E-06	3.52E-06	2.50E-05	2.00E-05	5.70E-05	3.97E-05	2.07E-06	3.12E-06	8.03E-07	7.40E-07	2.90E-06	3.45E-06	2.17E-05	1.85E-05	1.02E-05	9.02E-05	2.21E-06	5.26E-06	3.69E-05	6.29E-06	1.15E-06	1.01E-06	1.70E-06	1.93E-06	1.55E-06	1.58E-06	1.55E-06	2.14E-06	3.55E-05	6.63E-06	1.95E-05	8.79E-06	8.88E-07	1.21E-06	4.15E-06	7.38E-07	4.24E-06	5.12E-06	3.16E-06	2.47E-06	1.31E-06	2.30E-06	5.42E-07
Selenomonas infelix-135082	1.73E-06	5.64E-07	3.87E-07	2.36E-07	6.12E-07	8.69E-09	2.72E-06	5.98E-07	2.92E-06	3.65E-06	2.42E-06	9.32E-08	7.24E-07	7.05E-07	2.62E-06	2.50E-07	3.91E-06	5.96E-06	1.59E-05	1.22E-05	8.57E-08	2.39E-08	1.98E-06	2.80E-07	2.27E-06	1.59E-07	9.77E-07	2.66E-06	1.89E-06	1.53E-06	1.30E-06	1.26E-06	1.09E-06	1.75E-06	1.28E-06	6.22E-07	1.12E-07	9.51E-08	2.15E-07	1.71E-07	3.80E-06	2.65E-06	5.90E-06	9.13E-06	1.99E-07	2.15E-07	3.00E-07	4.54E-08	3.61E-07
Octadecabacter arcticus-53946	8.53E-08	2.19E-07	2.48E-08	2.73E-09	1.20E-08	0	5.24E-07	9.16E-08	2.89E-07	1.97E-07	6.53E-08	4.21E-07	6.42E-08	5.25E-08	3.75E-08	2.67E-08	2.19E-07	1.97E-07	6.55E-07	4.18E-07	6.86E-09	6.83E-09	2.06E-08	5.85E-09	2.89E-07	4.31E-08	8.97E-08	3.04E-07	2.46E-08	1.26E-07	1.92E-07	1.31E-07	3.14E-08	2.29E-08	1.05E-08	1.57E-09	9.24E-09	1.06E-07	1.66E-08	1.80E-09	8.19E-08	1.36E-07	4.85E-07	6.36E-07	1.47E-09	1.05E-09	1.62E-07	0	1.19E-08
Nocardiopsis prasina-2015	9.48E-08	2.62E-07	6.54E-08	6.97E-08	4.82E-08	2.90E-09	5.11E-07	1.83E-07	2.37E-07	4.54E-07	1.05E-07	9.84E-09	1.78E-07	7.77E-08	1.51E-07	3.56E-08	1.07E-06	2.16E-06	1.43E-06	1.07E-06	5.04E-08	2.28E-09	6.70E-08	4.87E-08	2.45E-07	5.48E-09	5.73E-07	6.37E-07	3.20E-07	1.90E-07	1.94E-07	1.18E-07	2.04E-07	4.10E-07	2.21E-07	8.26E-08	3.66E-08	7.18E-10	7.13E-08	2.07E-08	5.96E-07	6.04E-07	2.99E-06	2.08E-06	1.03E-08	3.21E-08	7.05E-08	3.02E-08	1.94E-07
Streptococcus vestibularis-1343	1.09E-06	2.67E-07	9.88E-07	9.36E-08	8.43E-08	2.61E-08	1.51E-05	5.92E-07	1.25E-06	2.11E-07	3.25E-05	3.59E-08	4.17E-06	1.68E-07	3.62E-06	7.80E-06	2.27E-05	2.95E-05	1.45E-07	1.40E-07	2.66E-06	8.26E-06	9.29E-07	6.59E-09	2.88E-07	2.85E-08	8.85E-06	4.13E-05	5.19E-05	3.81E-05	6.89E-06	1.71E-06	1.61E-06	2.45E-06	3.19E-06	5.01E-06	1.70E-06	3.51E-06	2.11E-05	2.50E-06	5.11E-06	4.54E-05	3.07E-07	2.14E-07	4.72E-07	4.81E-06	1.35E-05	1.07E-05	2.21E-07
[Eubacterium] biforme-1735	3.58E-05	2.05E-06	2.81E-05	2.43E-05	3.78E-05	3.08E-06	3.29E-05	9.47E-06	0.000756475	5.53E-05	5.49E-05	6.54E-06	2.46E-05	2.06E-05	5.18E-05	1.75E-06	0.001172918	2.37E-05	1.28E-05	2.56E-05	7.76E-06	1.78E-06	8.71E-06	1.82E-06	5.41E-05	1.07E-06	0.00075094	0.001839256	0.000218146	0.000371845	4.64E-05	2.76E-05	7.55E-05	4.83E-05	3.84E-05	2.19E-05	1.85E-05	4.20E-08	1.01E-05	6.41E-06	4.38E-05	5.95E-05	6.04E-05	4.20E-05	8.22E-06	2.63E-05	1.96E-05	1.48E-05	0.002194138
Phaeospirillum molischianum-1083	1.20E-07	1.43E-07	1.27E-07	6.97E-08	1.28E-07	6.52E-09	9.05E-07	2.01E-07	4.63E-07	4.39E-07	1.06E-07	1.50E-08	1.26E-07	2.27E-07	2.10E-07	3.19E-08	6.85E-07	1.43E-06	1.21E-06	1.18E-06	1.89E-07	1.29E-07	2.07E-07	1.23E-07	2.40E-07	1.13E-07	6.62E-07	7.11E-07	3.26E-07	3.20E-07	6.81E-07	5.49E-07	3.56E-07	3.36E-07	1.40E-06	4.58E-07	1.55E-08	7.18E-10	2.70E-08	5.67E-08	5.78E-07	6.23E-07	1.41E-06	2.07E-06	1.62E-08	7.36E-09	5.09E-08	8.27E-08	1.88E-07
Pontibacter sp. BAB1700-1144253	1.15E-06	1.01E-06	1.25E-06	7.44E-07	1.18E-07	1.47E-07	4.58E-06	1.27E-06	4.89E-07	6.32E-07	5.15E-06	5.07E-07	1.81E-07	2.12E-07	4.93E-07	2.55E-07	6.18E-07	1.09E-06	1.32E-05	9.01E-06	7.10E-08	1.59E-08	3.36E-07	2.65E-07	5.32E-07	7.32E-07	2.20E-07	5.52E-07	1.32E-06	1.06E-06	3.84E-07	3.40E-07	1.35E-06	1.56E-06	1.33E-06	8.02E-07	9.00E-08	4.02E-08	1.05E-06	1.32E-06	1.15E-06	1.14E-06	1.82E-06	2.42E-06	1.32E-06	1.16E-06	1.69E-07	4.80E-08	1.51E-06
Carnobacterium sp. WN1359-1266845	7.85E-08	5.78E-08	8.45E-08	0	6.32E-08	0	2.59E-07	2.16E-08	2.80E-07	5.99E-07	3.78E-07	2.56E-07	2.84E-08	1.26E-08	1.09E-08	9.51E-09	2.88E-07	2.75E-07	9.02E-08	1.26E-07	1.06E-06	4.08E-07	1.37E-08	1.39E-08	2.86E-07	3.87E-08	2.37E-08	8.15E-08	5.83E-07	5.14E-07	1.52E-07	1.06E-07	7.73E-07	1.42E-06	6.42E-08	2.67E-08	9.27E-08	3.61E-07	2.87E-07	1.32E-07	2.78E-07	1.41E-07	1.41E-07	9.86E-08	9.71E-08	1.16E-07	1.41E-07	0	0
Lactococcus garvieae-1363	2.51E-08	1.07E-07	4.51E-09	0	1.51E-08	1.23E-08	3.29E-07	1.37E-07	1.06E-07	1.59E-07	1.09E-07	4.63E-09	2.41E-08	9.87E-08	7.93E-08	1.11E-08	3.74E-07	3.45E-07	2.80E-07	1.42E-07	3.04E-08	1.37E-08	5.33E-09	5.85E-09	1.44E-07	1.46E-07	3.79E-08	1.51E-07	6.99E-08	2.08E-07	4.59E-08	3.74E-08	2.28E-08	7.54E-08	1.80E-07	7.55E-08	8.85E-08	3.66E-08	1.28E-07	5.40E-08	7.15E-07	2.32E-07	1.46E-07	1.57E-06	8.83E-09	4.42E-08	8.15E-08	1.96E-08	5.96E-09
Lactobacillus sanfranciscensis-1625	1.83E-08	1.81E-08	1.46E-08	1.16E-08	2.61E-08	1.38E-08	4.86E-07	3.23E-08	4.84E-08	2.61E-07	1.05E-07	2.08E-08	3.10E-08	2.31E-08	4.32E-08	1.93E-08	1.53E-06	1.77E-06	3.96E-07	4.72E-07	3.87E-08	1.65E-08	2.97E-08	2.85E-08	4.53E-08	1.35E-08	7.01E-08	1.20E-07	4.94E-07	2.53E-07	7.43E-08	7.31E-08	4.42E-08	4.76E-07	1.27E-07	1.19E-07	4.17E-08	7.00E-08	6.78E-08	1.11E-07	1.30E-07	1.35E-07	3.86E-07	2.88E-07	3.10E-07	4.84E-08	2.25E-08	1.87E-08	3.28E-08
Frateuria aurantia-81475	4.62E-07	1.64E-07	6.66E-07	1.93E-07	1.51E-07	1.45E-08	9.70E-07	3.09E-07	1.25E-06	1.83E-06	2.16E-07	1.39E-08	3.43E-07	6.72E-07	8.62E-07	1.98E-07	1.34E-06	2.63E-06	4.59E-06	4.04E-06	1.10E-07	0	2.99E-07	9.88E-08	2.96E-07	3.11E-08	2.87E-07	4.55E-07	8.35E-07	8.27E-07	1.53E-06	1.32E-06	4.17E-07	6.14E-07	1.12E-06	5.83E-07	1.76E-08	5.74E-09	2.91E-08	7.29E-08	7.22E-07	4.76E-07	1.82E-06	2.29E-06	1.64E-07	1.68E-07	1.35E-07	7.47E-08	1.10E-07
Burkholderia sp. SJ98-406819	1.10E-07	9.39E-08	1.43E-07	6.90E-08	1.09E-07	1.59E-08	3.83E-07	8.96E-08	4.11E-07	4.29E-07	5.52E-07	4.75E-08	6.58E-08	7.14E-08	5.93E-08	1.61E-08	7.87E-07	7.03E-07	1.02E-06	6.79E-07	0	2.56E-08	7.88E-08	9.00E-08	2.10E-07	1.54E-08	7.77E-08	1.43E-07	2.73E-07	2.14E-07	6.65E-07	6.78E-07	3.45E-07	4.29E-07	8.79E-07	5.35E-07	6.56E-09	0	6.51E-08	4.05E-08	4.23E-07	2.72E-07	1.02E-06	1.28E-06	1.88E-07	1.56E-07	6.88E-08	6.40E-08	0
Escherichia phage rv5-399183	0	0	0	0	0	0	0	0	0	0	0	0	0	0	0	0	0	0	0	0	0	0	0	0	0	0	0	0	0	0	0	0	0	0	0	0	0	0	0	0	0	0	0	0	0	0	0	0	0
Lactobacillus hilgardii-1588	1.08E-08	0	1.13E-08	0	3.01E-08	0	7.54E-08	2.09E-08	2.14E-07	8.49E-08	4.20E-08	0	1.87E-08	1.26E-08	3.42E-08	0	7.78E-08	6.45E-08	6.41E-08	3.60E-08	3.38E-08	0	6.09E-09	1.32E-08	1.72E-08	6.14E-08	3.39E-08	1.36E-07	1.17E-07	3.66E-07	7.00E-08	4.04E-08	9.60E-08	9.83E-08	1.52E-07	2.67E-08	2.18E-08	0	3.53E-08	1.35E-08	3.53E-07	1.49E-07	1.18E-07	1.64E-07	4.71E-08	3.05E-08	5.78E-08	1.78E-09	5.96E-08
Flavobacterium sp. F52-1202532	1.96E-08	9.99E-08	2.82E-08	1.91E-08	1.45E-07	1.84E-07	6.53E-08	3.44E-08	6.17E-07	1.11E-06	1.41E-07	7.23E-08	1.19E-07	1.89E-07	6.41E-08	3.85E-08	2.92E-07	8.06E-08	3.27E-07	5.44E-07	3.92E-09	1.71E-08	8.72E-08	4.76E-08	2.21E-07	4.97E-08	6.56E-08	2.26E-07	1.61E-07	2.96E-07	1.03E-07	8.49E-08	9.92E-08	1.43E-07	3.45E-07	2.52E-07	5.10E-08	9.33E-09	9.35E-08	2.99E-07	7.97E-08	2.30E-08	1.52E-07	2.29E-07	4.50E-07	4.04E-07	3.15E-07	1.33E-07	4.11E-07
Halococcus thailandensis-335952	3.81E-07	8.55E-08	1.15E-07	6.69E-08	2.81E-08	7.24E-09	2.36E-07	1.72E-07	8.25E-07	1.15E-06	6.13E-07	2.48E-07	3.07E-07	3.63E-07	9.63E-08	8.31E-08	2.32E-07	1.28E-07	2.61E-07	9.18E-08	2.40E-08	3.02E-08	9.36E-08	3.88E-08	1.18E-07	3.22E-08	1.21E-07	1.61E-07	2.34E-07	1.50E-07	1.27E-07	8.02E-08	9.67E-08	1.18E-07	1.66E-07	7.55E-08	1.60E-07	2.70E-07	5.75E-08	4.23E-08	1.68E-07	1.54E-07	1.69E-07	2.34E-07	7.29E-07	7.86E-07	1.11E-07	5.34E-08	9.24E-08
Psychrobacter arcticus-334543	4.60E-08	2.65E-08	3.38E-09	0	5.82E-08	6.52E-09	1.25E-07	1.01E-08	3.54E-08	1.62E-08	4.26E-08	0	8.56E-09	1.26E-08	1.92E-07	2.27E-08	2.32E-07	1.04E-08	0	1.80E-08	7.20E-08	6.83E-09	8.41E-08	0	3.93E-07	4.75E-09	5.94E-08	2.10E-07	2.19E-07	1.44E-07	4.45E-08	2.97E-08	1.08E-07	2.42E-07	2.10E-08	1.49E-08	9.95E-08	7.18E-09	1.24E-07	1.17E-08	2.81E-08	1.99E-08	1.29E-07	2.26E-07	5.81E-08	8.94E-08	4.05E-08	3.56E-09	0
Peptostreptococcus stomatis-341694	3.87E-07	4.59E-07	2.42E-07	3.49E-07	6.23E-07	7.53E-08	8.88E-07	1.27E-07	1.48E-06	1.05E-06	2.91E-06	7.58E-08	1.24E-06	5.04E-08	7.46E-07	4.92E-08	2.08E-06	9.79E-07	1.29E-06	1.22E-06	1.87E-07	1.62E-07	3.81E-07	6.37E-07	7.91E-05	1.25E-07	1.30E-06	1.93E-06	1.17E-06	1.64E-06	8.80E-07	4.35E-07	3.72E-07	3.59E-07	2.11E-07	2.01E-07	2.21E-06	6.68E-08	1.92E-07	7.01E-07	1.01E-06	6.16E-07	5.79E-07	6.86E-07	2.96E-07	3.14E-07	1.42E-07	3.56E-09	4.77E-08
Halomonas phage phiHAP-1-499235	0	0	0	0	0	0	0	0	0	0	0	0	0	0	0	0	0	0	0	0	0	0	0	0	1.91E-08	0	0	0	0	0	0	0	0	0	0	0	0	0	0	0	0	0	0	0	0	0	0	0	0
Borrelia valaisiana-62088	0	0	3.61E-08	0	0	0	2.75E-07	3.91E-08	0	0	5.99E-08	0	2.35E-08	3.36E-08	0	0	7.25E-07	1.19E-07	4.75E-09	7.20E-08	0	0	1.90E-09	0	8.29E-09	0	5.80E-08	1.03E-07	4.77E-09	1.95E-08	1.83E-08	1.60E-08	8.40E-08	1.21E-07	3.54E-08	1.53E-07	0	0	0	0	1.10E-07	9.85E-08	3.56E-08	5.65E-08	0	0	2.60E-08	2.49E-08	0
Nanoarchaeum equitans-160232	0	0	0	0	0	0	1.66E-08	0	0	0	0	0	0	0	0	0	0	0	0	0	0	0	0	0	0	0	0	0	0	0	1.64E-09	0	0	0	0	0	0	0	0	0	0	0	2.97E-08	4.73E-08	0	0	0	0	0
Cyanothece sp. ATCC 51142-43989	9.48E-09	4.82E-09	1.13E-08	0	2.61E-08	1.01E-08	2.21E-08	0	4.11E-07	1.18E-07	2.60E-08	0	4.28E-09	0	4.75E-09	4.08E-09	8.82E-07	9.26E-07	2.97E-07	3.15E-07	0	0	4.07E-08	1.39E-08	3.64E-07	1.50E-07	3.84E-08	1.71E-07	3.10E-08	3.54E-08	1.19E-07	1.13E-07	2.05E-07	1.46E-07	1.38E-07	9.44E-09	3.32E-06	3.10E-06	0	0	4.48E-08	5.62E-08	4.06E-07	5.27E-07	5.15E-09	5.26E-09	1.04E-08	1.07E-08	4.77E-08
Streptomyces sp. SirexAA-E-862751	1.19E-07	2.78E-07	6.54E-08	4.30E-08	2.72E-07	2.90E-09	6.77E-07	2.10E-07	4.57E-07	7.79E-07	7.39E-08	2.21E-07	1.10E-07	1.01E-07	2.23E-07	4.42E-08	1.54E-06	1.69E-06	2.00E-06	1.59E-06	4.95E-08	4.55E-09	3.14E-07	1.33E-07	1.75E-07	9.50E-09	6.04E-07	9.25E-07	2.92E-07	1.80E-07	2.15E-07	2.22E-07	3.85E-07	8.85E-07	1.40E-07	2.54E-07	1.85E-08	6.03E-08	1.10E-07	8.10E-09	2.34E-06	1.49E-06	2.73E-06	2.82E-06	5.37E-08	7.94E-08	6.07E-08	7.65E-08	3.64E-07
Ensifer sp. BR816-1057002	4.25E-07	1.87E-07	1.34E-07	9.43E-08	6.02E-08	2.10E-08	9.05E-07	9.36E-08	5.52E-07	5.70E-07	1.78E-07	1.16E-09	2.92E-07	7.14E-08	4.70E-07	3.17E-09	2.95E-06	2.34E-06	1.47E-06	1.03E-06	1.62E-08	1.14E-09	3.73E-07	6.59E-08	3.07E-07	5.12E-09	8.90E-07	1.02E-06	5.96E-07	4.43E-07	9.28E-07	8.28E-07	6.42E-07	1.21E-06	3.59E-07	1.16E-07	9.18E-08	5.74E-09	5.19E-08	2.88E-08	7.28E-07	6.53E-07	1.41E-06	1.46E-06	1.99E-08	4.10E-08	8.50E-08	2.40E-08	6.56E-08
Oribacterium parvum-1501329	3.46E-06	8.44E-07	1.25E-06	1.42E-06	1.84E-06	3.21E-07	5.58E-06	1.09E-06	2.12E-06	3.77E-06	3.74E-06	2.45E-07	1.31E-06	1.23E-06	2.72E-06	3.70E-07	1.12E-05	1.18E-05	3.25E-05	2.47E-05	2.16E-06	8.38E-07	1.96E-06	7.70E-07	6.31E-06	2.00E-07	3.11E-06	4.70E-06	4.00E-06	5.11E-06	1.95E-06	1.31E-06	6.40E-06	7.15E-06	6.82E-06	3.05E-06	1.57E-06	1.79E-07	1.00E-06	4.02E-07	2.49E-06	2.25E-06	6.70E-06	7.08E-06	1.26E-06	1.57E-06	2.17E-06	7.13E-07	1.10E-06
Bacteroides eggerthii-28111	0.000163983	0.000193925	0.00052873	0.002186725	0.001097667	0.000710238	0.004012162	0.009946829	0.000259395	0.000222934	0.003521288	0.003056175	0.150493294	0.006736852	8.44E-05	0.00016603	0.000143244	0.00018164	0.034737938	0.039960184	0.525606298	0.156469699	0.008805606	0.006497068	0.011827169	0.000355389	0.002840722	0.002549649	0.133845873	0.116586602	0.00014023	0.000163211	0.002294998	0.001330144	0.079476094	0.028222762	2.44E-05	0.000241247	5.81E-05	8.59E-05	0.000116873	0.000137008	0.000798805	0.00032926	0.000606134	0.000564957	0.002609232	0.004537765	0.000127332
Neisseria meningitidis-487	8.60E-08	7.22E-08	3.94E-08	4.30E-08	1.20E-08	0	1.03E-07	1.35E-08	6.63E-07	3.97E-07	2.60E-07	2.04E-07	7.12E-08	7.35E-08	8.45E-08	2.17E-08	9.42E-07	1.06E-06	2.45E-06	2.76E-06	4.02E-08	7.11E-08	2.49E-07	4.13E-08	5.55E-08	2.45E-08	2.68E-07	1.53E-07	1.49E-07	1.13E-07	4.98E-07	4.03E-07	8.48E-07	6.57E-07	1.97E-07	1.16E-07	1.43E-08	7.90E-09	1.04E-08	3.96E-08	1.96E-07	2.25E-07	3.30E-07	2.43E-07	1.14E-07	2.96E-07	6.36E-09	7.38E-08	9.24E-08
Staphylococcus sp. E463-1234593	2.64E-08	0	7.32E-08	0	3.61E-08	0	1.50E-06	2.05E-07	6.08E-08	1.15E-07	1.39E-07	4.05E-09	3.37E-08	4.20E-09	9.16E-08	5.21E-09	2.21E-06	4.27E-07	3.94E-07	5.08E-07	1.96E-08	1.14E-09	3.81E-09	6.59E-09	8.86E-08	4.39E-09	1.92E-08	5.14E-08	2.23E-07	4.61E-07	8.55E-08	2.61E-08	1.62E-07	2.34E-07	2.88E-08	1.10E-08	2.86E-08	4.31E-09	2.08E-08	1.80E-09	3.07E-07	1.49E-07	2.27E-07	2.68E-07	2.72E-08	6.10E-08	1.16E-09	0	0
Shewanella halifaxensis-271098	1.90E-08	8.43E-09	6.76E-09	1.25E-07	2.11E-08	1.45E-09	7.36E-09	2.43E-08	1.48E-08	9.81E-09	2.46E-07	9.20E-08	0	0	1.33E-07	4.01E-08	1.26E-07	1.05E-07	1.90E-08	6.84E-08	2.94E-08	1.12E-07	1.14E-08	5.49E-09	7.78E-08	8.41E-09	2.10E-08	5.14E-08	2.08E-07	2.03E-07	1.56E-08	2.14E-08	1.73E-08	1.37E-08	4.19E-08	2.91E-08	1.34E-08	1.22E-08	4.08E-08	4.86E-08	9.63E-08	5.56E-08	4.26E-08	5.78E-08	8.46E-08	7.41E-08	1.97E-08	7.12E-09	2.56E-07
Lactobacillus oris-1632	7.67E-07	4.62E-07	3.27E-08	1.23E-08	3.41E-08	3.62E-08	6.65E-06	1.29E-06	2.69E-06	3.14E-06	8.19E-08	1.33E-08	1.16E-07	3.57E-08	2.23E-07	1.74E-08	4.53E-06	2.93E-06	3.04E-06	2.97E-06	0	0	3.27E-08	2.12E-08	1.33E-07	9.87E-09	1.17E-07	2.14E-07	8.04E-07	4.01E-07	1.03E-06	1.41E-06	4.83E-07	1.45E-06	9.96E-07	3.66E-07	8.64E-09	6.53E-08	1.32E-08	0	1.47E-06	1.37E-06	4.33E-06	1.52E-05	1.47E-08	6.31E-09	6.01E-08	3.56E-09	8.94E-09
Pseudoxanthomonas spadix-415229	3.89E-07	4.91E-07	5.61E-07	3.24E-07	1.88E-07	7.82E-08	3.12E-07	2.68E-07	4.83E-07	6.21E-07	2.16E-07	8.68E-08	1.92E-07	1.45E-07	3.73E-07	1.45E-07	1.52E-06	2.30E-06	3.48E-06	2.11E-06	1.91E-07	1.29E-07	3.29E-07	1.53E-07	2.60E-07	5.59E-08	4.79E-07	6.45E-07	6.63E-07	6.61E-07	6.88E-07	6.50E-07	9.97E-07	2.49E-06	9.57E-07	5.53E-07	1.76E-08	4.16E-08	3.21E-07	4.98E-07	4.78E-07	4.42E-07	1.06E-06	1.42E-06	1.48E-07	3.10E-07	1.94E-07	1.18E-07	4.41E-07
Mycobacterium avium-1764	7.72E-08	4.09E-08	5.86E-08	4.17E-08	2.31E-08	4.34E-09	1.32E-07	7.07E-08	8.91E-08	1.66E-07	2.73E-08	1.04E-08	1.32E-07	9.03E-08	1.22E-07	1.20E-08	3.24E-07	2.79E-07	1.25E-06	7.38E-07	8.57E-08	6.83E-09	1.32E-07	5.23E-08	1.04E-07	9.14E-09	2.91E-07	4.59E-07	1.67E-07	1.09E-07	4.21E-08	4.40E-08	1.39E-07	2.91E-07	9.70E-08	1.06E-07	4.17E-09	0	8.45E-08	0	1.12E-06	1.06E-06	1.11E-06	7.27E-07	2.65E-08	4.15E-08	2.43E-08	1.25E-08	8.64E-08
Thermoanaerobacterium thermosaccharolyticum-1517	5.96E-08	8.91E-08	1.74E-07	3.01E-08	1.16E-07	2.39E-08	3.16E-07	1.13E-07	1.79E-06	1.56E-06	5.32E-07	1.02E-07	8.19E-08	3.78E-07	8.26E-08	2.40E-08	1.66E-06	4.65E-07	5.58E-07	5.89E-07	7.83E-09	5.29E-08	1.53E-07	1.47E-07	4.40E-07	5.26E-08	6.95E-07	1.14E-06	3.72E-07	5.63E-07	1.91E-07	1.00E-07	3.53E-07	3.29E-07	1.22E-07	1.15E-07	6.91E-08	0	5.19E-08	3.06E-08	7.22E-07	9.40E-07	7.22E-07	5.95E-07	4.93E-07	4.89E-08	3.99E-08	0	0
Bartonella doshiae-33044	0	0	4.51E-09	0	1.00E-08	0	2.58E-08	0	3.54E-09	7.50E-09	7.86E-08	0	0	0	1.38E-08	0	3.82E-08	2.28E-08	0	0	3.92E-09	2.28E-09	0	5.85E-09	2.55E-09	0	3.12E-08	5.49E-08	9.54E-09	2.44E-08	6.56E-09	0	8.64E-09	1.10E-08	0	0	0	0	0	0	0	0	3.07E-08	5.00E-08	0	2.10E-09	2.77E-08	0	0
Haemophilus paraphrohaemolyticus-736	2.63E-07	0	7.53E-07	1.64E-08	0	5.79E-09	2.94E-08	4.04E-09	9.61E-07	2.08E-07	6.53E-05	1.04E-08	7.12E-08	2.10E-08	3.04E-08	8.38E-09	7.78E-08	1.71E-08	0	1.08E-08	4.90E-09	0	0	0	4.21E-08	0	0	6.56E-08	2.34E-05	2.11E-05	4.62E-07	3.18E-07	4.32E-08	1.69E-08	2.33E-07	1.14E-06	9.32E-07	1.44E-09	6.92E-09	1.08E-08	9.10E-09	5.44E-09	7.62E-08	5.57E-07	1.47E-09	4.84E-08	7.19E-07	6.23E-08	0
Cupriavidus sp. HMR-1-1249621	2.27E-07	8.07E-08	7.66E-08	1.11E-07	1.44E-07	1.59E-08	1.92E-06	1.87E-06	8.56E-08	1.28E-07	1.51E-07	9.46E-07	8.67E-07	1.47E-07	1.46E-07	5.30E-08	2.14E-07	2.12E-07	3.02E-06	2.37E-06	6.37E-09	1.37E-08	1.28E-07	3.40E-08	2.61E-08	2.92E-09	6.66E-07	9.44E-07	5.56E-08	6.10E-09	5.66E-07	4.94E-07	2.38E-07	6.09E-07	1.48E-07	2.17E-07	1.61E-08	2.56E-07	9.62E-08	2.73E-07	9.57E-07	9.23E-07	9.83E-07	9.78E-07	1.84E-08	2.00E-08	7.34E-08	2.76E-08	2.47E-07
Bacillus mycoides-1405	0	0	0	1.44E-07	0	0	0	0	1.42E-08	2.31E-09	2.00E-08	2.26E-08	0	0	1.57E-08	1.43E-08	5.19E-07	1.99E-08	0	5.40E-09	1.27E-08	0	6.32E-08	3.77E-08	0	7.31E-09	2.68E-09	3.54E-09	1.59E-09	4.88E-09	2.19E-09	5.94E-09	0	0	2.88E-08	3.15E-09	6.85E-09	5.03E-09	0	0	0	1.15E-08	1.58E-08	1.39E-07	0	0	0	0	0
Acinetobacter ursingii-108980	1.03E-07	3.61E-09	2.14E-08	0	8.03E-09	4.34E-09	6.81E-08	3.50E-08	5.19E-08	5.54E-08	2.33E-08	2.89E-09	2.73E-08	2.94E-08	4.41E-08	1.97E-08	1.05E-07	8.34E-08	8.07E-08	5.76E-08	3.62E-08	3.93E-08	1.13E-07	2.23E-08	8.48E-08	2.56E-08	5.40E-08	5.49E-08	1.30E-07	1.87E-07	4.29E-08	4.45E-08	1.55E-07	9.83E-08	1.39E-07	1.75E-07	1.88E-08	3.23E-09	6.09E-08	7.47E-08	5.08E-08	8.88E-08	7.92E-08	7.49E-08	1.38E-07	7.94E-08	4.16E-08	0	0
Streptococcus sp. M334-563038	5.42E-06	1.44E-08	2.37E-08	1.78E-07	1.49E-07	1.95E-08	3.57E-07	9.90E-08	4.27E-07	1.80E-07	2.46E-06	1.82E-07	1.89E-06	3.28E-07	3.82E-07	1.06E-08	3.73E-07	3.22E-08	1.42E-08	1.15E-07	3.67E-07	1.42E-07	1.90E-08	1.54E-08	1.39E-07	1.83E-08	2.21E-06	5.21E-06	8.08E-07	1.56E-06	2.54E-07	1.12E-07	8.44E-07	8.98E-07	2.57E-07	1.26E-07	2.08E-06	9.63E-07	1.20E-07	2.70E-07	4.50E-07	2.27E-07	1.94E-07	1.37E-07	6.79E-07	5.57E-07	3.95E-07	1.30E-07	0
Pseudomonas sp. 313-1234594	4.14E-07	2.23E-07	2.84E-07	4.19E-07	1.75E-07	6.73E-08	4.55E-06	8.31E-07	7.55E-07	4.83E-07	5.76E-07	2.14E-08	8.24E-08	1.30E-07	4.05E-07	6.41E-08	1.40E-06	1.12E-06	4.64E-06	4.73E-06	1.72E-07	1.14E-08	6.16E-07	1.03E-07	3.86E-07	2.01E-08	9.11E-07	9.67E-07	5.64E-07	3.17E-07	5.01E-07	2.81E-07	5.77E-07	8.34E-07	5.56E-07	3.03E-07	1.70E-08	3.16E-08	2.95E-07	4.41E-08	3.90E-07	2.51E-07	1.82E-06	2.72E-06	6.25E-08	1.81E-07	1.12E-07	9.96E-08	3.46E-07
Roseiflexus castenholzii-120962	1.61E-07	7.10E-08	3.34E-07	3.01E-08	1.05E-07	0	4.51E-07	4.45E-08	5.25E-07	6.56E-07	2.25E-07	1.12E-07	3.41E-07	2.81E-07	3.74E-07	1.09E-08	9.76E-07	1.65E-06	1.54E-06	1.01E-06	1.27E-08	4.55E-09	2.14E-07	1.83E-07	3.74E-07	3.40E-08	2.67E-07	5.97E-07	2.89E-07	2.62E-07	1.66E-07	1.63E-07	3.11E-07	8.32E-07	4.63E-07	9.67E-08	4.26E-08	1.04E-08	1.02E-07	1.80E-08	3.72E-07	2.07E-07	8.75E-07	1.62E-06	8.68E-08	2.58E-08	8.56E-08	2.58E-08	5.96E-08
Pelobacter propionicus-29543	2.02E-06	1.21E-06	8.58E-07	2.68E-07	6.86E-07	8.25E-08	3.54E-06	7.63E-07	1.75E-06	1.88E-06	2.15E-06	3.94E-07	8.77E-07	7.20E-07	1.72E-06	6.40E-07	4.39E-06	3.90E-06	9.39E-06	9.61E-06	1.44E-07	7.63E-08	1.41E-06	4.52E-07	1.53E-06	3.35E-07	2.29E-06	3.83E-06	1.81E-06	1.41E-06	1.48E-06	1.06E-06	1.75E-06	3.07E-06	1.54E-06	1.27E-06	9.50E-08	1.03E-07	3.99E-07	2.92E-07	1.90E-06	1.60E-06	5.72E-06	7.04E-06	5.96E-07	6.86E-07	6.64E-07	2.86E-07	3.31E-06
Ancylobacter sp. FA202-1111106	9.48E-09	2.17E-08	0	0	8.03E-09	0	6.26E-08	1.48E-08	3.48E-08	1.93E-07	2.20E-08	0	0	0	0	0	1.94E-07	5.12E-07	1.33E-07	1.06E-07	0	0	6.09E-09	0	0	0	4.91E-09	2.66E-09	8.66E-08	4.39E-08	1.61E-08	1.72E-08	1.14E-08	5.71E-08	0	0	0	0	0	0	9.20E-07	6.45E-07	0	0	0	0	0	0	5.36E-08
Elizabethkingia anophelis-1117645	2.96E-07	1.73E-07	5.52E-08	1.09E-07	4.85E-07	0	2.73E-07	4.58E-08	7.77E-07	6.37E-07	2.12E-07	4.17E-08	2.03E-08	6.30E-08	9.73E-08	5.10E-07	6.64E-07	4.50E-07	1.68E-06	1.16E-06	1.01E-07	4.21E-08	8.37E-09	1.46E-09	2.72E-07	1.24E-08	2.86E-08	6.38E-08	8.43E-07	1.03E-06	1.71E-07	1.63E-07	2.12E-07	1.51E-07	1.30E-06	7.62E-07	2.09E-07	3.45E-08	4.43E-08	2.16E-08	2.44E-07	6.35E-08	1.23E-07	1.17E-07	1.58E-07	1.35E-07	9.68E-07	5.65E-07	3.61E-07
Synechococcus sp. PCC 7502-1173263	0	0	0	0	0	0	0	0	0	0	0	0	0	0	0	0	0	1.23E-08	1.42E-08	0	0	0	0	2.31E-08	0	0	0	5.32E-09	0	3.66E-09	0	0	0	0	0	0	0	0	0	0	0	0	0	0	0	0	0	0	0
Streptomyces viridochromogenes-1938	7.82E-07	2.00E-07	1.59E-07	9.77E-08	1.09E-07	1.16E-08	7.52E-07	2.05E-07	9.55E-07	7.37E-07	1.53E-07	8.52E-07	5.62E-07	3.28E-07	4.29E-07	1.30E-07	9.71E-07	1.22E-06	4.21E-06	3.13E-06	4.65E-08	1.48E-08	4.29E-07	1.95E-07	3.59E-07	9.10E-08	7.12E-07	1.24E-06	4.23E-07	3.83E-07	5.49E-07	4.52E-07	3.17E-07	6.88E-07	5.49E-07	2.27E-07	3.16E-08	1.75E-07	2.55E-07	4.33E-07	5.57E-07	5.49E-07	1.50E-06	1.50E-06	6.06E-07	8.52E-08	9.54E-08	8.63E-08	4.98E-07
Bacillus sp. BS-02-887059	0	0	0	0	0	0	0	0	0	0	0	0	0	0	0	0	0	0	0	0	0	0	0	0	1.21E-08	0	0	0	0	0	0	0	0	0	0	0	0	0	0	0	0	0	0	0	0	0	0	0	0
Xanthomonas oryzae-347	6.97E-08	4.70E-08	5.52E-08	4.99E-08	6.62E-08	6.52E-09	2.23E-07	5.66E-08	5.34E-07	3.12E-07	2.20E-08	5.21E-09	3.42E-08	1.68E-08	1.68E-07	7.82E-08	2.77E-07	3.80E-07	3.75E-07	2.27E-07	1.71E-08	3.47E-08	7.46E-08	5.60E-08	9.62E-08	1.94E-08	1.14E-07	1.09E-07	1.33E-07	1.67E-07	7.00E-07	6.34E-07	1.42E-07	2.07E-07	4.06E-08	7.23E-08	7.75E-09	0	2.15E-08	6.39E-08	2.21E-07	2.13E-07	4.63E-07	5.24E-07	2.80E-08	3.42E-08	1.85E-08	2.40E-08	5.96E-09
Paramecium bursaria Chlorella virus AR158-380598	0	0	0	0	0	0	0	0	0	0	0	0	0	0	0	0	0	0	0	0	0	0	0	0	0	0	0	0	0	0	0	0	0	0	0	0	0	7.18E-10	1.36E-07	1.89E-08	0	0	0	2.63E-09	0	0	0	0	0
Ideonella sp. B508-1-137716	4.83E-07	5.06E-07	2.66E-07	3.98E-07	5.41E-07	1.08E-07	3.05E-06	5.28E-07	8.07E-07	9.67E-07	5.25E-07	2.01E-07	3.14E-07	4.01E-07	9.07E-07	2.56E-07	1.93E-06	1.28E-06	2.94E-06	1.92E-06	3.68E-07	1.60E-07	5.12E-07	2.25E-07	7.87E-07	9.17E-08	1.21E-06	1.55E-06	8.24E-07	5.39E-07	1.37E-06	1.09E-06	5.81E-07	7.75E-07	8.72E-07	7.74E-07	5.54E-08	1.49E-07	3.32E-07	5.12E-07	1.25E-06	1.17E-06	2.13E-06	2.12E-06	2.37E-07	3.23E-07	5.76E-07	1.83E-07	2.08E-06
Haloterrigena thermotolerans-121872	1.44E-07	7.22E-09	4.62E-08	2.53E-08	2.01E-09	1.45E-09	1.11E-07	8.29E-08	2.99E-07	4.64E-07	2.73E-07	1.04E-07	9.84E-08	4.62E-08	3.70E-08	3.94E-08	3.82E-08	5.78E-08	1.21E-07	4.86E-08	2.94E-08	1.54E-08	9.14E-09	1.54E-08	2.42E-08	1.32E-08	8.08E-08	1.15E-07	6.68E-08	6.65E-08	2.32E-08	1.48E-08	8.33E-08	8.69E-08	1.57E-08	3.30E-08	8.64E-08	1.45E-07	8.31E-09	1.17E-08	4.86E-08	3.14E-08	5.94E-08	4.07E-08	4.34E-07	5.01E-07	5.20E-08	9.78E-09	9.83E-08
Clostridiales bacterium 1_7_47FAA-457421	0.000217276	0.000118253	7.12E-05	0.001050161	0.000461595	0.000278326	4.52E-05	9.55E-05	4.63E-05	0.000619744	0.001169606	0.002122469	1.52E-05	5.28E-05	0.00023949	0.00021918	0.000253753	0.00029364	0.001778808	0.000902845	0.000583718	0.002273562	0.000458205	0.00066946	0.000265841	0.000135888	0.000102346	0.000132802	0.000528889	0.000221448	7.07E-05	9.54E-05	5.98E-05	8.65E-05	0.000166411	0.000472692	2.87E-05	8.56E-06	2.84E-05	4.16E-05	0.000234254	0.000150008	0.000159929	0.00014649	0.000168908	0.000260924	4.81E-05	8.74E-05	0.000492111
Bartonella clarridgeiae-56426	7.45E-09	0	1.24E-08	5.47E-09	2.11E-08	4.34E-09	2.02E-08	2.69E-09	3.20E-07	8.26E-08	2.86E-08	5.79E-09	5.35E-09	0	1.04E-08	1.36E-09	6.86E-08	4.84E-08	6.64E-08	3.60E-09	6.86E-09	0	8.37E-09	4.39E-09	5.93E-08	2.19E-09	7.59E-09	8.86E-09	1.75E-08	8.05E-08	2.65E-07	1.40E-07	1.13E-07	7.13E-08	4.06E-08	7.86E-08	6.26E-09	1.79E-08	8.31E-09	1.53E-08	9.86E-08	8.10E-08	2.37E-07	3.40E-07	1.25E-08	1.63E-08	9.25E-09	0	1.49E-07
Actinomyces sp. oral taxon 849-653385	3.89E-07	1.23E-07	1.51E-07	8.54E-08	1.02E-07	4.42E-08	3.68E-06	7.89E-07	3.80E-07	4.78E-07	1.72E-07	1.22E-07	2.10E-07	1.13E-07	2.43E-07	7.36E-08	1.12E-06	8.34E-07	3.12E-06	2.83E-06	1.05E-07	9.96E-08	3.05E-07	4.87E-08	2.28E-07	5.88E-08	1.35E-06	2.13E-06	3.77E-07	2.01E-07	1.76E-07	7.42E-08	2.95E-07	6.18E-07	2.25E-07	1.15E-07	2.44E-07	2.44E-08	9.28E-08	4.02E-07	6.20E-07	5.67E-07	2.49E-07	3.40E-07	3.99E-07	5.11E-07	1.52E-07	7.03E-08	4.65E-07
Oscillibacter valericigenes-351091	0.0002603	0.000135484	0.000104812	4.51E-05	9.91E-05	4.70E-06	0.000275794	5.74E-05	0.000332058	0.000443343	0.000125331	5.13E-06	0.000153077	0.000130441	0.000240456	3.04E-05	0.000946575	0.000849499	0.001056529	0.000984059	9.37E-05	6.59E-06	0.000311441	5.48E-05	0.000215145	1.62E-05	0.000488716	0.000611847	0.000254983	0.000189451	0.000181854	0.000152347	0.000185507	0.000373102	0.000177522	0.000111104	5.50E-06	1.05E-06	0.000142607	1.81E-05	0.000635226	0.000513843	0.000774579	0.001081398	4.26E-05	7.32E-05	6.34E-05	3.11E-05	0.000100802
Crocosphaera watsonii-263511	1.40E-07	8.67E-08	1.34E-07	8.13E-08	6.82E-08	5.21E-08	1.62E-07	8.42E-08	1.29E-07	1.39E-07	1.68E-07	9.09E-08	3.85E-08	6.93E-08	7.69E-08	5.87E-08	1.01E-07	1.22E-07	8.85E-07	8.03E-07	6.81E-08	4.04E-08	6.74E-08	8.71E-08	1.30E-07	6.94E-08	2.61E-07	5.96E-07	1.67E-07	2.43E-07	3.58E-07	2.89E-07	8.95E-08	9.28E-08	6.26E-07	5.24E-07	2.33E-07	3.68E-07	3.70E-07	5.61E-07	4.35E-07	3.70E-07	5.19E-07	4.92E-07	9.76E-07	1.23E-07	8.61E-08	5.25E-08	2.03E-07
Brucella sp. F5/99-437701	0	0	2.25E-09	0	0	0	0	0	0	0	7.99E-09	0	1.61E-09	0	9.49E-09	4.53E-10	3.53E-09	2.84E-09	7.12E-09	0	0	0	0	0	1.27E-09	0	1.34E-09	4.43E-09	0	4.27E-09	1.37E-09	3.56E-09	0	9.14E-10	3.93E-09	0	1.79E-09	0	1.18E-08	0	1.21E-08	1.63E-08	0	0	0	0	1.16E-09	0	0
Thermofilum pendens-2269	0	0	0	0	0	0	0	6.74E-09	0	0	1.07E-08	1.16E-09	1.07E-09	8.40E-09	0	1.74E-08	4.24E-09	2.47E-08	4.75E-09	0	0	0	0	1.83E-09	3.19E-09	4.75E-09	8.93E-10	0	2.38E-08	7.32E-09	1.28E-08	8.91E-09	0	0	6.55E-09	0	0	0	0	0	2.43E-08	6.65E-09	7.92E-09	3.94E-09	1.18E-08	6.31E-09	9.25E-09	4.45E-09	0
Leuconostoc fallax-1251	3.33E-07	2.67E-07	9.11E-07	7.51E-09	8.47E-07	8.69E-09	1.22E-06	4.26E-07	7.36E-07	2.29E-07	2.94E-06	8.68E-09	5.78E-08	4.20E-09	2.81E-07	2.81E-08	7.50E-07	2.85E-07	2.12E-06	1.29E-06	3.07E-07	2.05E-08	1.56E-07	4.90E-08	1.57E-07	4.28E-08	3.63E-07	4.69E-07	5.36E-06	6.04E-06	1.50E-07	1.00E-07	1.00E-06	3.72E-07	7.00E-07	5.74E-08	1.15E-06	1.44E-09	3.66E-07	1.70E-07	1.16E-06	6.45E-07	1.05E-06	6.31E-07	8.52E-07	9.65E-07	3.29E-07	6.23E-09	2.68E-08
Turicibacter sp. HGF1-910310	2.71E-09	0	2.39E-06	0	0	0	7.36E-09	9.57E-08	2.83E-08	0	5.45E-07	0	5.24E-07	0	1.05E-06	0	8.98E-08	0	0	3.60E-09	0	0	0	2.93E-09	3.12E-08	9.50E-09	1.68E-07	4.00E-07	3.66E-08	6.65E-07	5.47E-10	0	1.38E-09	5.49E-09	0	0	3.58E-09	0	0	0	1.52E-09	2.54E-08	0	0	1.01E-07	0	0	0	0
Bradyrhizobium sp. YR681-1144344	5.47E-07	3.78E-07	2.55E-07	1.00E-07	3.78E-07	4.27E-08	6.46E-07	1.13E-07	1.04E-06	9.62E-07	3.68E-07	5.03E-08	4.52E-07	4.18E-07	1.11E-07	1.38E-07	1.29E-06	2.23E-06	3.24E-06	2.49E-06	1.47E-09	2.28E-09	2.93E-07	1.01E-07	3.85E-07	6.62E-08	4.12E-07	8.51E-07	5.39E-07	4.44E-07	3.85E-07	3.23E-07	3.73E-07	6.54E-07	5.82E-07	2.55E-07	3.10E-08	1.44E-09	2.00E-07	8.19E-08	8.52E-07	4.18E-07	1.44E-06	1.89E-06	1.76E-07	8.99E-08	2.97E-07	1.25E-07	6.56E-07
Mycobacterium leprae-1769	5.01E-08	1.69E-08	5.86E-08	5.60E-08	4.11E-08	5.79E-09	1.93E-07	1.08E-08	4.96E-08	2.20E-07	9.92E-08	6.94E-09	2.94E-08	2.31E-08	4.94E-08	8.61E-09	7.12E-07	7.61E-07	7.48E-07	7.56E-07	6.41E-08	1.02E-08	2.30E-07	1.50E-08	6.12E-08	0	3.46E-07	4.28E-07	1.31E-07	9.82E-08	9.87E-08	7.78E-08	1.05E-07	1.82E-07	6.03E-08	5.66E-08	0	0	2.28E-08	4.23E-08	1.02E-07	8.28E-08	1.61E-07	1.37E-07	2.13E-08	9.47E-09	5.78E-08	3.11E-08	5.96E-08
Gordonia neofelifaecis-945692	2.80E-07	1.12E-07	6.99E-08	1.57E-08	9.53E-08	1.67E-08	4.78E-07	1.01E-07	2.33E-07	2.41E-07	1.61E-07	2.78E-08	1.48E-07	2.39E-07	1.85E-07	7.93E-08	4.86E-07	5.32E-07	1.97E-06	1.82E-06	9.79E-10	0	9.29E-08	1.02E-08	1.46E-07	2.30E-08	1.17E-07	1.98E-07	2.38E-07	2.50E-07	1.67E-07	1.82E-07	5.57E-07	1.59E-06	2.66E-07	5.58E-08	8.94E-10	0	6.92E-09	4.86E-08	1.84E-07	1.90E-07	4.09E-07	5.73E-07	6.03E-08	4.94E-08	6.42E-08	1.25E-08	5.33E-07
Treponema denticola-158	2.84E-07	1.43E-07	4.14E-07	2.87E-08	8.63E-08	4.34E-09	1.31E-06	4.78E-07	1.19E-06	1.47E-06	4.27E-06	5.09E-08	8.40E-08	3.30E-07	8.91E-07	1.29E-08	1.85E-06	1.88E-06	1.48E-06	1.60E-06	3.50E-07	5.18E-08	3.69E-07	4.61E-07	3.40E-06	5.95E-07	1.02E-06	2.27E-06	2.83E-06	2.09E-06	5.21E-07	6.00E-07	1.86E-06	3.08E-06	8.62E-07	7.41E-07	1.93E-07	0	7.41E-08	4.68E-08	1.26E-06	8.57E-07	1.83E-06	1.74E-06	1.07E-07	2.41E-07	3.77E-07	4.98E-08	2.68E-07
Megasphaera micronuciformis-187326	9.14E-07	5.30E-08	1.91E-06	7.45E-08	2.33E-07	2.90E-09	2.87E-07	5.59E-08	8.31E-07	4.91E-07	9.84E-07	3.36E-08	5.29E-07	1.43E-07	6.12E-06	1.56E-08	6.62E-07	5.84E-07	1.89E-05	1.31E-05	6.91E-07	1.88E-08	3.98E-06	6.29E-08	7.08E-07	3.07E-08	4.87E-06	3.33E-06	7.79E-07	1.95E-06	4.53E-07	2.17E-07	8.77E-07	6.78E-07	7.56E-07	5.94E-07	2.94E-06	2.59E-07	2.42E-07	8.46E-08	5.76E-07	4.42E-07	4.40E-07	5.76E-07	1.37E-07	2.79E-07	1.43E-07	4.89E-08	6.94E-07
Brevibacillus sp. CF112-1144311	9.14E-08	1.59E-07	6.76E-09	0	1.41E-08	1.09E-08	4.89E-07	8.56E-08	9.21E-08	1.33E-07	1.20E-08	3.47E-09	1.39E-08	2.10E-08	1.01E-07	1.61E-08	4.84E-07	9.45E-07	1.74E-06	1.84E-06	1.02E-07	4.44E-08	1.41E-08	6.95E-09	2.87E-08	0	1.04E-07	1.62E-07	6.60E-08	2.75E-08	7.79E-08	6.30E-08	7.36E-08	1.12E-07	1.01E-07	7.23E-08	0	0	4.15E-09	3.60E-09	2.16E-07	6.95E-08	2.76E-07	1.01E-07	2.28E-08	4.63E-08	1.91E-08	2.76E-08	0
Streptomyces gancidicus-68204	2.68E-07	1.07E-07	4.17E-08	3.55E-08	2.05E-07	2.97E-08	2.18E-07	6.13E-08	2.15E-07	3.84E-07	7.93E-08	5.21E-09	6.96E-09	2.73E-08	7.07E-08	2.15E-07	5.27E-07	9.58E-07	6.90E-06	5.71E-06	1.37E-08	9.67E-09	3.01E-08	2.41E-08	2.63E-07	2.89E-08	1.77E-07	2.54E-07	2.59E-07	1.70E-07	1.93E-07	1.59E-07	1.07E-07	3.67E-07	4.21E-07	1.83E-07	1.49E-08	3.30E-08	6.92E-08	1.28E-07	1.61E-07	1.29E-07	6.32E-07	1.09E-06	6.70E-08	1.12E-07	1.56E-08	1.16E-08	1.46E-07
Citrobacter koseri-545	4.20E-06	5.60E-07	1.45E-07	3.40E-05	1.81E-08	5.02E-06	2.49E-07	8.89E-08	3.36E-07	5.63E-07	1.94E-07	3.16E-07	4.06E-07	2.92E-07	2.85E-07	9.13E-06	6.39E-07	3.28E-06	1.40E-06	1.32E-06	2.28E-06	1.47E-05	4.17E-06	1.90E-07	4.14E-07	5.34E-06	2.44E-07	1.59E-07	2.85E-07	2.03E-07	4.75E-07	4.08E-07	2.40E-07	4.07E-07	1.87E-07	1.66E-07	1.43E-07	7.64E-06	1.38E-06	4.98E-07	3.35E-07	1.60E-07	4.19E-07	5.32E-07	1.10E-08	1.47E-08	2.80E-07	6.32E-08	3.87E-08
Streptomyces griseus-1911	1.01E-07	2.02E-07	9.02E-09	1.37E-08	1.35E-07	2.10E-08	7.82E-07	1.34E-07	3.36E-07	4.98E-07	6.06E-08	4.63E-09	5.89E-09	3.57E-08	3.04E-08	1.25E-07	6.64E-07	1.71E-06	1.36E-06	1.02E-06	9.79E-08	1.71E-09	4.57E-08	2.89E-08	1.39E-07	3.18E-08	1.53E-07	2.18E-07	1.72E-07	9.27E-08	1.27E-07	1.10E-07	8.84E-08	1.87E-07	8.78E-08	6.37E-08	1.79E-09	7.18E-09	2.49E-08	5.31E-08	3.37E-07	2.95E-07	6.46E-07	1.02E-06	1.47E-08	2.00E-08	5.32E-08	2.67E-08	0
Chthoniobacter flavus-191863	5.39E-07	5.48E-07	1.41E-07	1.26E-07	1.76E-07	1.01E-08	9.28E-06	1.47E-06	1.35E-06	1.10E-06	5.29E-07	3.63E-06	3.45E-07	2.44E-07	1.80E-06	8.40E-08	3.53E-06	4.66E-06	1.36E-05	1.11E-05	9.70E-08	4.44E-08	6.41E-07	2.25E-07	7.27E-07	2.74E-08	1.63E-06	3.61E-06	5.92E-07	4.14E-07	4.90E-07	4.47E-07	4.89E-07	1.23E-06	4.78E-07	2.67E-07	9.74E-08	9.29E-07	4.57E-08	7.11E-08	1.17E-06	5.69E-07	2.34E-06	3.74E-06	8.02E-08	8.89E-08	1.29E-07	4.54E-08	3.81E-07
Haloarcula marismortui-2238	0	0	0	1.02E-07	3.61E-08	0	0	0	0	1.10E-08	1.60E-08	0	6.42E-09	1.68E-08	1.09E-08	9.06E-09	0	0	2.37E-08	1.44E-08	0	0	1.07E-08	8.78E-09	1.27E-08	7.31E-09	7.14E-09	1.42E-08	3.97E-08	2.26E-08	3.28E-09	0	1.66E-08	2.56E-08	1.83E-08	1.26E-08	3.58E-09	0	2.22E-08	0	3.79E-08	1.69E-08	0	0	0	5.26E-09	0	0	3.58E-08
Symbiobacterium thermophilum-2734	5.38E-06	2.36E-06	1.52E-06	1.16E-06	2.07E-06	1.06E-07	8.72E-06	1.98E-06	6.46E-06	8.69E-06	2.18E-06	2.49E-07	1.93E-06	2.20E-06	5.31E-06	8.09E-07	1.29E-05	1.55E-05	3.27E-05	2.81E-05	1.11E-06	2.37E-07	4.45E-06	1.69E-06	3.87E-06	4.42E-07	7.34E-06	1.07E-05	3.71E-06	2.44E-06	3.50E-06	2.85E-06	3.00E-06	5.69E-06	2.91E-06	2.54E-06	1.51E-07	1.05E-07	1.53E-06	4.18E-07	1.08E-05	8.25E-06	1.33E-05	1.68E-05	7.99E-07	1.41E-06	1.34E-06	7.21E-07	5.89E-06
Chloroflexus sp. Y-400-fl-480224	0	0	0	0	0	0	0	0	0	0	0	0	0	0	0	0	0	0	0	0	0	0	0	0	0	0	0	0	0	0	5.47E-10	0	0	0	0	0	1.19E-09	7.18E-10	0	0	0	0	0	0	0	0	0	0	0
Bacteroides salyersiae-291644	0.000457358	0.000590021	0.000232967	0.001672681	4.81E-05	3.05E-05	0.000301685	0.000243885	0.000167944	0.00019243	0.000409668	0.000526826	0.000260881	0.000587294	0.000134987	0.00019009	0.000247944	0.000187952	0.000606276	0.000560318	0.00015361	0.000382291	7.47E-05	6.83E-05	0.000552453	0.001033258	7.58E-05	6.83E-05	9.79E-05	0.00014079	0.000534079	0.000726791	0.055955567	0.02931161	0.161473297	0.08486929	4.37E-05	0.000420829	0.000239487	0.000378668	0.040931229	0.0472288	0.000290447	0.000248442	0.000339436	0.000275372	0.000268056	0.000331751	0.000302114
Corynebacterium glutamicum-1718	2.91E-07	1.05E-07	3.54E-07	1.73E-07	2.41E-08	0	9.29E-08	4.11E-08	5.61E-08	9.76E-08	2.13E-08	4.40E-08	1.18E-08	1.26E-08	1.14E-07	1.34E-08	2.78E-07	4.06E-07	2.82E-06	1.23E-06	3.72E-08	2.90E-08	4.87E-08	2.60E-08	9.43E-08	2.92E-09	6.70E-08	5.49E-08	3.51E-07	4.06E-07	1.23E-08	5.17E-08	1.89E-07	2.07E-07	3.80E-08	2.83E-08	1.44E-06	1.34E-06	4.32E-07	3.82E-07	5.15E-07	6.77E-07	2.01E-07	6.53E-07	1.37E-07	2.71E-07	1.30E-07	9.78E-09	5.36E-08
Staphylococcus carnosus-1281	6.91E-08	1.63E-07	6.76E-09	7.51E-09	1.00E-07	5.14E-08	6.97E-07	4.92E-08	1.04E-07	2.50E-07	1.47E-07	2.31E-09	2.14E-09	9.24E-08	7.74E-08	5.30E-07	8.28E-07	4.98E-07	7.50E-07	9.23E-07	3.33E-08	3.41E-09	1.07E-08	6.18E-08	7.78E-08	3.58E-08	3.06E-06	4.94E-06	1.02E-07	2.62E-07	7.98E-08	5.11E-08	1.39E-07	1.78E-07	1.83E-08	7.94E-08	1.88E-08	0	1.94E-08	3.60E-09	3.45E-07	1.21E-07	5.51E-07	1.16E-06	5.89E-09	4.26E-08	4.10E-08	0	2.98E-08
Aquimarina agarilytica-1087449	9.75E-08	7.86E-07	3.78E-06	2.27E-07	2.91E-08	1.64E-07	9.11E-08	3.28E-07	4.45E-07	2.00E-07	1.32E-06	1.50E-06	1.90E-07	2.52E-08	3.42E-08	9.47E-08	3.82E-07	4.90E-07	1.78E-07	8.64E-08	3.33E-07	2.28E-09	3.05E-09	1.13E-08	1.92E-07	8.12E-07	1.75E-07	1.39E-07	1.49E-07	1.46E-07	1.01E-08	1.72E-08	1.17E-07	8.55E-08	5.90E-07	1.16E-06	2.98E-09	0	6.67E-07	1.66E-06	8.94E-07	3.12E-07	3.44E-07	2.29E-07	4.12E-08	5.52E-08	1.97E-08	3.56E-09	2.59E-07
Archaeoglobus sulfaticallidus-1316941	0	0	0	0	0	0	4.60E-09	2.02E-09	4.72E-09	2.31E-09	1.40E-08	0	0	0	0	0	5.66E-09	1.61E-08	4.75E-09	3.60E-09	0	0	9.14E-09	3.66E-09	9.56E-09	0	3.12E-09	8.86E-09	2.62E-08	3.66E-09	8.20E-09	1.01E-08	1.45E-08	4.11E-09	0	1.57E-09	3.58E-09	0	0	0	5.31E-09	6.04E-09	1.98E-09	2.63E-09	5.15E-09	4.26E-08	0	0	0
Bacillus sp. ZYK-1191699	7.05E-07	4.82E-09	5.97E-08	0	7.13E-08	5.79E-09	6.14E-07	3.12E-07	1.74E-07	2.10E-07	4.51E-07	3.01E-08	3.75E-09	0	4.84E-08	2.15E-08	1.15E-06	1.27E-06	1.12E-06	9.88E-07	3.92E-09	2.96E-08	1.14E-06	4.00E-07	1.45E-06	6.80E-08	8.17E-08	2.20E-07	2.72E-07	3.45E-07	2.73E-07	7.72E-08	7.77E-07	7.74E-07	1.45E-07	1.74E-07	7.15E-09	2.87E-09	1.65E-07	8.28E-08	1.65E-06	2.07E-06	5.58E-07	6.38E-07	2.87E-08	6.31E-08	9.65E-08	0	7.15E-08
Lactobacillus phage Lb338-1-632112	0	0	0	0	0	0	0	0	0	0	0	0	0	0	0	0	5.66E-09	0	0	0	0	0	0	0	0	0	0	0	5.01E-08	7.69E-08	0	0	0	0	0	0	0	0	0	0	0	0	0	0	0	0	0	0	0
Uliginosibacterium gangwonense-392736	6.97E-07	2.95E-07	5.78E-07	3.80E-07	3.01E-07	3.26E-08	6.75E-07	2.96E-07	7.63E-07	6.88E-07	4.03E-06	3.07E-07	4.07E-07	7.77E-07	5.65E-07	1.55E-07	1.40E-06	7.89E-07	4.38E-06	2.89E-06	4.36E-08	3.19E-08	5.57E-07	2.04E-07	5.71E-07	3.25E-08	7.69E-07	1.03E-06	1.08E-06	1.12E-06	2.36E-06	2.22E-06	7.13E-07	9.01E-07	1.74E-06	8.75E-07	1.28E-07	4.42E-08	1.51E-07	2.20E-07	8.47E-07	5.83E-07	1.34E-06	1.18E-06	5.15E-08	8.52E-08	2.82E-07	1.06E-07	4.32E-07
Vibrionales bacterium SWAT-3-391574	0	0	2.03E-08	3.89E-08	2.01E-08	0	6.16E-08	1.55E-08	3.19E-08	1.67E-08	1.83E-07	6.94E-09	1.22E-06	3.86E-07	4.27E-09	2.27E-09	1.47E-07	1.43E-07	1.23E-07	3.60E-08	2.94E-09	2.28E-09	2.01E-07	6.26E-08	6.31E-08	3.47E-08	4.53E-07	4.60E-07	3.41E-07	3.33E-07	1.94E-08	8.91E-09	2.43E-07	2.33E-07	2.74E-07	5.74E-08	5.96E-09	2.15E-09	4.15E-09	0	2.22E-07	3.34E-07	9.60E-08	1.50E-07	1.31E-07	6.99E-08	4.97E-08	2.67E-09	8.94E-09
Leucobacter salsicius-664638	5.61E-07	2.93E-07	2.69E-07	8.68E-08	1.03E-07	8.69E-09	9.64E-07	1.70E-07	1.24E-06	9.75E-07	3.48E-07	3.30E-08	3.25E-07	1.78E-07	7.41E-07	1.39E-07	2.73E-06	2.35E-06	6.79E-06	5.79E-06	1.87E-07	1.41E-07	6.66E-07	1.67E-07	9.38E-07	5.74E-08	1.05E-06	1.38E-06	9.88E-07	6.11E-07	7.41E-07	7.07E-07	5.48E-07	1.26E-06	7.27E-07	2.00E-07	4.53E-08	5.03E-08	2.93E-07	6.90E-07	3.68E-06	3.17E-06	4.87E-06	4.72E-06	1.27E-07	5.68E-08	1.93E-07	4.98E-08	6.85E-08
Herbaspirillum sp. GW103-1175306	6.17E-07	2.79E-07	4.07E-07	2.86E-07	3.83E-07	9.77E-08	5.04E-07	2.91E-07	3.19E-07	5.84E-07	4.93E-07	2.47E-07	9.64E-07	4.98E-07	5.84E-07	3.65E-07	1.57E-06	1.22E-06	1.90E-06	1.82E-06	3.68E-07	2.80E-07	5.43E-07	1.56E-07	4.11E-07	2.70E-08	1.01E-06	1.31E-06	7.64E-07	5.50E-07	8.12E-07	7.16E-07	6.06E-07	5.47E-07	9.33E-07	7.54E-07	5.54E-08	1.21E-07	2.68E-07	2.42E-07	6.17E-07	6.36E-07	9.62E-07	1.32E-06	2.02E-07	1.90E-07	2.98E-07	1.52E-07	4.80E-07
Sheeppox virus-10266	0	0	0	0	0	0	0	0	0	0	0	0	0	0	0	4.53E-10	0	0	0	3.60E-09	0	0	7.61E-10	0	0	0	0	0	0	1.22E-09	2.73E-09	1.19E-09	0	0	2.62E-09	2.36E-09	3.58E-09	3.59E-09	2.77E-09	1.80E-09	0	1.81E-09	3.96E-09	0	0	0	0	0	0
Actinobaculum massiliense-202789	4.38E-07	2.17E-08	8.68E-08	1.16E-08	4.62E-08	7.17E-08	5.41E-07	3.44E-07	7.00E-07	1.29E-06	2.26E-07	2.69E-07	4.33E-08	3.15E-08	2.74E-07	3.78E-08	6.16E-07	3.23E-07	2.99E-06	1.94E-06	1.18E-08	1.14E-09	1.76E-07	6.15E-08	3.03E-07	2.16E-08	3.09E-07	6.28E-07	3.16E-07	2.45E-07	2.57E-07	2.48E-07	2.53E-07	5.75E-07	2.10E-07	1.78E-07	3.01E-08	0	9.07E-08	1.23E-07	3.57E-07	3.93E-07	8.45E-07	1.25E-06	5.67E-08	8.31E-08	1.30E-07	5.96E-08	1.58E-07
Leptolyngbya boryana-1184	3.98E-07	3.61E-08	6.31E-08	3.55E-08	1.00E-08	0	9.48E-08	1.27E-07	4.07E-08	2.25E-08	4.78E-07	3.02E-07	1.29E-07	9.03E-08	1.62E-07	8.88E-08	2.04E-07	1.45E-07	2.81E-06	1.93E-06	3.92E-08	3.59E-08	2.30E-07	1.23E-07	6.62E-07	2.49E-08	2.01E-07	5.64E-07	8.58E-08	3.35E-07	1.57E-07	2.14E-07	1.24E-07	1.09E-07	1.30E-07	1.27E-07	4.77E-09	0	3.53E-08	1.19E-07	2.64E-07	2.59E-07	1.88E-07	2.37E-07	7.36E-09	7.36E-09	6.65E-08	2.76E-08	1.19E-08
Burkholderia rhizoxinica-412963	4.23E-07	2.37E-07	4.07E-07	1.07E-07	1.97E-07	7.24E-09	1.44E-07	1.89E-08	1.14E-07	1.39E-07	7.13E-08	3.30E-08	1.38E-07	1.60E-07	5.80E-07	5.94E-08	3.69E-07	2.32E-07	2.38E-06	1.79E-06	2.64E-08	4.55E-09	5.71E-08	5.71E-08	2.10E-07	6.80E-08	1.85E-07	3.42E-07	4.26E-07	3.34E-07	2.63E-07	1.82E-07	2.47E-07	2.83E-07	3.77E-07	3.38E-07	8.64E-09	1.44E-09	1.65E-07	2.88E-08	1.18E-06	1.03E-06	1.62E-06	1.50E-06	1.41E-07	1.70E-07	2.20E-07	6.32E-08	5.54E-07
Clostridium carboxidivorans-217159	2.05E-07	9.03E-08	1.80E-07	3.01E-08	5.31E-07	1.09E-08	4.06E-06	5.34E-07	7.02E-07	1.31E-06	9.60E-07	1.27E-08	8.45E-08	1.18E-07	3.06E-07	8.74E-08	5.28E-06	1.16E-06	8.95E-07	1.54E-06	1.26E-07	5.06E-08	3.36E-07	9.95E-08	1.61E-06	3.22E-08	6.27E-07	1.45E-06	2.42E-06	3.30E-06	7.90E-07	3.30E-07	1.22E-06	1.68E-06	6.66E-07	2.57E-07	1.36E-07	1.04E-08	2.17E-07	2.17E-07	1.52E-06	1.32E-06	1.78E-06	1.39E-06	4.86E-07	2.64E-07	1.95E-07	2.85E-08	4.17E-08
Enterobacteria phage P22-10754	0	0	0	0	0	0	0	0	0	0	0	1.74E-09	0	0	0	7.48E-09	0	1.10E-07	0	0	1.27E-07	1.28E-06	0	0	0	1.86E-08	0	0	0	0	0	0	0	0	0	0	0	0	0	0	0	0	0	0	0	0	0	0	0
Enterobacteria phage HK97-37554	1.54E-07	0	0	1.36E-06	0	1.72E-06	0	0	0	0	0	0	3.37E-08	0	0	8.23E-07	0	8.62E-07	0	0	5.14E-08	5.39E-07	0	0	8.60E-08	1.26E-06	0	0	0	1.22E-09	0	0	0	0	0	0	0	2.15E-09	0	0	0	0	0	0	0	0	4.62E-08	0	0
Parachlamydia acanthamoebae-83552	1.38E-07	1.01E-07	1.28E-07	1.12E-07	1.86E-07	1.25E-07	3.52E-06	1.03E-06	8.40E-07	1.27E-06	3.39E-07	2.30E-07	1.45E-07	2.48E-07	2.50E-07	3.99E-07	2.19E-06	1.67E-06	3.09E-06	2.53E-06	1.97E-07	1.53E-07	2.97E-07	3.37E-07	2.80E-07	2.20E-07	2.78E-07	6.81E-07	2.99E-07	3.42E-07	8.64E-07	8.62E-07	1.36E-07	1.39E-07	1.46E-06	1.25E-06	5.65E-07	8.43E-07	8.79E-07	1.39E-06	1.34E-06	9.16E-07	1.50E-06	1.70E-06	1.04E-06	4.10E-07	1.22E-07	1.03E-07	1.88E-07
Photobacterium damselae-38293	1.58E-07	1.20E-08	2.38E-07	4.51E-08	5.42E-08	0	3.66E-07	4.35E-07	2.88E-07	1.90E-07	6.69E-07	1.97E-08	2.57E-07	1.15E-07	6.88E-08	1.09E-08	5.94E-08	1.07E-07	3.35E-07	2.79E-07	6.07E-08	5.63E-08	4.64E-07	2.95E-07	1.64E-07	7.35E-08	8.03E-08	1.05E-07	7.62E-07	5.54E-07	1.45E-07	7.54E-08	5.07E-07	2.29E-07	1.13E-07	9.67E-08	5.30E-08	3.23E-09	7.34E-08	1.53E-08	8.72E-08	7.13E-08	1.55E-07	2.42E-07	6.84E-08	1.39E-07	1.18E-07	0	7.45E-08
Streptomyces sp. KhCrAH-244-1157633	4.61E-07	2.11E-07	4.96E-08	4.44E-08	6.22E-08	1.30E-08	3.12E-07	1.16E-07	4.12E-07	7.63E-07	4.66E-08	3.01E-08	5.56E-08	5.04E-08	2.68E-07	5.87E-08	8.40E-07	2.15E-06	1.22E-06	7.74E-07	6.32E-08	2.33E-08	1.45E-07	9.40E-08	3.44E-07	2.32E-07	5.03E-07	6.04E-07	2.11E-07	1.14E-07	1.48E-07	1.86E-07	5.77E-08	2.21E-07	7.34E-08	5.11E-08	2.29E-08	0	9.62E-08	3.78E-08	5.39E-07	2.87E-07	2.84E-07	5.95E-07	6.92E-08	6.52E-08	4.45E-08	1.78E-08	1.34E-07
Mariniradius saccharolyticus-1245591	3.06E-07	3.34E-07	2.04E-07	1.37E-07	4.62E-08	2.68E-08	3.87E-07	1.31E-07	7.86E-07	7.75E-07	2.76E-07	1.39E-07	1.88E-07	4.47E-07	3.00E-07	1.74E-07	4.25E-07	6.77E-07	2.54E-05	1.60E-05	3.08E-08	1.37E-08	5.14E-08	3.33E-08	5.60E-07	8.00E-08	7.90E-08	1.61E-07	8.90E-08	1.06E-07	6.91E-08	6.53E-08	4.39E-07	1.01E-06	1.73E-07	3.34E-07	3.81E-08	1.52E-07	3.07E-07	3.40E-07	1.85E-06	2.42E-07	2.34E-07	3.88E-07	1.06E-07	8.89E-08	1.21E-07	4.00E-08	7.93E-07
Meiothermus timidus-307124	9.39E-07	4.30E-07	2.14E-07	1.99E-07	3.19E-07	7.02E-08	1.11E-06	3.04E-07	9.14E-07	1.35E-06	4.70E-07	7.99E-08	2.57E-07	3.32E-07	9.05E-07	3.47E-07	2.02E-06	2.85E-06	5.08E-06	3.38E-06	1.79E-07	7.57E-08	6.24E-07	2.58E-07	6.01E-07	8.22E-08	1.63E-06	1.75E-06	6.32E-07	3.77E-07	9.88E-07	8.19E-07	7.33E-07	1.64E-06	1.84E-06	7.63E-07	2.89E-08	2.80E-08	1.85E-07	1.40E-07	8.04E-07	6.54E-07	1.75E-06	3.14E-06	2.16E-07	2.32E-07	2.69E-07	1.43E-07	1.25E-06
Bacteroides uniformis-820	0.019898965	0.021433539	0.028044013	0.013206006	0.007469226	0.001782757	0.012576733	0.014915582	0.017389621	0.030949148	0.03246143	0.037306051	0.012106706	0.058337926	0.024560995	0.023058258	0.010932446	0.011541228	0.026374533	0.022870291	0.02959086	0.036022694	0.03823375	0.02315695	0.020353023	0.00458383	0.030676486	0.026796501	0.01943036	0.024942183	0.006329478	0.005985269	0.026610809	0.014450031	0.042219106	0.05509938	0.00193537	0.006878627	0.001720261	0.004022751	0.079473834	0.047435947	0.005620114	0.015951862	0.069336683	0.089850557	0.006035255	0.00506272	0.003367804
Methylobacterium nodulans-114616	4.31E-07	2.25E-07	1.31E-07	6.22E-08	7.73E-08	2.61E-08	2.50E-06	3.62E-07	3.91E-07	3.82E-07	1.13E-07	4.14E-07	2.33E-07	1.20E-07	7.60E-07	3.33E-08	7.74E-07	8.21E-07	3.16E-06	3.01E-06	2.69E-08	8.19E-08	2.55E-07	9.66E-08	1.84E-07	6.25E-08	2.62E-07	5.95E-07	2.65E-07	1.27E-07	1.97E-07	1.76E-07	1.41E-07	2.99E-07	1.05E-07	1.78E-07	1.07E-08	1.07E-07	2.42E-08	1.41E-07	1.16E-06	8.80E-07	1.07E-06	1.69E-06	2.28E-08	3.52E-08	4.57E-08	3.91E-08	6.47E-07
Pyrobaculum islandicum-2277	1.29E-08	8.67E-08	4.51E-09	0	0	0	0	0	0	0	0	0	0	0	0	0	1.41E-09	1.14E-08	0	5.40E-09	0	0	0	0	0	0	8.93E-10	0	0	1.22E-09	0	0	0	0	0	0	0	0	0	0	0	0	2.28E-08	5.26E-09	0	0	0	2.13E-08	4.77E-08
Rickettsia peacockii-47589	2.03E-09	0	0	0	0	0	0	0	0	1.27E-08	0	0	0	0	0	0	0	0	0	0	0	0	0	0	0	0	0	1.77E-09	0	0	0	0	0	0	0	0	0	0	0	0	0	1.21E-09	0	0	0	0	0	0	0
Paenibacillus sanguinis-225906	1.01E-07	2.40E-07	7.78E-08	1.35E-07	1.00E-07	1.54E-07	2.09E-06	5.32E-07	3.48E-07	8.34E-07	3.16E-07	2.51E-06	4.28E-08	2.35E-07	1.11E-07	5.23E-08	1.80E-06	3.04E-06	1.88E-06	1.34E-06	7.25E-08	1.01E-07	1.50E-07	9.99E-08	5.07E-07	6.91E-08	6.32E-07	1.59E-06	6.85E-07	6.46E-07	4.72E-07	3.62E-07	3.39E-07	5.76E-07	2.54E-07	1.64E-07	2.89E-08	7.50E-07	6.58E-08	3.78E-08	5.01E-07	2.54E-07	8.18E-07	1.26E-06	9.49E-08	1.16E-07	1.19E-07	2.49E-08	6.11E-07
Dietzia sp. UCD-THP-1292020	1.44E-07	2.36E-07	3.16E-08	4.78E-09	3.81E-08	1.09E-08	1.66E-07	5.05E-08	2.92E-07	1.63E-07	1.20E-08	2.03E-08	1.39E-08	2.73E-08	8.54E-08	1.63E-08	7.49E-08	1.20E-07	2.02E-06	2.11E-06	1.18E-08	2.56E-08	3.05E-08	4.79E-08	2.12E-07	8.77E-09	3.54E-07	4.19E-07	1.23E-07	3.72E-08	3.12E-08	3.86E-08	8.88E-08	4.53E-08	1.83E-08	4.95E-08	0	7.18E-10	4.78E-08	2.70E-08	1.02E-07	1.13E-07	3.01E-07	2.81E-07	1.77E-08	2.37E-08	6.36E-09	0	4.02E-07
Rickettsiella grylli-59196	0	4.82E-09	0	0	2.01E-09	0	6.26E-08	0	0	3.18E-08	2.11E-06	3.65E-08	2.14E-09	0	3.37E-08	2.95E-09	2.80E-07	4.84E-07	1.53E-06	1.41E-06	0	0	2.32E-08	0	2.49E-08	0	4.13E-06	5.51E-06	0	2.32E-08	9.02E-09	2.38E-09	1.03E-07	4.75E-08	1.11E-07	3.93E-09	0	0	2.63E-08	1.62E-08	1.75E-07	7.25E-09	3.20E-07	2.23E-07	1.40E-08	7.89E-09	1.73E-09	0	0
Thermotoga lettingae-177758	2.71E-09	3.61E-09	2.25E-09	2.73E-09	4.22E-08	0	1.41E-07	3.37E-08	7.08E-09	5.77E-09	1.15E-06	1.03E-07	0	0	3.80E-09	1.22E-08	1.27E-07	7.21E-08	6.00E-07	5.08E-07	0	0	7.61E-10	3.66E-09	3.00E-08	5.12E-09	1.79E-09	1.77E-09	8.19E-08	8.54E-08	2.24E-08	2.20E-08	2.16E-07	6.02E-07	3.54E-08	2.83E-08	8.94E-09	1.26E-08	2.77E-09	2.34E-08	3.79E-08	4.59E-08	1.58E-08	2.76E-08	6.62E-09	3.16E-09	1.04E-08	2.67E-09	0
Azoarcus sp. KH32C-748247	1.27E-06	2.32E-07	1.76E-06	2.76E-07	6.38E-07	2.61E-08	1.68E-06	7.36E-07	1.60E-06	1.55E-06	6.95E-07	7.40E-07	7.84E-07	4.72E-07	7.88E-07	2.20E-07	1.10E-06	8.94E-07	3.45E-06	3.86E-06	1.80E-07	9.67E-08	2.99E-07	1.05E-07	8.23E-07	4.46E-08	9.46E-07	1.46E-06	1.50E-06	1.58E-06	7.85E-07	6.73E-07	9.48E-07	1.05E-06	2.66E-06	1.88E-06	3.31E-08	1.23E-07	2.64E-07	1.03E-07	9.49E-07	7.83E-07	1.79E-06	1.89E-06	1.82E-07	1.99E-07	4.81E-07	1.34E-07	4.23E-07
Moraxella catarrhalis-480	6.77E-09	7.22E-09	0	0	1.81E-08	0	2.76E-08	1.08E-08	8.44E-08	5.14E-08	2.26E-08	0	3.21E-09	0	1.23E-08	6.12E-09	1.65E-07	1.45E-07	1.45E-07	1.15E-07	1.57E-08	6.83E-09	6.47E-09	3.66E-09	2.40E-07	5.12E-09	2.72E-08	2.22E-08	1.27E-08	1.04E-08	1.89E-08	5.94E-09	5.70E-08	8.18E-08	2.36E-08	2.52E-08	2.68E-09	7.18E-10	1.38E-08	3.60E-09	1.64E-07	1.28E-07	3.96E-09	9.60E-08	4.41E-09	4.94E-08	9.25E-09	0	0
Brevibacillus massiliensis-1118054	8.50E-07	1.87E-07	5.97E-07	2.48E-07	2.54E-07	7.82E-08	2.50E-06	3.88E-07	1.23E-06	1.04E-06	4.86E-07	4.51E-08	4.70E-07	7.71E-07	8.12E-07	1.42E-07	4.82E-06	4.39E-06	1.16E-05	9.41E-06	3.16E-07	7.97E-09	8.05E-07	1.75E-07	7.27E-07	4.50E-08	8.20E-07	1.27E-06	1.21E-06	7.40E-07	1.03E-06	8.33E-07	1.21E-06	1.63E-06	8.40E-07	5.31E-07	5.69E-08	4.27E-08	1.83E-07	7.11E-08	4.48E-06	3.87E-06	3.00E-06	3.52E-06	1.30E-07	2.51E-07	2.26E-07	7.65E-08	2.59E-07
Prevotella disiens-28130	3.24E-06	5.47E-06	4.03E-06	3.72E-07	2.19E-06	8.28E-07	2.81E-06	3.60E-06	0.000242254	0.00034713	4.73E-05	5.54E-06	3.15E-05	0.000147097	0.000219985	0.000216276	1.33E-05	1.55E-05	2.06E-05	1.60E-05	1.12E-06	2.20E-07	1.91E-06	1.97E-06	1.10E-05	1.77E-06	2.89E-06	4.69E-06	5.34E-07	1.65E-06	3.84E-06	4.26E-06	8.64E-07	5.13E-07	0.000189523	9.04E-05	1.89E-05	1.67E-05	6.33E-06	1.96E-05	5.05E-07	1.21E-05	9.48E-07	6.56E-07	2.81E-06	2.43E-06	1.03E-05	1.49E-05	2.98E-07
Streptococcus phage EJ-1-12402	0	0	0	6.83E-09	0	0	3.68E-09	0	2.36E-09	0	0	0	0	0	0	0	0	0	0	0	0	3.19E-08	0	0	0	0	5.36E-09	0	0	6.10E-09	0	0	0	0	7.86E-09	3.15E-09	0	0	0	0	0	0	0	0	0	2.10E-09	0	0	8.73E-07
Rickettsia heilongjiangensis-226665	0	0	0	0	0	0	0	0	0	0	0	0	0	0	0	0	0	0	0	0	0	0	0	0	0	0	0	0	0	0	0	0	0	0	0	0	0	0	0	0	0	0	0	0	0	0	0	0	0
Bacteroides sp. 4_3_47FAA-457394	0.002483616	0.001846896	0.008583122	0.000929909	0.000203595	6.22E-05	0.002449485	0.004192881	0.001599958	0.002163871	0.008603815	0.019319227	0.000283592	0.00200655	0.003780756	0.000918461	0.002322897	0.002551253	0.001797095	0.001482019	0.003069016	0.000794879	0.000596818	0.001260789	0.000168311	0.000395181	0.001346013	0.001223758	0.018274952	0.025748519	0.000917162	0.000896323	0.002998957	0.001395035	0.003717154	0.006558704	0.006464581	0.035036001	0.017581705	0.02373415	0.000942612	0.000956064	0.00081412	0.001250266	0.000674087	0.000485045	0.003384237	0.001677614	5.18E-05
Erwinia amylovora phage Era103-418443	0	0	0	0	0	0	0	0	0	0	0	0	0	0	0	0	0	0	0	0	0	0	0	0	0	0	0	0	0	0	1.26E-08	3.56E-09	0	0	0	0	0	0	0	0	0	0	0	0	0	0	0	0	0
Desulfitobacterium dehalogenans-36854	6.45E-07	2.34E-07	2.64E-07	1.33E-07	3.86E-07	1.13E-07	1.06E-06	1.85E-07	8.13E-07	1.04E-06	7.85E-07	3.94E-08	4.36E-07	9.43E-07	4.10E-07	3.19E-07	2.95E-06	5.08E-06	2.27E-06	1.97E-06	1.03E-06	1.71E-07	5.82E-07	6.49E-07	3.86E-07	4.06E-08	1.29E-06	2.30E-06	8.89E-07	8.85E-07	5.88E-07	6.81E-07	9.04E-07	2.06E-06	2.26E-06	1.62E-06	1.13E-07	7.25E-08	2.73E-07	1.33E-07	3.23E-06	1.74E-06	4.02E-06	5.39E-06	2.07E-07	3.63E-07	8.62E-07	3.66E-07	8.73E-07
Bifidobacterium sp. A24-359132	0	0	0	0	0	0	0	0	0	0	0	0	0	0	0	0	0	0	0	0	0	0	0	0	0	0	0	0	0	0	0	0	0	0	0	0	0	0	0	0	0	4.83E-09	0	0	0	0	0	0	0
Metallosphaera sedula-43687	0	0	0	0	0	0	0	0	0	0	0	0	9.10E-09	2.10E-08	0	0	0	0	0	0	0	0	3.05E-09	6.22E-09	0	2.19E-09	8.93E-09	2.39E-08	0	0	8.20E-09	3.56E-09	5.32E-08	1.01E-08	1.83E-08	1.10E-08	0	0	0	0	0	0	1.39E-08	5.00E-08	0	0	0	0	3.58E-08
Coriobacterium glomerans-33871	2.28E-06	1.07E-06	1.33E-06	3.67E-07	1.09E-06	1.14E-07	3.81E-06	1.58E-06	5.07E-06	5.55E-06	2.09E-06	3.95E-07	1.37E-06	1.13E-06	5.23E-06	1.45E-06	1.05E-05	1.13E-05	2.20E-05	1.28E-05	1.17E-06	5.52E-08	3.65E-06	5.54E-07	2.17E-06	2.40E-07	6.43E-06	9.63E-06	2.91E-06	2.53E-06	3.24E-06	2.67E-06	2.75E-06	6.22E-06	3.15E-06	1.76E-06	2.95E-07	2.86E-07	1.80E-06	8.12E-07	8.06E-06	8.28E-06	6.45E-06	9.03E-06	6.17E-07	6.45E-07	8.78E-07	4.15E-07	3.28E-05
Enterobacteria phage Min27-489779	0	0	0	0	0	0	0	0	0	0	0	0	0	0	0	0	0	0	0	0	0	0	0	0	0	0	0	0	0	0	0	0	0	0	0	0	0	0	0	0	0	0	0	0	0	0	0	0	0
Desulfosporosinus acidiphilus-885581	5.26E-07	1.43E-07	8.33E-07	2.32E-08	6.12E-08	2.10E-08	5.16E-07	4.24E-08	2.08E-07	4.30E-07	1.19E-07	9.84E-09	4.09E-07	1.72E-07	9.73E-08	1.61E-08	1.12E-06	1.19E-06	4.88E-06	4.59E-06	4.55E-08	3.47E-08	2.94E-07	9.44E-08	7.29E-07	8.04E-09	1.60E-06	2.88E-06	3.32E-07	4.74E-07	3.13E-07	2.22E-07	8.73E-07	9.49E-07	4.52E-07	8.00E-07	5.39E-08	1.44E-09	5.33E-08	1.89E-08	7.74E-07	8.20E-07	1.19E-06	2.18E-06	4.93E-08	1.22E-07	3.42E-07	7.29E-08	4.05E-07
Thermanaerovibrio velox-108007	4.18E-07	7.22E-08	8.00E-08	6.15E-08	1.26E-07	1.01E-08	4.97E-07	5.52E-08	2.89E-07	5.59E-07	1.36E-07	1.16E-08	1.72E-07	1.28E-07	5.31E-07	1.94E-07	1.35E-06	8.22E-07	1.55E-06	1.15E-06	9.11E-08	2.73E-08	7.10E-07	1.28E-07	4.56E-07	1.72E-08	1.14E-06	1.55E-06	1.60E-07	1.85E-07	2.83E-07	2.16E-07	4.99E-07	6.77E-07	3.04E-07	2.06E-07	8.94E-09	1.44E-09	4.92E-08	9.90E-09	6.46E-07	5.45E-07	6.89E-07	5.27E-07	1.12E-07	2.10E-07	1.06E-07	4.27E-08	6.11E-07
Cloacimonetes bacterium JGI 0000039-A21-1047069	0	0	0	0	0	0	0	0	0	0	0	0	0	0	0	1.36E-09	0	0	0	0	0	0	0	0	0	0	0	0	0	0	0	0	0	0	0	0	0	0	0	0	0	0	0	0	0	0	0	0	0
Saccharomonospora xinjiangensis-75294	4.30E-07	1.37E-07	1.15E-07	1.09E-07	4.01E-08	0	4.66E-07	1.46E-07	4.98E-07	4.30E-07	1.74E-07	2.43E-08	9.79E-08	1.07E-07	5.38E-07	7.23E-08	6.25E-07	1.29E-06	1.00E-06	7.45E-07	2.01E-08	3.41E-08	2.12E-07	5.85E-08	9.05E-08	1.90E-08	2.32E-07	3.06E-07	1.82E-07	1.79E-07	2.97E-07	2.45E-07	2.03E-07	4.94E-07	4.60E-07	1.44E-07	3.16E-08	1.62E-08	1.90E-07	1.52E-07	4.41E-07	4.85E-07	9.81E-07	1.49E-06	8.39E-08	9.04E-08	1.50E-08	3.38E-08	5.07E-08
Kangiella aquimarina-261965	5.42E-08	4.09E-08	4.85E-08	2.60E-08	2.31E-08	0	5.52E-09	0	1.03E-06	7.27E-07	1.61E-07	8.10E-09	4.49E-08	6.30E-09	3.04E-08	4.53E-10	2.83E-08	1.04E-08	2.33E-07	1.19E-07	9.79E-10	0	1.48E-08	2.05E-08	5.74E-08	4.09E-08	1.15E-07	1.89E-07	1.57E-07	1.62E-07	1.42E-07	5.82E-08	1.49E-08	1.65E-08	1.57E-08	2.75E-08	2.38E-09	3.23E-09	1.25E-08	1.80E-08	4.17E-08	7.13E-08	5.44E-08	1.70E-07	1.18E-08	1.63E-08	2.89E-08	0	9.89E-07
Myroides odoratus-256	7.45E-08	4.82E-08	1.28E-07	7.17E-08	1.37E-06	3.35E-07	8.93E-07	1.59E-07	8.14E-08	1.86E-07	8.06E-08	3.30E-08	1.10E-07	6.30E-08	6.17E-09	4.08E-09	5.09E-07	7.02E-08	1.37E-06	1.00E-06	4.90E-09	1.02E-08	2.40E-08	3.29E-09	2.36E-07	4.44E-07	6.61E-08	9.92E-08	1.66E-07	2.23E-07	8.36E-08	6.30E-08	4.30E-07	1.33E-06	2.52E-07	4.64E-07	3.40E-08	8.54E-08	7.96E-08	4.41E-08	3.90E-07	1.48E-07	7.42E-08	4.07E-08	4.34E-08	1.79E-08	6.76E-08	1.25E-08	6.88E-07
Olsenella uli-133926	7.84E-06	2.05E-06	2.32E-06	5.48E-07	1.85E-06	1.75E-07	1.09E-05	2.63E-06	8.02E-06	1.07E-05	3.39E-06	3.65E-07	2.85E-06	1.90E-06	4.92E-06	1.00E-06	1.60E-05	2.17E-05	3.77E-05	2.45E-05	1.36E-06	3.98E-08	4.73E-06	9.28E-07	3.85E-06	3.08E-07	6.03E-06	1.04E-05	5.90E-06	4.55E-06	5.43E-06	4.86E-06	3.46E-06	7.63E-06	5.42E-06	2.40E-06	7.15E-07	6.38E-07	2.18E-06	1.07E-06	1.74E-05	1.59E-05	2.19E-05	2.86E-05	7.73E-07	9.94E-07	1.49E-06	4.46E-07	2.44E-05
Lactobacillus delbrueckii-1584	8.96E-07	1.05E-07	2.87E-07	9.50E-08	7.13E-08	4.78E-08	1.66E-06	2.45E-06	5.51E-07	2.83E-07	1.50E-06	4.97E-07	6.10E-08	6.51E-08	2.65E-07	1.24E-07	6.96E-07	1.81E-06	1.22E-06	8.19E-07	3.06E-07	2.39E-08	2.92E-07	1.07E-07	3.10E-07	2.23E-08	6.75E-07	9.76E-07	4.48E-07	1.26E-05	1.30E-07	1.00E-07	5.47E-07	3.79E-07	6.12E-07	3.91E-07	6.17E-08	1.35E-07	2.13E-07	2.52E-08	4.66E-06	1.45E-06	9.86E-07	2.18E-06	7.87E-08	3.47E-06	2.73E-07	2.60E-06	8.05E-08
Corynebacterium doosanense-1121358	6.77E-07	5.71E-07	3.05E-07	1.34E-07	3.52E-07	2.53E-08	2.61E-06	4.86E-07	1.34E-06	1.55E-06	4.97E-07	4.06E-07	5.15E-07	7.16E-07	1.35E-06	1.61E-07	3.00E-06	5.02E-06	5.37E-06	4.12E-06	1.43E-07	6.60E-08	4.94E-07	1.80E-07	6.06E-07	6.65E-08	8.72E-07	1.38E-06	9.18E-07	5.83E-07	7.08E-07	6.62E-07	1.17E-06	2.40E-06	6.29E-07	4.14E-07	4.44E-08	1.18E-07	1.52E-07	6.66E-08	2.40E-06	2.02E-06	2.60E-06	3.91E-06	1.14E-07	1.57E-07	2.50E-07	6.05E-08	1.19E-06
Methylosarcina fibrata-105972	1.11E-07	2.24E-07	1.42E-07	2.12E-07	1.96E-07	3.19E-08	3.17E-07	1.95E-07	1.06E-06	2.39E-06	5.59E-08	9.84E-09	1.46E-07	2.20E-07	7.80E-07	9.76E-08	1.77E-06	2.10E-06	2.56E-06	1.82E-06	4.50E-07	4.89E-08	7.64E-07	2.76E-07	6.57E-07	9.06E-08	6.32E-07	9.29E-07	2.67E-07	1.57E-07	5.52E-07	4.99E-07	3.29E-07	6.15E-07	1.28E-07	1.16E-07	4.77E-09	1.44E-09	2.59E-07	6.93E-08	2.81E-07	2.56E-07	1.58E-06	2.13E-06	1.38E-07	2.99E-07	2.25E-07	1.08E-07	6.26E-08
Haloarcula californiae-244363	0	0	0	0	0	0	0	0	0	0	0	0	0	0	0	0	2.83E-09	5.69E-09	0	3.60E-09	0	0	0	0	0	0	8.93E-10	0	0	0	0	0	0	0	0	0	0	0	0	0	3.03E-09	0	7.92E-09	3.42E-08	0	0	0	0	0
Burkholderia dolosa-152500	2.06E-07	1.81E-07	1.95E-07	6.87E-07	2.93E-07	9.41E-08	1.75E-06	4.78E-07	4.10E-07	4.98E-07	4.28E-07	1.98E-07	1.50E-07	2.12E-07	5.27E-07	2.89E-07	5.27E-07	6.08E-07	1.81E-06	1.50E-06	1.67E-07	1.15E-07	5.25E-07	4.77E-07	2.94E-07	2.27E-07	3.71E-07	4.09E-07	3.99E-07	4.46E-07	1.03E-06	9.02E-07	2.30E-07	3.55E-07	1.45E-06	1.43E-06	5.42E-07	7.38E-07	8.43E-07	1.28E-06	1.08E-06	9.70E-07	1.33E-06	1.63E-06	2.29E-06	3.53E-07	3.82E-07	1.43E-07	2.38E-07
Coprothermobacter proteolyticus-35786	1.14E-07	1.57E-08	7.89E-09	2.73E-09	4.01E-09	0	3.95E-07	1.06E-07	1.03E-07	1.27E-07	3.00E-08	2.31E-09	3.21E-09	4.20E-09	2.28E-08	3.40E-09	1.71E-07	2.81E-07	2.42E-07	1.85E-07	4.90E-09	1.14E-09	1.18E-08	6.15E-08	9.62E-08	7.31E-10	3.57E-08	3.81E-08	2.15E-08	2.38E-08	1.13E-07	1.03E-07	2.90E-08	6.99E-08	3.93E-08	3.07E-08	6.26E-09	3.95E-09	9.00E-09	1.62E-08	5.16E-08	3.75E-08	2.77E-08	5.00E-08	1.62E-08	2.42E-08	8.09E-09	1.78E-09	2.38E-08
Haliangium ochraceum-80816	1.01E-06	8.96E-07	3.01E-07	1.73E-07	2.29E-07	1.30E-08	5.60E-06	1.15E-06	1.76E-06	2.74E-06	7.21E-07	1.16E-07	6.96E-07	1.49E-06	1.59E-06	1.82E-07	6.64E-06	8.46E-06	1.92E-05	1.28E-05	1.37E-07	9.05E-08	5.26E-07	2.88E-07	9.35E-07	1.98E-07	1.04E-06	1.43E-06	1.48E-06	1.16E-06	1.02E-06	9.49E-07	1.69E-06	4.70E-06	8.15E-07	5.96E-07	6.53E-08	1.04E-07	1.68E-07	1.03E-07	2.81E-06	2.34E-06	4.84E-06	7.48E-06	1.38E-07	1.81E-07	5.37E-07	2.17E-07	8.76E-07
Streptomyces zinciresistens-1073330	5.55E-07	5.42E-08	6.42E-08	3.14E-08	1.51E-08	1.16E-08	7.19E-07	2.61E-07	3.08E-07	5.41E-07	9.86E-08	1.10E-08	4.55E-08	1.60E-07	1.81E-07	4.60E-08	8.43E-07	7.15E-07	2.72E-06	1.83E-06	2.01E-08	5.12E-09	1.39E-07	1.80E-07	2.21E-07	8.04E-09	4.08E-07	4.72E-07	1.38E-07	7.08E-08	1.97E-07	2.17E-07	6.48E-07	2.19E-06	2.11E-07	2.49E-07	7.66E-08	2.58E-08	3.12E-08	4.05E-08	3.36E-07	3.76E-07	9.20E-07	8.56E-07	5.15E-08	1.19E-07	4.39E-08	4.45E-08	2.44E-07
Halomonas elongata-2746	1.35E-06	4.52E-07	3.11E-07	2.26E-07	2.41E-07	4.27E-08	6.10E-07	2.76E-07	9.89E-07	8.98E-07	2.29E-07	1.74E-08	2.42E-07	3.51E-07	5.57E-07	1.95E-07	1.58E-06	1.94E-06	5.09E-06	3.26E-06	1.17E-07	1.08E-08	6.13E-07	2.76E-07	6.39E-07	6.80E-08	7.25E-07	9.93E-07	6.73E-07	6.06E-07	9.63E-07	7.30E-07	1.06E-06	3.00E-06	6.32E-07	3.16E-07	1.88E-08	1.01E-08	1.78E-07	1.14E-07	3.41E-06	3.03E-06	1.92E-06	2.61E-06	2.06E-07	4.22E-07	2.56E-07	1.32E-07	7.90E-07
Ferroglobus placidus-54261	0	0	0	0	0	0	9.20E-09	1.35E-09	1.18E-09	3.46E-09	0	0	0	0	0	0	6.36E-09	8.53E-09	7.36E-08	4.14E-08	0	0	1.07E-08	3.29E-09	1.53E-08	0	1.06E-07	5.14E-07	3.97E-09	1.22E-09	3.55E-09	3.56E-09	2.76E-09	2.74E-09	0	0	0	0	0	0	2.20E-08	3.50E-08	5.94E-09	2.10E-08	0	0	0	0	0
Rhizobium sp. CF122-1144312	1.73E-07	1.54E-07	1.95E-07	5.74E-08	6.42E-08	7.96E-09	6.65E-07	3.05E-07	2.99E-07	4.53E-07	1.66E-07	2.89E-09	1.46E-07	9.66E-08	4.35E-07	5.17E-08	7.04E-07	1.08E-06	2.02E-06	1.38E-06	1.60E-07	5.18E-08	4.35E-07	1.26E-07	2.76E-07	4.97E-08	2.93E-07	4.63E-07	3.64E-07	2.68E-07	2.97E-07	3.14E-07	2.44E-07	4.64E-07	3.50E-07	3.48E-07	3.84E-08	2.26E-08	1.18E-07	8.73E-08	1.04E-06	6.83E-07	6.28E-07	1.06E-06	5.89E-08	8.68E-08	1.07E-07	8.09E-08	7.69E-07
Selenomonas ruminantium-971	5.83E-06	2.27E-06	3.19E-06	8.62E-07	1.08E-06	2.61E-07	5.81E-06	1.65E-06	6.70E-06	6.29E-06	2.93E-06	9.02E-07	2.44E-06	2.46E-06	3.50E-06	8.88E-07	1.09E-05	1.03E-05	2.17E-05	1.78E-05	7.88E-07	2.19E-07	3.55E-06	1.37E-06	5.72E-06	7.41E-07	7.33E-06	8.88E-06	4.46E-06	4.49E-06	3.25E-06	2.59E-06	5.30E-06	5.71E-06	3.14E-06	1.88E-06	7.09E-07	3.97E-07	1.27E-06	1.16E-06	4.76E-06	3.97E-06	7.81E-06	8.49E-06	1.28E-06	1.78E-06	1.56E-06	6.39E-07	2.48E-06
Haemophilus pittmaniae-249188	2.74E-07	0	3.81E-06	0	0	4.20E-08	2.06E-07	1.68E-07	3.13E-07	4.10E-07	0.000269903	6.94E-08	1.65E-06	8.40E-09	1.03E-06	1.25E-07	4.33E-06	1.04E-07	2.14E-07	1.12E-07	6.07E-08	2.28E-09	9.36E-08	1.61E-08	8.06E-07	0	1.11E-07	1.65E-07	0.000303102	0.000256298	4.45E-06	2.01E-06	1.13E-07	3.29E-08	2.05E-06	1.24E-05	1.09E-05	3.37E-08	6.92E-09	6.93E-08	7.59E-08	2.66E-08	4.56E-07	1.19E-05	8.90E-08	4.51E-07	9.64E-06	1.60E-07	0
Escherichia fergusonii-564	0.00015164	7.75E-07	1.54E-06	7.66E-06	2.43E-07	6.20E-06	3.30E-06	1.89E-07	4.17E-06	1.45E-05	3.05E-07	9.95E-07	6.90E-07	5.46E-08	7.68E-07	1.21E-05	2.98E-07	0.000168189	2.01E-06	2.06E-06	4.79E-05	0.00031762	0.000213595	5.11E-06	1.15E-05	0.000339401	9.82E-06	2.55E-06	4.63E-07	1.22E-06	8.50E-08	3.80E-08	9.95E-08	2.65E-08	1.77E-07	6.37E-08	5.86E-07	0.000381778	3.34E-07	5.49E-08	6.13E-07	5.38E-06	1.73E-07	6.70E-08	1.05E-07	1.40E-07	1.95E-05	6.35E-07	1.19E-08
Prevotella sp. oral taxon 472-655809	5.59E-07	2.12E-06	6.76E-08	2.64E-07	3.41E-08	4.34E-09	7.12E-07	3.17E-07	9.60E-06	1.11E-05	0.000101854	9.91E-06	6.58E-08	5.50E-07	5.73E-07	4.71E-07	1.81E-06	1.79E-06	1.04E-05	8.25E-06	3.89E-07	1.59E-07	1.78E-07	5.53E-08	1.82E-06	3.34E-07	1.93E-07	1.90E-07	5.88E-07	5.15E-07	5.44E-07	4.72E-07	3.24E-07	5.06E-07	1.93E-05	6.65E-06	7.15E-06	6.90E-06	8.31E-08	8.28E-08	7.91E-07	1.20E-07	1.06E-06	1.73E-06	1.33E-07	1.17E-07	7.52E-08	5.71E-07	2.38E-08
Bacillus smithii-1479	1.98E-07	1.93E-08	1.18E-07	7.72E-08	9.03E-09	9.85E-08	3.47E-07	7.95E-08	1.10E-07	1.17E-07	5.09E-07	1.97E-07	1.43E-07	2.31E-07	5.13E-08	3.35E-08	6.47E-07	4.32E-07	1.49E-05	9.10E-06	3.18E-08	0	3.09E-07	4.21E-08	2.31E-07	2.56E-08	3.60E-07	4.33E-07	2.49E-07	3.67E-07	1.48E-07	8.08E-08	4.95E-07	5.17E-07	5.37E-08	3.93E-08	6.56E-09	0	5.12E-08	4.77E-08	2.12E-07	1.64E-07	7.52E-07	9.06E-07	6.11E-08	9.47E-08	1.80E-07	0	1.19E-08
Nostoc punctiforme-272131	1.18E-07	5.42E-08	7.66E-08	5.26E-08	1.81E-08	5.79E-09	5.43E-08	6.06E-08	6.37E-08	9.12E-08	1.13E-08	0	5.56E-08	8.40E-09	8.97E-08	1.20E-08	1.24E-07	2.57E-07	2.73E-07	1.58E-07	1.57E-08	3.41E-09	2.02E-08	1.46E-09	2.87E-08	2.66E-07	9.78E-08	1.48E-07	6.99E-08	5.73E-08	2.95E-08	1.84E-08	2.66E-08	5.44E-08	1.56E-07	9.20E-08	1.19E-09	5.38E-09	4.15E-09	0	2.91E-07	2.60E-07	3.23E-07	4.89E-07	2.43E-08	3.52E-08	2.77E-08	1.78E-09	1.79E-08
Phaeobacter gallaeciensis-60890	7.85E-08	9.87E-08	1.21E-07	2.10E-07	2.63E-07	4.31E-07	8.28E-08	7.75E-08	1.00E-07	8.89E-08	3.96E-07	4.80E-08	3.75E-08	4.62E-08	1.91E-07	4.19E-08	2.52E-07	7.26E-07	2.08E-06	1.51E-06	2.11E-08	2.82E-07	5.94E-08	7.54E-08	8.41E-08	4.17E-08	8.21E-08	1.95E-07	8.11E-08	7.20E-08	1.81E-07	1.13E-07	8.08E-08	1.44E-07	1.10E-07	2.59E-08	7.96E-08	8.29E-08	8.93E-08	1.08E-08	2.09E-07	1.50E-07	5.57E-07	8.69E-07	1.62E-08	4.73E-08	9.42E-08	6.49E-08	3.58E-08
Flavobacteria bacterium MS024-2A-487796	7.72E-08	1.28E-07	3.27E-08	1.91E-08	3.21E-08	1.45E-09	1.18E-06	1.77E-07	2.32E-06	1.86E-06	2.66E-08	4.05E-09	2.89E-08	0	0	1.50E-08	7.23E-07	5.82E-07	3.56E-08	3.42E-08	3.43E-08	2.56E-08	0	1.24E-08	2.33E-07	3.07E-08	2.77E-08	9.13E-08	5.56E-08	1.21E-07	3.63E-08	1.31E-08	1.25E-07	9.19E-08	1.06E-07	7.63E-08	4.11E-06	3.59E-06	7.13E-08	2.34E-08	3.87E-08	3.26E-08	3.77E-07	5.65E-07	9.64E-08	7.62E-08	5.78E-09	0	4.47E-08
Halomicrobium mukohataei-57705	4.06E-09	7.22E-09	1.35E-08	0	0	0	1.66E-08	4.04E-09	7.08E-09	0	0	0	2.14E-09	0	3.80E-09	9.06E-10	0	0	6.95E-07	5.78E-07	0	0	0	0	0	0	0	0	0	0	1.64E-09	0	0	0	2.62E-09	0	0	0	4.15E-09	0	5.84E-08	3.44E-08	0	0	0	0	0	0	0
Gillisia limnaea-195907	4.27E-08	1.57E-08	2.34E-07	1.87E-06	2.01E-09	0	1.00E-07	5.66E-08	5.15E-07	1.87E-07	8.32E-08	3.18E-08	5.46E-08	3.57E-08	0	4.30E-09	1.29E-07	1.02E-07	1.78E-07	1.35E-07	1.37E-08	0	4.45E-08	1.94E-08	2.87E-08	1.46E-08	2.21E-07	2.69E-07	5.56E-08	6.47E-08	5.08E-08	4.69E-08	3.49E-08	7.18E-08	2.37E-07	4.70E-07	1.13E-08	3.88E-08	5.54E-09	1.26E-08	5.99E-08	4.59E-08	8.51E-08	2.06E-07	4.76E-07	5.63E-07	4.62E-08	2.49E-08	2.32E-07
Glaciecola sp. HTCC2999-455436	0	0	0	3.01E-08	0	0	4.97E-08	1.75E-08	1.18E-09	6.93E-09	2.14E-07	0	1.18E-08	0	3.80E-09	2.27E-09	2.23E-07	1.34E-07	3.80E-08	4.68E-08	0	0	7.61E-09	1.10E-09	5.04E-08	0	2.05E-08	5.32E-09	2.42E-07	1.11E-07	3.01E-08	2.02E-08	1.31E-08	2.74E-08	2.62E-09	6.29E-09	7.75E-09	3.59E-09	0	0	3.79E-09	8.46E-09	4.85E-08	4.73E-08	8.09E-09	1.37E-08	6.94E-09	0	4.17E-08
Novosphingobium sp. AP12-1144305	7.68E-07	3.28E-07	1.44E-07	8.20E-08	2.22E-07	3.11E-08	8.04E-07	1.54E-07	6.90E-07	1.03E-06	2.81E-07	2.50E-07	2.01E-07	2.31E-07	6.38E-07	1.18E-07	1.94E-06	3.51E-06	3.10E-06	2.08E-06	8.32E-09	1.31E-08	1.74E-07	7.14E-08	4.02E-07	5.85E-08	6.45E-07	8.96E-07	5.97E-07	3.45E-07	6.06E-07	5.32E-07	4.16E-07	1.42E-06	4.63E-07	2.24E-07	6.05E-08	1.15E-07	1.38E-07	1.09E-07	1.13E-06	8.36E-07	1.03E-06	1.88E-06	8.76E-08	1.28E-07	8.21E-08	4.36E-08	2.06E-07
Methanocorpusculum labreanum-83984	1.00E-07	4.46E-08	4.51E-08	4.10E-09	9.84E-08	3.19E-08	2.60E-07	7.21E-08	5.40E-07	9.04E-07	1.41E-07	1.74E-09	1.20E-07	2.94E-08	2.50E-07	6.21E-08	3.56E-07	5.25E-07	8.66E-07	8.01E-07	2.94E-09	2.28E-09	9.52E-08	3.55E-08	2.54E-07	1.39E-08	1.21E-07	1.98E-07	7.34E-07	4.59E-07	1.91E-07	1.30E-07	5.74E-07	1.09E-06	1.01E-07	5.27E-08	4.41E-08	6.35E-08	4.29E-08	6.12E-08	3.82E-07	1.72E-07	3.58E-07	6.45E-07	5.81E-08	5.78E-08	3.82E-08	1.07E-08	4.17E-08
Enterococcus sp. 7L76-657310	0	0	0	0	0	4.49E-08	6.44E-08	1.08E-08	0	0	0	0	5.35E-09	0	1.14E-08	0	0	0	0	0	0	0	0	0	0	0	0	2.52E-07	0	0	2.19E-09	3.56E-09	0	0	7.86E-09	0	0	0	0	0	0	5.92E-08	0	2.14E-07	0	0	0	0	0
Lactobacillus acidipiscis-89059	1.25E-07	7.22E-09	1.92E-08	2.05E-09	3.71E-08	1.45E-09	1.62E-06	8.08E-09	1.75E-07	3.42E-07	9.79E-08	8.68E-09	1.98E-08	1.05E-08	1.42E-08	9.06E-10	2.46E-06	6.77E-07	4.79E-07	4.03E-07	2.15E-08	0	1.64E-08	7.32E-09	1.34E-07	7.31E-10	4.12E-07	6.38E-07	1.87E-07	2.04E-07	7.00E-08	3.62E-08	3.42E-08	3.29E-08	3.54E-08	4.72E-09	4.08E-08	2.15E-09	1.73E-08	4.68E-08	1.70E-07	5.14E-08	1.98E-07	5.93E-07	4.12E-08	2.31E-08	2.89E-08	5.34E-09	0
Streptococcus marimammalium-269666	3.39E-08	0	1.04E-07	3.74E-07	5.02E-08	0	3.65E-07	1.48E-08	2.66E-08	6.29E-08	1.30E-07	2.31E-09	6.42E-09	8.40E-09	3.32E-09	9.29E-09	3.37E-07	1.79E-07	1.38E-07	1.87E-07	4.90E-09	1.65E-08	1.41E-08	3.11E-08	1.65E-07	1.89E-07	2.32E-08	7.09E-08	4.85E-08	3.07E-07	1.54E-07	1.37E-07	5.56E-08	6.77E-08	6.68E-08	5.50E-09	2.00E-08	1.44E-09	1.04E-08	0	2.50E-08	4.83E-08	1.49E-07	2.34E-07	2.43E-08	3.26E-08	6.76E-08	0	0
Rhodococcus rhodochrous-1829	2.36E-07	8.67E-08	7.21E-08	3.42E-09	1.07E-07	3.55E-08	4.09E-07	4.99E-08	2.64E-07	2.26E-07	2.62E-07	2.26E-08	1.99E-07	1.57E-07	2.29E-07	4.76E-09	1.90E-06	1.09E-06	7.69E-07	5.08E-07	8.32E-09	1.48E-08	6.40E-08	3.18E-08	1.36E-07	1.04E-07	3.43E-07	7.27E-07	4.71E-07	3.14E-07	2.75E-07	1.44E-07	1.43E-07	3.01E-07	2.02E-07	1.20E-07	1.34E-08	0	3.60E-08	3.21E-07	8.65E-08	9.79E-08	5.36E-07	9.91E-07	5.67E-08	4.73E-08	6.71E-08	9.34E-08	8.94E-09
Mycobacterium vanbaalenii-110539	5.43E-07	2.16E-07	1.70E-07	1.18E-07	5.52E-08	0	1.89E-07	5.79E-08	1.35E-07	1.30E-07	2.32E-07	3.65E-08	1.81E-06	4.47E-07	3.79E-07	1.31E-07	3.51E-07	5.27E-07	8.71E-07	7.94E-07	5.53E-08	1.14E-09	1.88E-07	4.28E-08	1.76E-07	7.49E-08	8.88E-07	1.05E-06	2.88E-07	2.42E-07	3.36E-07	2.77E-07	1.66E-07	2.20E-07	3.88E-07	5.47E-07	8.34E-09	1.33E-08	2.97E-07	5.08E-07	8.22E-07	6.65E-07	5.51E-07	1.38E-06	2.87E-08	1.17E-07	1.92E-07	4.18E-08	3.01E-07
Actinomyces urogenitalis-103621	4.31E-07	4.47E-07	1.62E-07	1.63E-07	2.47E-07	6.15E-08	1.06E-06	3.13E-07	4.64E-07	8.06E-07	7.01E-07	7.38E-07	5.78E-07	6.26E-07	6.57E-07	2.93E-07	1.69E-06	1.81E-06	9.69E-06	6.28E-06	2.21E-07	4.27E-08	3.39E-07	1.38E-07	6.55E-07	1.25E-07	7.87E-07	1.38E-06	8.33E-07	7.03E-07	3.49E-07	3.56E-07	2.24E-06	6.27E-06	5.22E-07	4.50E-07	9.71E-08	1.38E-07	2.07E-07	2.11E-07	2.33E-06	2.38E-06	2.01E-06	1.82E-06	3.19E-07	4.33E-07	3.60E-07	1.30E-07	1.51E-06
Ehrlichia canis-944	1.35E-08	1.30E-07	3.38E-08	9.56E-09	2.81E-08	1.23E-08	1.18E-07	5.12E-08	5.43E-08	1.32E-07	9.19E-08	3.76E-08	1.44E-08	4.83E-08	9.59E-08	3.58E-08	1.28E-07	1.01E-07	3.25E-07	3.56E-07	1.18E-08	1.54E-08	1.75E-08	3.48E-08	6.63E-08	5.66E-08	1.03E-07	8.86E-08	3.42E-08	5.31E-08	1.46E-07	1.29E-07	7.74E-08	9.60E-09	2.58E-07	3.40E-07	7.39E-08	1.09E-07	8.65E-08	1.66E-07	7.97E-08	1.06E-07	8.61E-08	1.30E-07	1.77E-06	8.31E-08	1.85E-08	3.65E-08	1.49E-08
Burkholderia sp. JPY251-667585	1.83E-07	4.58E-08	2.70E-08	2.66E-08	2.73E-07	1.45E-09	4.79E-07	1.00E-07	2.01E-07	1.66E-07	2.28E-07	1.17E-07	7.17E-08	7.35E-08	2.61E-07	5.30E-08	7.34E-07	9.87E-07	8.78E-08	1.35E-07	9.79E-10	5.69E-09	1.34E-07	5.09E-08	1.64E-07	4.13E-08	3.88E-08	9.75E-08	3.43E-07	3.13E-07	1.87E-07	1.26E-07	9.40E-08	5.07E-08	5.90E-07	3.48E-07	0	0	0	1.62E-08	7.97E-08	8.10E-08	3.49E-07	3.96E-07	3.90E-08	3.00E-08	3.01E-08	0	0
Oceanimonas sp. GK1-511062	6.22E-07	6.71E-07	6.27E-07	8.79E-07	3.08E-07	1.12E-07	3.66E-06	7.78E-07	2.99E-06	4.13E-06	4.37E-07	3.26E-07	4.26E-07	7.94E-07	8.56E-07	3.51E-07	4.20E-06	8.44E-06	1.10E-05	8.65E-06	2.79E-07	5.58E-08	9.48E-07	3.43E-07	5.59E-07	1.17E-07	1.62E-06	2.43E-06	1.24E-06	1.07E-06	1.11E-06	8.29E-07	1.01E-06	1.51E-06	1.39E-06	7.15E-07	5.12E-08	1.06E-07	9.15E-07	2.54E-07	1.49E-06	1.22E-06	2.05E-06	2.33E-06	3.50E-07	5.28E-07	3.76E-07	1.25E-07	4.98E-07
Alteromonas sp. SN2-715451	1.14E-07	2.19E-07	6.76E-09	4.03E-08	3.21E-08	1.38E-07	2.58E-08	2.69E-09	8.56E-08	9.87E-08	3.53E-07	4.63E-09	4.28E-09	7.14E-08	0	5.89E-09	3.75E-08	9.01E-08	3.63E-07	2.39E-07	0	5.69E-09	0	1.43E-08	1.34E-08	4.17E-08	1.07E-08	7.09E-09	4.16E-07	3.25E-07	1.09E-07	7.25E-08	6.88E-08	7.31E-08	4.46E-08	3.54E-08	5.36E-09	0	1.11E-08	1.80E-09	5.08E-08	1.99E-08	3.26E-07	3.92E-07	2.58E-08	1.42E-08	5.15E-08	0	0
Curtobacterium flaccumfaciens-2035	2.82E-07	7.22E-08	1.00E-07	1.98E-08	7.43E-08	0	8.22E-07	9.84E-08	1.81E-07	2.98E-07	4.86E-08	6.94E-09	3.13E-07	1.64E-07	3.09E-07	1.68E-08	5.45E-07	1.17E-06	2.36E-06	1.52E-06	2.69E-08	0	2.97E-08	5.71E-08	1.66E-07	4.93E-08	4.31E-07	7.10E-07	6.92E-08	5.80E-08	2.12E-07	1.96E-07	2.26E-07	6.13E-07	1.31E-07	2.10E-07	3.81E-08	1.79E-08	4.85E-08	6.30E-08	3.04E-07	2.18E-07	2.03E-07	3.18E-07	4.41E-09	1.42E-08	6.01E-08	2.49E-08	1.26E-06
Rhodanobacter fulvus-219571	1.26E-07	1.29E-07	6.87E-08	9.02E-08	3.34E-07	3.77E-08	8.45E-07	9.57E-08	1.97E-07	3.54E-07	1.43E-07	4.20E-07	4.49E-08	1.47E-07	1.83E-07	8.90E-08	8.13E-07	1.41E-06	2.02E-06	1.11E-06	5.88E-09	1.08E-08	2.07E-07	7.72E-08	2.39E-07	7.20E-08	2.64E-07	5.51E-07	2.79E-07	1.64E-07	9.45E-07	8.10E-07	1.47E-07	3.44E-07	1.95E-07	8.34E-08	1.58E-08	1.05E-07	2.15E-08	1.91E-07	2.62E-06	1.90E-06	2.39E-06	3.54E-06	1.25E-08	1.58E-08	2.32E-07	1.76E-07	2.68E-08
Halococcus salifodinae-36738	1.61E-07	2.41E-08	1.13E-08	3.96E-08	3.31E-08	1.38E-08	7.91E-08	9.84E-08	5.54E-07	7.96E-07	3.12E-07	1.23E-07	1.31E-07	1.09E-07	2.28E-08	5.60E-08	1.29E-07	1.06E-07	4.13E-07	7.02E-08	2.79E-08	1.93E-08	2.51E-08	3.33E-08	4.97E-08	2.59E-08	1.08E-07	2.03E-07	4.61E-08	3.60E-08	2.92E-08	1.19E-08	6.36E-08	8.32E-08	4.72E-08	7.16E-08	1.68E-07	4.91E-07	2.84E-08	5.13E-08	8.12E-08	3.93E-08	5.25E-08	1.25E-07	3.91E-07	4.52E-07	5.78E-08	8.90E-09	5.07E-08
Mannheimia varigena-85404	0	0	0	0	0	0	0	0	0	0	0	0	0	0	0	0	0	0	0	0	0	0	0	0	0	0	0	0	0	0	0	0	0	0	0	0	0	0	0	0	0	0	0	2.63E-09	0	0	0	0	0
Chlorobium chlorochromatii-337090	1.76E-08	4.82E-09	5.75E-08	1.57E-08	1.20E-08	5.07E-09	6.99E-08	1.08E-08	3.63E-07	1.85E-07	9.92E-08	0	2.25E-08	2.52E-08	9.02E-09	4.76E-09	6.43E-07	3.20E-07	2.01E-06	1.32E-06	6.86E-09	0	2.06E-08	8.42E-09	3.57E-08	7.97E-08	4.15E-08	6.56E-08	1.43E-07	1.31E-07	3.74E-08	6.53E-09	2.73E-08	2.61E-08	4.17E-07	3.30E-08	7.15E-09	6.46E-09	3.18E-08	9.90E-09	1.10E-07	5.20E-08	1.89E-07	2.93E-07	5.08E-08	4.36E-08	3.76E-08	0	0
Variovorax paradoxus-34073	9.51E-07	4.61E-07	5.31E-07	3.42E-07	4.54E-07	5.79E-09	1.85E-06	3.99E-07	9.37E-07	9.64E-07	3.66E-07	2.88E-07	3.70E-07	2.79E-07	9.87E-07	4.13E-07	1.45E-06	2.00E-06	3.42E-06	2.14E-06	5.88E-08	8.19E-08	4.72E-07	1.44E-07	4.86E-07	5.12E-08	6.56E-07	1.08E-06	1.03E-06	8.27E-07	7.82E-07	8.05E-07	8.03E-07	1.62E-06	6.49E-07	3.53E-07	2.80E-08	3.16E-08	1.02E-07	1.11E-07	1.69E-06	1.62E-06	2.03E-06	2.47E-06	2.10E-07	2.99E-07	5.14E-07	8.09E-08	7.60E-07
Peptoniphilus senegalensis-1465757	4.07E-05	9.10E-07	4.20E-07	1.43E-08	1.83E-07	5.79E-09	1.15E-06	6.74E-08	4.58E-07	7.75E-07	3.18E-07	1.40E-07	7.01E-08	2.31E-08	2.25E-07	1.11E-08	2.78E-06	1.48E-06	1.09E-07	2.11E-07	1.44E-06	5.69E-09	1.24E-07	3.18E-08	5.63E-07	4.69E-07	1.35E-07	2.88E-07	7.30E-07	1.09E-06	2.38E-07	8.49E-08	6.88E-07	5.07E-07	1.94E-07	8.73E-08	6.47E-08	2.87E-09	1.00E-07	2.34E-08	4.83E-07	2.66E-07	3.86E-07	5.30E-07	1.34E-07	1.65E-07	5.55E-08	1.78E-09	0
Streptomyces sp. Tu6071-355249	1.49E-08	9.63E-09	4.51E-09	3.42E-09	1.20E-08	1.16E-08	4.77E-07	2.07E-07	5.13E-08	3.23E-08	9.32E-09	6.94E-09	1.02E-08	2.94E-08	1.23E-08	4.08E-09	5.23E-08	7.21E-08	3.70E-07	2.09E-07	2.45E-09	0	2.93E-08	9.88E-09	4.14E-08	8.41E-09	3.66E-08	4.70E-08	3.18E-09	4.88E-09	3.94E-08	2.67E-08	1.28E-08	1.78E-08	4.72E-08	3.07E-08	5.66E-09	7.90E-09	2.01E-08	3.24E-08	8.12E-08	5.92E-08	8.61E-08	1.16E-07	4.41E-09	0	3.01E-08	1.78E-09	4.17E-08
Lachnospiraceae bacterium 7_1_58FAA-658087	0.003195723	0.008560634	0.000942461	0.012414439	0.004846082	0.007489869	0.002280555	0.001312882	0.002874234	0.006508838	0.001712209	0.002212971	0.001299068	0.002565941	0.005118834	0.0093623	0.009736105	0.010230685	0.010670478	0.006333397	0.018092175	0.010189352	0.006646082	0.004582469	0.005322482	0.003837686	0.006568844	0.009292809	0.001953669	0.001541038	0.000834441	0.000925424	0.003105001	0.0032104	0.001004167	0.013708716	0.000111342	0.000918223	0.010478336	0.042987539	0.02153792	0.016990117	0.001579023	0.002164212	0.005924515	0.016847607	0.001903675	0.009992877	0.000589325
Rickettsia rhipicephali-33992	0	0	0	0	0	0	0	3.37E-09	1.77E-09	2.31E-09	0	0	0	0	6.64E-09	0	0	0	1.19E-08	0	0	0	9.52E-09	0	3.19E-09	0	4.91E-09	0	0	1.22E-09	0	0	4.84E-09	3.66E-09	0	0	0	0	0	0	0	0	0	0	0	0	0	0	0
Propionibacterium avidum-33010	7.79E-07	3.28E-07	2.10E-07	1.67E-07	3.21E-07	1.72E-07	5.16E-06	1.37E-06	7.22E-07	1.12E-06	3.02E-07	4.28E-08	1.26E-06	5.33E-07	1.99E-06	2.23E-07	1.54E-06	1.68E-06	4.09E-06	2.63E-06	3.51E-07	7.06E-08	6.77E-07	1.98E-07	5.93E-07	8.52E-08	1.38E-06	3.33E-06	5.91E-07	4.09E-07	5.78E-07	5.08E-07	6.16E-07	1.40E-06	2.94E-07	5.22E-07	1.16E-07	5.49E-08	3.33E-07	2.54E-07	1.46E-06	1.56E-06	1.02E-06	1.47E-06	1.50E-07	2.09E-07	3.73E-07	1.24E-07	9.66E-07
Micromonospora sp. ATCC 39149-219305	5.45E-07	1.75E-07	1.60E-07	1.37E-07	3.30E-07	1.01E-08	7.20E-07	2.09E-07	7.37E-07	1.28E-06	2.43E-07	3.47E-08	3.12E-07	4.79E-07	4.72E-07	9.38E-08	1.58E-06	2.85E-06	2.71E-06	1.93E-06	1.14E-07	2.62E-08	3.41E-07	1.68E-07	4.04E-07	4.20E-08	6.32E-07	9.06E-07	4.63E-07	2.76E-07	4.49E-07	4.21E-07	1.98E-07	3.75E-07	2.65E-07	2.27E-07	1.46E-08	3.59E-08	2.25E-07	5.85E-08	1.75E-06	1.15E-06	1.12E-06	1.35E-06	1.74E-07	5.20E-07	1.35E-07	7.12E-08	2.06E-07
Enterobacteria phage Phi1-448384	0	0	0	0	0	0	0	0	0	0	0	0	0	0	0	0	0	0	0	0	0	0	0	0	0	0	0	0	0	0	0	0	0	0	0	0	0	0	0	0	0	0	0	0	0	0	0	0	0
Burkholderia oklahomensis-342113	1.25E-07	2.77E-07	2.11E-07	3.48E-08	1.59E-07	1.01E-08	6.30E-06	1.31E-06	3.74E-07	5.65E-07	2.73E-08	0	9.58E-08	4.41E-08	3.99E-08	4.98E-08	1.67E-06	2.33E-06	2.58E-06	1.64E-06	0	1.54E-08	7.07E-07	5.78E-08	2.08E-07	2.30E-08	2.61E-07	2.64E-07	2.31E-07	1.91E-07	7.48E-07	6.87E-07	1.85E-07	5.44E-07	1.21E-07	5.43E-08	3.87E-09	6.46E-09	8.31E-09	2.07E-08	2.81E-07	3.25E-07	1.11E-06	1.58E-06	5.89E-09	7.36E-09	1.50E-07	6.23E-09	0
Vibrio sp. Ex25-150340	5.42E-09	0	0	4.10E-08	0	0	9.20E-09	0	0	0	2.32E-07	0	4.22E-07	0	1.09E-08	1.31E-08	1.77E-08	0	0	0	3.23E-08	1.08E-07	4.57E-09	0	8.29E-09	0	5.49E-08	7.09E-09	6.99E-08	7.20E-08	9.02E-09	0	1.17E-07	1.19E-08	1.83E-08	1.57E-09	1.01E-08	0	0	3.60E-09	2.35E-08	3.93E-08	3.37E-08	1.18E-08	6.33E-08	5.63E-08	2.31E-09	0	0
Pantoea sp. A4-1225184	6.37E-07	1.69E-08	3.04E-08	4.93E-06	6.02E-09	7.64E-07	2.02E-07	6.06E-08	4.84E-08	5.72E-08	1.98E-07	2.27E-07	1.11E-07	0	5.03E-08	1.31E-06	4.97E-07	7.65E-07	7.55E-07	8.57E-07	5.68E-08	5.12E-07	3.93E-07	2.49E-08	9.31E-08	6.57E-07	5.35E-07	7.95E-07	3.35E-07	3.17E-07	3.51E-07	2.56E-07	1.04E-08	4.16E-08	5.67E-07	8.02E-08	1.79E-08	8.44E-07	2.55E-07	1.80E-08	7.51E-08	1.99E-07	3.99E-07	4.26E-07	4.93E-08	2.47E-08	5.55E-08	1.33E-08	1.19E-07
Phenylobacterium zucineum-284016	9.71E-07	4.06E-07	7.00E-07	5.58E-07	1.97E-07	3.69E-08	1.50E-06	3.61E-07	4.39E-07	5.21E-07	1.74E-07	5.44E-08	4.00E-07	3.07E-07	1.02E-06	2.70E-07	1.18E-06	1.46E-06	1.61E-05	1.07E-05	1.45E-07	3.36E-08	4.41E-07	2.52E-07	7.12E-07	3.00E-07	9.70E-07	1.54E-06	7.35E-07	4.88E-07	2.89E-07	2.42E-07	1.33E-06	3.55E-06	2.15E-07	3.33E-07	1.85E-08	1.69E-08	6.90E-07	5.76E-07	7.79E-07	7.34E-07	1.19E-06	1.97E-06	9.42E-08	1.10E-07	2.86E-07	2.49E-07	1.14E-06
Hirschia baltica-2724	1.27E-07	2.57E-06	1.89E-07	4.10E-09	0	2.90E-09	2.02E-08	2.22E-08	3.39E-07	7.09E-07	4.06E-08	3.47E-09	6.42E-09	0	1.90E-09	2.04E-09	1.41E-07	3.51E-07	2.32E-06	1.55E-06	0	0	4.19E-09	1.10E-09	7.37E-07	6.91E-07	6.07E-08	5.67E-08	3.82E-08	8.54E-09	8.09E-08	2.55E-08	1.57E-06	1.81E-07	5.57E-07	3.15E-08	6.56E-09	0	5.54E-09	0	4.89E-07	4.15E-07	2.41E-06	3.10E-06	2.35E-08	8.41E-09	0	0	5.66E-08
Roseburia hominis-301301	0.003637713	0.000449846	0.001004565	3.31E-05	0.000185771	1.30E-05	0.00608804	0.00076285	0.001931429	0.000776528	0.001374502	1.21E-05	0.001949744	0.000785968	0.005112379	9.76E-05	0.021698473	0.004555832	0.001624475	0.001700667	0.000680569	9.74E-06	0.000303925	0.001015961	0.003477155	1.46E-05	0.000292665	0.002579797	0.005668283	0.017887092	0.000695987	0.00039373	0.029543999	0.012883839	0.027721041	0.005817537	0.000296743	5.80E-06	0.000178042	4.62E-05	0.007105213	0.006526053	0.001943679	0.000807685	0.000154501	0.000440247	0.010903436	2.02E-05	7.95E-05
Succinatimonas hippei-626938	1.80E-06	5.06E-07	8.56E-08	2.13E-07	5.75E-07	3.62E-09	2.47E-07	1.83E-07	1.85E-07	7.65E-07	3.37E-07	4.98E-08	1.66E-06	1.97E-07	3.90E-07	1.40E-07	7.24E-07	1.46E-06	1.19E-06	1.30E-06	3.13E-08	1.14E-09	2.36E-07	1.37E-07	8.33E-07	1.06E-07	8.10E-07	1.19E-06	2.32E-07	4.30E-07	3.23E-07	2.89E-07	1.60E-06	9.97E-07	8.64E-07	8.82E-07	2.95E-08	2.55E-08	1.96E-07	5.84E-07	1.60E-06	1.63E-06	6.32E-07	9.81E-07	8.54E-08	1.51E-07	1.01E-07	3.20E-08	3.99E-07
Cenarchaeum symbiosum-46770	0	0	0	0	0	0	9.20E-09	0	4.72E-09	8.08E-09	0	0	0	3.78E-08	0	0	3.75E-08	7.49E-08	4.75E-09	7.20E-09	0	0	0	0	0	0	0	3.54E-09	0	0	0	0	0	0	4.32E-08	3.07E-08	8.94E-10	0	0	0	6.75E-08	1.63E-08	0	2.63E-09	0	0	0	0	0
Haemophilus phage HP2-157239	0	0	0	0	0	0	0	0	0	0	0	0	0	0	0	0	0	0	0	0	0	0	0	0	0	0	0	0	6.76E-08	1.34E-08	4.92E-09	0	0	0	0	0	0	0	0	0	0	0	0	0	0	0	0	0	0
Massilia timonae-47229	2.90E-07	1.70E-07	3.93E-07	3.40E-07	2.77E-07	0	1.23E-06	1.95E-07	8.01E-07	2.11E-06	4.26E-07	4.59E-07	2.89E-07	1.78E-07	7.91E-07	8.34E-08	2.65E-06	4.04E-06	5.05E-06	3.81E-06	2.99E-08	0	4.94E-07	1.40E-07	5.01E-07	6.83E-08	4.36E-07	7.39E-07	9.36E-07	1.00E-06	7.39E-07	6.34E-07	1.23E-06	3.50E-06	2.86E-06	7.99E-07	4.56E-08	9.26E-08	7.13E-08	4.14E-08	1.03E-06	5.41E-07	1.38E-06	2.41E-06	8.61E-08	7.15E-08	2.05E-07	1.87E-08	1.26E-06
Aciduliprofundum sp. MAR08-339-673860	0	8.19E-08	0	0	0	0	7.36E-09	0	7.08E-09	4.04E-08	0	0	0	0	0	4.53E-10	0	0	4.27E-08	3.42E-08	0	0	0	0	0	0	0	0	0	0	0	0	2.76E-09	0	0	3.07E-08	0	0	0	0	1.52E-09	0	2.77E-08	3.81E-08	0	0	0	0	0
Microbacterium barkeri-33917	2.48E-06	3.19E-07	5.47E-06	7.47E-07	1.37E-07	2.97E-08	1.07E-06	4.26E-07	2.15E-06	4.06E-06	1.44E-06	2.21E-06	2.02E-06	1.32E-06	2.45E-06	4.97E-07	2.27E-06	3.90E-06	2.80E-06	1.85E-06	2.27E-06	2.10E-06	8.83E-07	2.12E-07	7.77E-07	9.93E-07	1.08E-06	2.34E-06	1.67E-06	2.76E-06	7.39E-07	6.49E-07	2.78E-06	2.62E-06	3.24E-07	3.88E-07	4.01E-06	5.08E-06	4.71E-07	2.42E-06	1.22E-06	1.62E-06	2.27E-06	1.95E-06	1.13E-06	1.69E-06	1.50E-06	4.47E-07	2.38E-07
Pseudomonas phage D3-31535	0	0	0	0	0	0	0	0	0	0	0	0	0	0	0	0	0	0	0	0	0	0	0	0	0	0	0	0	0	0	0	0	0	0	1.31E-08	1.57E-09	0	0	0	0	0	0	0	0	0	0	0	0	0
Lachnospiraceae bacterium 1_4_56FAA-658655	0.0002129	3.91E-05	2.02E-05	4.51E-05	6.08E-05	1.62E-05	2.87E-05	6.03E-06	0.000158394	6.47E-05	8.52E-05	2.21E-06	1.76E-05	5.66E-05	6.66E-05	9.73E-06	5.23E-05	3.91E-05	0.000115419	9.90E-05	2.87E-05	1.44E-05	0.000117093	4.66E-05	9.46E-05	1.49E-05	3.17E-05	7.30E-05	0.000153422	0.000148053	1.27E-05	9.36E-06	0.000116869	0.000103796	5.87E-05	2.92E-05	2.37E-05	9.87E-08	5.28E-05	1.93E-05	5.89E-05	8.17E-05	3.57E-05	3.57E-05	0.000538741	0.000383751	1.74E-05	1.44E-05	1.83E-05
Pelagibaca bermudensis-344736	5.25E-07	3.01E-07	1.40E-07	1.46E-07	1.65E-07	4.71E-08	4.68E-06	7.71E-07	5.41E-07	8.45E-07	1.21E-07	1.78E-06	4.62E-07	2.60E-07	4.61E-07	8.72E-08	1.27E-06	2.01E-06	3.30E-06	1.95E-06	1.60E-07	7.97E-09	3.31E-07	1.04E-07	5.39E-07	6.25E-08	6.88E-07	1.66E-06	2.57E-07	2.40E-07	6.14E-07	6.34E-07	3.59E-07	8.95E-07	3.37E-07	3.12E-07	4.38E-08	3.84E-07	3.34E-07	1.30E-07	3.78E-07	3.17E-07	6.80E-07	8.90E-07	1.20E-07	1.23E-07	1.75E-07	4.36E-08	2.65E-07
Geobacter bemidjiensis-225194	7.69E-07	7.90E-07	8.29E-07	5.97E-07	5.37E-07	1.64E-07	1.18E-06	3.93E-07	1.01E-06	1.22E-06	5.53E-07	2.92E-07	3.63E-07	5.08E-07	7.48E-07	5.26E-07	2.72E-06	3.85E-06	2.72E-06	2.16E-06	2.01E-07	3.13E-08	5.52E-07	4.34E-07	5.09E-07	2.47E-07	1.04E-06	1.93E-06	6.72E-07	6.28E-07	8.34E-07	5.96E-07	7.45E-07	1.39E-06	7.16E-07	1.12E-06	1.29E-07	2.49E-07	6.26E-07	4.56E-07	3.02E-06	2.59E-06	1.42E-06	1.96E-06	1.67E-06	1.45E-06	6.09E-07	4.82E-07	2.10E-06
Veillonella sp. oral taxon 780-671229	9.68E-07	4.58E-08	1.48E-07	2.32E-08	1.43E-07	0	7.04E-07	5.86E-08	1.11E-07	1.15E-07	3.40E-06	2.53E-07	2.00E-07	1.74E-07	5.06E-07	2.04E-08	9.55E-07	6.98E-07	3.80E-07	6.64E-07	1.20E-06	1.71E-09	1.29E-07	3.37E-08	4.40E-07	6.94E-08	2.43E-07	6.56E-07	4.79E-07	3.66E-06	3.09E-07	1.43E-07	5.58E-07	6.70E-07	6.16E-07	6.74E-07	4.78E-07	3.59E-09	2.98E-07	7.02E-08	5.01E-07	3.90E-07	6.52E-07	9.44E-07	1.16E-07	2.10E-07	3.13E-07	4.80E-08	3.31E-07
Thermus aquaticus-271	7.41E-07	4.20E-07	1.37E-07	1.74E-07	1.33E-07	1.16E-08	5.19E-07	1.00E-07	6.06E-07	7.41E-07	1.06E-07	1.14E-07	1.25E-07	1.89E-07	2.53E-07	3.38E-08	1.55E-06	2.02E-06	2.58E-06	1.80E-06	8.72E-08	5.24E-08	9.01E-07	4.32E-07	3.44E-07	4.50E-08	7.03E-07	1.20E-06	6.96E-07	4.22E-07	2.52E-07	2.20E-07	3.89E-07	6.51E-07	1.77E-07	7.55E-08	9.53E-09	3.73E-08	9.21E-08	3.69E-08	6.83E-07	5.08E-07	1.22E-06	1.74E-06	1.30E-07	2.92E-07	9.77E-08	6.32E-08	4.26E-07
Actinobacillus ureae-723	9.14E-08	5.78E-08	3.72E-08	0	0	1.45E-09	2.76E-08	1.35E-08	1.89E-08	1.04E-08	6.81E-06	1.16E-09	9.63E-09	1.62E-07	0	2.04E-09	1.32E-07	1.74E-07	0	2.52E-08	9.30E-08	0	1.22E-08	0	0	1.64E-08	8.03E-09	3.81E-08	4.42E-06	4.22E-06	1.59E-07	1.06E-07	3.11E-08	3.29E-08	2.01E-07	8.34E-08	1.21E-07	3.63E-08	1.52E-08	9.00E-09	4.70E-08	3.32E-08	2.97E-08	2.35E-07	4.41E-09	1.16E-08	1.16E-07	1.33E-08	7.15E-08
Burkholderia sp. M701-326454	0	0	0	0	0	0	7.36E-09	0	0	0	1.33E-09	0	0	0	4.75E-09	0	5.66E-09	1.71E-08	2.14E-08	2.34E-08	0	0	0	0	0	0	0	5.32E-09	1.43E-08	0	2.46E-09	0	0	0	0	4.72E-09	0	0	2.77E-09	1.08E-08	0	0	0	0	0	0	0	0	0
Flexithrix dorotheae-70993	8.58E-07	1.03E-06	1.76E-07	8.40E-08	6.72E-08	1.12E-07	4.68E-07	4.92E-07	2.41E-07	4.05E-07	5.71E-07	2.62E-07	7.54E-08	2.12E-07	3.70E-08	6.57E-08	5.18E-07	7.44E-07	5.79E-07	4.95E-07	6.41E-08	7.06E-08	7.77E-07	5.18E-07	1.51E-06	1.28E-07	1.19E-07	1.38E-07	9.19E-07	1.09E-06	2.55E-07	1.82E-07	8.28E-07	7.10E-07	6.15E-07	8.19E-07	3.64E-08	1.50E-07	4.92E-07	1.46E-06	8.18E-07	2.43E-07	9.73E-07	1.46E-06	1.05E-06	1.03E-06	5.39E-07	1.14E-07	4.14E-07
Aeromonas phage 25-233894	0	0	0	0	0	0	0	0	0	0	0	0	0	0	0	0	0	0	0	0	0	0	0	0	0	0	0	0	0	0	5.47E-10	0	0	0	0	0	0	0	0	0	1.52E-09	4.23E-09	0	0	0	0	0	0	0
Bacillus sp. 1NLA3E-666686	2.30E-08	0	4.51E-09	6.83E-09	1.61E-08	0	5.29E-07	2.69E-08	1.45E-07	2.22E-07	1.01E-07	2.31E-09	2.73E-08	3.36E-08	7.88E-08	1.43E-08	3.65E-07	2.40E-07	4.96E-07	4.28E-07	3.92E-09	3.81E-08	9.14E-09	1.46E-08	1.56E-07	0	9.20E-08	1.42E-07	2.48E-07	3.33E-07	5.25E-08	2.55E-08	3.05E-07	3.68E-07	2.23E-08	2.38E-07	5.66E-09	0	2.22E-08	1.80E-09	8.95E-08	3.87E-08	2.24E-07	4.02E-07	1.91E-08	3.16E-08	2.49E-08	3.11E-08	0
delta proteobacterium NaphS2-88274	2.18E-07	1.49E-07	3.57E-07	2.64E-07	2.26E-07	1.74E-08	3.84E-07	1.38E-07	4.53E-07	5.78E-07	7.86E-08	3.00E-07	1.46E-07	4.20E-07	3.69E-07	1.01E-07	5.08E-07	7.84E-07	1.18E-06	9.02E-07	3.36E-07	2.01E-07	6.62E-07	2.80E-07	8.43E-07	4.79E-08	2.03E-06	3.04E-06	2.82E-07	3.07E-07	1.85E-07	1.43E-07	2.78E-07	3.20E-07	3.60E-07	3.26E-07	4.20E-08	5.53E-08	2.25E-07	1.73E-07	6.65E-07	6.01E-07	6.57E-07	1.33E-06	1.67E-07	3.28E-07	2.42E-07	2.36E-07	2.12E-07
Glypta fumiferanae ichnovirus-419435	2.71E-09	2.41E-09	0	2.73E-09	5.02E-09	7.24E-09	0	0	0	3.46E-09	0	5.79E-09	0	0	0	1.36E-09	0	0	4.75E-09	0	4.90E-09	0	0	0	0	0	0	0	0	0	1.28E-08	4.16E-09	0	0	0	4.72E-09	1.79E-09	2.87E-09	0	0	4.55E-09	1.21E-09	0	2.63E-09	4.41E-09	0	0	4.45E-09	0
Roseibium sp. TrichSKD4-744980	4.54E-08	1.13E-07	3.16E-08	6.83E-09	1.41E-08	5.79E-09	3.49E-07	2.83E-07	4.88E-07	6.28E-07	3.34E-07	2.51E-07	6.05E-08	3.36E-08	3.52E-07	8.99E-08	3.62E-07	4.00E-07	1.92E-07	1.89E-07	4.16E-08	4.38E-08	1.29E-07	6.59E-08	3.82E-07	7.38E-08	5.18E-08	1.30E-07	9.86E-08	6.53E-08	2.44E-07	2.10E-07	4.05E-07	4.19E-07	9.19E-07	1.52E-07	6.56E-09	1.44E-09	0	1.26E-08	6.27E-07	4.20E-07	8.32E-08	1.37E-07	1.14E-07	1.07E-07	1.50E-08	0	5.96E-08
Rickettsia australis-787	2.44E-08	0	0	0	0	0	0	0	0	0	7.99E-09	0	7.49E-09	1.26E-08	9.97E-09	1.13E-09	0	1.90E-09	0	9.00E-09	0	0	3.35E-08	1.10E-09	3.19E-09	0	3.12E-09	5.32E-09	0	1.22E-09	2.19E-09	9.50E-09	3.45E-09	1.83E-09	7.86E-09	3.15E-09	0	0	1.38E-09	0	0	0	5.94E-09	0	0	0	0	0	0
Lactobacillus pasteurii-872327	1.83E-08	1.20E-08	3.83E-08	0	2.51E-08	4.78E-08	1.40E-07	4.04E-08	9.92E-08	8.54E-08	1.27E-08	3.47E-09	4.71E-08	5.46E-08	2.61E-08	3.26E-08	4.99E-07	4.85E-07	4.50E-06	2.63E-06	2.30E-08	0	4.57E-08	3.29E-08	6.71E-07	1.46E-09	2.37E-08	6.82E-08	2.57E-07	5.00E-07	1.06E-07	8.97E-08	1.16E-07	1.47E-07	4.85E-08	8.73E-08	4.23E-08	0	1.43E-07	6.12E-08	1.70E-07	1.04E-07	1.03E-07	2.41E-07	1.05E-07	5.21E-08	3.64E-08	1.60E-08	1.19E-07
Veillonella sp. ACP1-936588	1.20E-05	0	4.25E-07	3.42E-08	3.46E-07	1.45E-08	7.92E-06	0	1.23E-07	1.67E-07	0.000138796	9.84E-09	8.38E-07	0	4.00E-07	3.62E-09	4.86E-07	7.59E-08	2.61E-08	1.49E-07	1.48E-05	0	1.15E-07	2.93E-09	1.82E-07	6.58E-09	6.49E-07	1.28E-06	1.67E-05	0.000874107	6.99E-06	1.28E-06	1.17E-06	8.29E-07	1.36E-05	2.20E-08	1.50E-05	2.74E-07	3.39E-08	4.50E-08	5.19E-07	3.28E-07	7.93E-07	4.55E-06	2.78E-07	3.90E-07	1.30E-05	4.80E-08	1.19E-08
Burkholderia phage Bcep22-242527	0	0	0	0	0	0	0	0	0	0	0	0	0	0	0	0	0	0	0	0	0	0	0	0	0	0	0	0	0	0	0	0	0	0	0	0	0	0	0	0	0	0	0	0	0	0	0	0	0
Flavobacterium frigoris-229204	2.76E-07	5.19E-07	2.87E-07	4.33E-07	3.70E-07	1.93E-07	2.90E-07	2.63E-07	9.33E-08	1.17E-06	1.45E-07	2.51E-07	1.59E-07	3.70E-07	2.59E-07	1.03E-06	5.00E-07	4.44E-07	1.30E-06	1.29E-06	1.54E-07	1.26E-07	5.02E-08	7.39E-08	1.09E-07	1.48E-07	6.38E-08	2.31E-07	9.46E-08	1.79E-07	2.10E-07	1.91E-07	2.61E-07	2.45E-07	2.99E-07	4.82E-07	2.69E-07	1.18E-07	3.53E-07	5.13E-07	3.50E-07	2.73E-07	4.32E-07	4.22E-07	2.30E-07	2.89E-07	2.60E-07	2.66E-07	1.97E-07
Mycoplasma anatis-171279	7.45E-09	8.43E-09	3.61E-08	9.56E-09	1.91E-08	6.52E-09	3.60E-07	7.81E-08	4.01E-08	1.24E-07	5.79E-07	5.79E-08	1.77E-08	0	9.02E-09	1.36E-08	4.03E-07	2.10E-07	3.46E-07	4.86E-07	1.13E-08	6.83E-09	2.17E-08	2.01E-08	1.50E-07	2.41E-08	1.96E-08	5.40E-08	1.27E-07	3.29E-07	8.96E-08	6.30E-08	4.66E-08	6.08E-08	1.93E-07	1.78E-07	5.07E-08	6.75E-08	6.02E-08	1.18E-07	1.22E-07	8.94E-08	1.45E-07	2.23E-07	7.06E-07	4.36E-08	1.33E-08	9.78E-09	7.15E-08
Deinococcus aquatilis-519440	2.95E-07	1.95E-07	1.53E-07	1.01E-07	2.36E-07	3.48E-08	1.28E-06	2.07E-07	1.41E-06	1.45E-06	1.92E-07	1.07E-06	1.61E-07	2.12E-07	5.56E-07	1.43E-07	1.47E-06	1.57E-06	2.53E-06	1.95E-06	2.00E-07	2.79E-08	6.55E-07	2.01E-07	3.99E-07	5.04E-08	1.19E-06	2.33E-06	6.72E-07	4.47E-07	9.49E-07	7.11E-07	7.33E-07	1.09E-06	5.12E-07	1.92E-07	4.38E-08	2.81E-07	6.51E-08	3.87E-08	1.18E-06	9.96E-07	4.23E-06	4.35E-06	1.38E-07	2.18E-07	2.25E-07	1.02E-07	5.19E-07
Elusimicrobium minutum-423605	3.45E-07	2.44E-07	1.06E-07	9.84E-08	1.07E-07	2.46E-08	3.68E-07	1.11E-07	1.88E-07	3.63E-07	1.74E-07	1.48E-07	2.45E-07	2.25E-07	4.75E-07	4.58E-08	1.14E-06	1.49E-06	2.18E-06	2.19E-06	2.43E-07	2.62E-08	3.69E-07	1.45E-07	3.10E-07	6.29E-08	2.00E-07	3.19E-07	7.87E-08	5.06E-08	1.27E-07	1.31E-07	6.67E-08	9.69E-08	3.16E-07	3.29E-07	4.68E-08	5.03E-08	3.35E-07	1.21E-07	1.65E-07	1.18E-07	5.76E-07	6.63E-07	1.73E-07	1.56E-07	1.03E-07	5.43E-08	5.96E-09
Pelosinus fermentans-365349	4.06E-09	1.32E-08	1.58E-08	8.88E-09	1.20E-08	0	2.39E-08	9.43E-09	1.30E-08	2.31E-08	1.93E-08	1.16E-09	1.61E-09	4.20E-09	9.97E-09	4.98E-09	2.33E-08	2.47E-08	3.08E-08	1.44E-08	1.37E-08	0	3.88E-08	5.56E-08	3.51E-08	4.24E-08	1.52E-08	2.84E-08	6.36E-09	9.15E-09	1.97E-07	1.06E-07	3.04E-08	1.74E-08	1.05E-08	7.86E-09	5.96E-10	0	2.08E-09	3.60E-09	3.72E-08	4.29E-08	6.79E-07	7.22E-07	4.41E-09	0	9.83E-09	7.12E-09	5.96E-09
Pseudomonas alcaliphila-101564	3.26E-07	5.85E-07	2.19E-07	4.75E-07	1.04E-07	2.82E-08	5.03E-07	8.15E-08	1.45E-07	2.69E-07	4.48E-07	2.00E-07	9.20E-08	1.47E-07	8.74E-07	1.05E-07	5.22E-07	1.34E-06	1.25E-06	9.86E-07	1.13E-08	4.55E-09	3.06E-07	5.05E-08	2.73E-07	5.04E-08	1.67E-07	2.92E-07	5.53E-07	2.86E-07	3.18E-07	2.42E-07	5.61E-07	1.04E-06	7.96E-07	5.93E-07	4.89E-08	8.26E-09	7.48E-08	1.06E-07	5.23E-07	3.17E-07	6.99E-07	9.67E-07	1.38E-07	2.61E-07	1.46E-07	4.00E-08	1.79E-08
Leuconostoc gasicomitatum-115778	0	0	0	0	0	0	0	0	0	1.73E-09	7.99E-09	0	1.07E-09	0	0	0	0	0	0	0	0	0	0	0	0	0	0	0	0	0	3.28E-09	0	0	0	0	0	5.96E-10	0	0	0	6.83E-09	0	0	0	0	0	5.20E-09	0	0
Bifidobacterium animalis-28025	1.62E-06	2.81E-07	5.24E-07	2.66E-08	3.33E-07	2.33E-07	6.05E-06	6.51E-07	1.90E-06	5.95E-06	1.99E-05	1.42E-07	7.44E-07	5.46E-07	2.27E-05	2.77E-07	4.86E-06	4.79E-06	6.69E-06	4.58E-06	0.000633214	9.45E-08	4.67E-07	1.50E-07	7.06E-07	9.94E-08	7.28E-07	1.28E-06	1.49E-06	5.68E-05	8.95E-07	9.50E-07	1.39E-06	3.34E-06	1.36E-06	2.34E-07	1.68E-07	3.41E-08	6.27E-07	1.05E-07	0.000810536	0.000137252	1.10E-05	1.08E-05	7.51E-08	2.00E-07	7.13E-07	2.28E-07	6.79E-07
Methanotorris igneus-2189	4.06E-09	0	0	0	0	0	1.29E-08	1.48E-08	4.72E-09	0	1.33E-09	0	0	0	0	0	4.38E-08	1.61E-08	0	0	0	0	0	0	7.01E-09	0	0	0	3.18E-09	1.04E-08	3.28E-09	0	4.15E-09	6.86E-09	0	0	0	0	0	0	3.03E-09	8.46E-09	0	1.31E-08	0	0	0	0	1.79E-08
Rhodospirillum rubrum-1085	7.26E-07	1.16E-06	1.17E-06	6.22E-07	3.30E-07	4.05E-08	1.30E-06	2.84E-07	8.79E-07	1.44E-06	5.23E-07	4.14E-07	3.59E-07	3.46E-07	1.05E-06	2.58E-07	5.13E-06	4.47E-06	7.39E-06	5.15E-06	3.14E-07	6.37E-08	1.51E-06	2.80E-07	1.56E-06	2.28E-07	2.30E-06	3.32E-06	1.26E-06	9.71E-07	9.98E-07	9.78E-07	1.98E-06	5.10E-06	4.80E-07	3.07E-07	4.62E-08	8.26E-08	1.06E-06	7.22E-07	2.94E-06	2.06E-06	4.03E-06	6.69E-06	1.95E-07	3.84E-07	2.80E-07	1.72E-07	3.93E-07
Myxococcus xanthus-34	7.00E-07	5.42E-07	1.37E-07	2.09E-07	2.90E-07	2.24E-08	1.36E-06	2.58E-07	8.22E-07	1.15E-06	1.03E-06	3.88E-07	3.54E-07	3.55E-07	1.18E-06	1.23E-07	1.41E-06	2.60E-06	7.40E-06	4.70E-06	2.30E-07	2.05E-08	8.61E-07	2.51E-07	6.39E-07	9.21E-08	1.24E-06	1.98E-06	5.66E-07	4.62E-07	4.00E-07	3.63E-07	1.04E-06	2.51E-06	3.56E-07	5.13E-07	3.78E-08	8.83E-08	2.55E-07	8.91E-08	1.79E-06	1.39E-06	2.05E-06	3.18E-06	1.45E-07	1.67E-07	1.07E-07	1.45E-07	9.42E-07
Variovorax sp. CF313-1144315	5.59E-07	2.31E-07	2.37E-07	3.22E-07	1.65E-07	4.13E-08	4.79E-07	7.28E-08	3.83E-07	7.29E-07	2.38E-07	4.98E-08	1.64E-06	4.54E-07	8.45E-07	1.86E-07	1.14E-06	2.38E-06	2.17E-06	1.46E-06	1.25E-07	1.54E-08	2.63E-07	1.04E-07	3.01E-07	8.19E-08	9.92E-07	1.35E-06	6.16E-07	3.73E-07	1.38E-06	1.54E-06	4.79E-07	8.28E-07	7.69E-07	6.62E-07	2.68E-08	1.40E-08	2.31E-07	4.74E-07	1.90E-06	1.81E-06	1.81E-06	2.23E-06	5.22E-08	9.68E-08	2.27E-07	8.09E-08	3.70E-07
Rhodobacter capsulatus-1061	3.72E-07	3.34E-07	3.63E-07	8.13E-08	2.38E-07	3.84E-08	3.48E-07	2.32E-07	2.31E-07	2.71E-07	5.53E-08	2.51E-07	1.59E-07	1.93E-07	4.53E-07	8.18E-08	7.44E-07	1.17E-06	2.42E-06	1.58E-06	6.56E-08	6.89E-08	4.43E-07	2.51E-07	4.50E-07	1.07E-07	5.74E-07	1.13E-06	4.47E-07	4.32E-07	1.82E-07	2.46E-07	3.81E-07	4.00E-07	5.92E-07	4.51E-07	5.66E-09	7.29E-08	5.19E-08	1.66E-07	1.06E-06	9.95E-07	1.02E-06	1.02E-06	5.15E-08	8.05E-08	1.64E-07	7.92E-08	2.09E-06
Rhizobium tropici-398	1.58E-07	2.00E-07	4.01E-07	2.72E-07	2.52E-07	2.39E-08	1.17E-06	2.39E-07	4.29E-07	4.89E-07	3.10E-07	2.26E-08	1.34E-07	1.45E-07	1.75E-07	2.83E-08	1.01E-06	1.31E-06	2.57E-06	1.68E-06	4.65E-08	3.24E-08	1.99E-07	1.31E-07	6.31E-07	7.31E-08	3.61E-07	5.93E-07	1.20E-06	8.53E-07	4.92E-07	4.90E-07	8.65E-07	1.61E-06	6.05E-07	3.24E-07	1.88E-08	0	9.14E-08	2.97E-08	6.96E-07	3.97E-07	2.61E-06	3.04E-06	5.74E-08	7.57E-08	1.21E-07	4.71E-08	3.46E-07
Streptococcus constellatus-76860	1.08E-06	2.32E-07	3.83E-08	1.14E-07	1.24E-07	8.54E-08	8.97E-07	3.23E-08	3.78E-07	1.62E-07	4.21E-07	4.17E-08	1.29E-06	1.13E-07	3.04E-07	8.38E-09	6.43E-07	1.14E-06	9.47E-07	6.30E-07	6.05E-07	3.47E-08	1.98E-07	1.81E-07	9.83E-07	8.26E-08	4.97E-07	1.24E-06	5.10E-07	3.70E-07	1.40E-07	7.84E-08	8.43E-08	2.02E-07	1.76E-07	8.02E-08	1.17E-06	2.37E-08	3.05E-08	1.96E-07	1.19E-06	2.57E-06	2.88E-07	1.25E-07	8.09E-09	1.80E-07	1.69E-07	1.78E-09	5.36E-08
Enterococcus italicus-246144	6.16E-08	2.53E-08	6.76E-09	0	5.22E-08	1.30E-08	6.85E-07	7.01E-08	2.48E-07	5.22E-07	1.23E-07	0	6.05E-08	1.28E-07	4.98E-08	1.22E-08	2.79E-06	2.45E-06	2.99E-07	4.36E-07	1.76E-08	1.08E-08	2.93E-08	9.51E-09	2.54E-07	0	8.30E-08	2.37E-07	8.74E-08	2.55E-07	5.58E-08	1.43E-08	5.46E-08	2.88E-08	7.99E-08	1.67E-07	1.13E-08	7.90E-09	4.15E-09	3.42E-08	1.67E-07	1.98E-07	2.08E-07	2.87E-07	1.03E-08	3.47E-08	3.12E-08	5.34E-09	1.55E-07
Pontibacter roseus-336989	1.05E-06	2.44E-06	2.74E-07	9.39E-07	3.18E-06	2.78E-06	6.07E-06	2.25E-06	3.05E-06	2.36E-06	1.20E-06	6.44E-07	5.89E-08	3.70E-07	1.02E-06	5.15E-07	8.62E-07	9.01E-07	9.81E-06	6.44E-06	2.10E-07	1.92E-06	2.64E-07	1.71E-07	2.47E-07	2.03E-07	1.03E-06	1.17E-06	5.38E-07	7.25E-07	3.30E-07	3.49E-07	3.30E-06	8.17E-06	1.05E-06	4.97E-07	2.34E-06	2.41E-06	4.44E-07	9.47E-07	1.07E-06	4.01E-07	5.54E-06	7.26E-06	3.08E-07	2.47E-07	4.86E-07	6.00E-07	1.48E-06
Caldicellulosiruptor kronotskyensis-413889	3.25E-08	5.42E-08	2.59E-08	3.21E-08	1.53E-07	1.74E-08	4.34E-07	3.44E-08	1.58E-07	1.19E-07	1.04E-07	3.99E-08	2.89E-08	3.78E-08	2.75E-08	5.94E-08	2.79E-07	3.48E-07	1.33E-07	2.38E-07	4.26E-08	2.05E-08	7.96E-08	7.24E-08	2.86E-07	4.75E-08	4.55E-08	1.20E-07	3.88E-07	3.67E-07	1.02E-07	9.21E-08	3.16E-07	4.42E-07	2.71E-07	1.95E-07	9.74E-08	1.18E-07	1.61E-07	1.75E-07	2.00E-07	1.36E-07	3.96E-07	5.64E-07	1.37E-06	7.84E-08	3.30E-08	1.07E-08	7.45E-08
Granulicatella adiacens-46124	5.62E-06	6.62E-08	5.30E-07	1.12E-07	2.15E-07	1.20E-07	7.29E-07	3.45E-07	3.34E-07	4.74E-07	3.28E-06	8.68E-08	1.26E-06	4.54E-07	6.47E-07	2.31E-08	3.01E-06	1.08E-06	2.14E-07	1.58E-07	6.72E-07	1.59E-07	3.51E-07	7.32E-09	5.05E-07	1.70E-07	1.72E-06	6.01E-06	5.07E-06	6.30E-06	4.08E-07	2.67E-07	5.67E-07	1.64E-06	1.30E-06	2.98E-07	6.98E-07	5.89E-07	4.47E-07	4.03E-07	3.90E-07	3.73E-07	4.94E-07	1.31E-06	7.87E-07	6.44E-07	6.63E-07	8.90E-08	0
Coleofasciculus chthonoplastes-64178	4.54E-08	2.53E-08	1.69E-08	8.20E-09	1.61E-08	4.34E-09	3.96E-08	3.64E-08	4.31E-08	1.21E-07	7.99E-08	3.47E-09	1.77E-07	5.46E-08	4.32E-08	9.06E-09	1.48E-07	7.49E-08	6.45E-07	1.29E-06	3.33E-08	1.20E-08	1.64E-08	6.95E-09	2.80E-08	0	9.55E-08	1.56E-07	4.21E-08	9.15E-09	2.93E-07	2.36E-07	4.84E-08	8.23E-08	3.54E-08	1.53E-07	9.24E-09	0	8.31E-09	0	2.24E-07	2.39E-07	1.18E-07	2.02E-07	2.21E-08	1.10E-08	4.80E-08	8.90E-09	2.68E-08
Sphingomonas sp. PAMC 26605-1112214	3.42E-07	4.97E-07	1.39E-07	4.58E-08	1.12E-07	7.24E-09	1.17E-06	2.82E-07	5.11E-07	7.88E-07	3.03E-07	1.79E-08	7.16E-07	2.25E-07	3.95E-07	1.56E-07	7.78E-07	1.82E-06	1.83E-06	1.09E-06	1.22E-07	1.14E-09	4.00E-08	4.28E-08	2.62E-07	7.60E-08	8.51E-07	1.35E-06	2.08E-07	9.33E-08	1.09E-07	1.32E-07	3.66E-07	6.77E-07	3.76E-07	6.81E-07	5.96E-10	0	1.83E-07	1.48E-07	7.01E-07	5.58E-07	8.99E-07	1.21E-06	1.18E-07	2.16E-07	1.01E-07	3.02E-08	1.16E-07
Pseudomonas sp. 2_1_26-665948	1.62E-08	0	2.03E-08	2.19E-08	2.41E-08	1.45E-09	1.99E-07	1.95E-08	2.52E-07	1.86E-07	1.66E-08	2.30E-07	8.56E-09	0	4.60E-08	2.06E-08	1.04E-06	1.42E-06	8.52E-07	5.87E-07	0	0	1.04E-07	3.48E-08	3.00E-08	7.31E-10	8.17E-08	2.15E-07	1.45E-07	7.63E-08	1.24E-07	1.02E-07	7.50E-08	1.28E-07	6.19E-07	4.77E-07	1.49E-09	7.47E-08	2.77E-09	0	3.19E-08	1.15E-08	3.46E-08	1.84E-08	0	0	3.99E-08	7.12E-09	6.65E-07
Kocuria sp. UCD-OTCP-1292021	1.84E-06	9.61E-07	8.85E-07	5.12E-07	1.15E-06	3.53E-07	2.84E-06	7.15E-07	1.33E-06	1.24E-06	5.10E-07	5.15E-07	4.78E-07	5.50E-07	6.95E-07	2.80E-07	2.76E-06	1.81E-06	6.17E-06	3.87E-06	2.47E-07	1.30E-07	6.18E-07	3.93E-07	5.56E-07	2.08E-07	1.36E-06	2.02E-06	9.49E-07	6.36E-07	1.01E-06	7.24E-07	8.83E-07	1.85E-06	1.20E-06	8.89E-07	4.46E-07	5.78E-07	9.89E-07	1.29E-06	6.21E-06	5.88E-06	5.84E-06	4.74E-06	1.67E-07	7.61E-07	5.46E-07	4.21E-07	2.69E-06
Leptospirillum ferrooxidans-180	2.91E-08	2.77E-08	0	0	3.41E-08	0	2.67E-08	8.76E-09	4.72E-09	1.50E-08	4.99E-08	2.31E-09	7.49E-09	0	1.90E-09	3.40E-09	4.88E-08	9.77E-08	2.24E-06	1.41E-06	1.03E-08	5.12E-09	1.22E-08	2.71E-08	1.02E-08	2.41E-08	1.96E-08	9.48E-08	6.99E-08	3.60E-08	1.72E-08	1.19E-09	1.04E-07	4.43E-08	5.24E-08	7.39E-08	8.94E-10	2.15E-09	1.45E-08	1.98E-08	1.74E-08	3.08E-08	2.52E-07	3.23E-07	1.18E-08	6.31E-09	1.73E-08	6.23E-09	5.54E-07
Brachybacterium squillarum-661979	3.74E-07	4.20E-07	9.58E-08	7.04E-08	2.33E-07	7.89E-08	1.02E-06	1.96E-07	7.65E-07	1.24E-06	6.59E-07	7.99E-08	2.80E-07	2.08E-07	5.38E-07	1.41E-07	2.11E-06	3.95E-06	3.47E-06	2.09E-06	6.76E-08	6.83E-09	2.73E-07	1.28E-07	3.71E-07	4.64E-08	4.01E-07	7.47E-07	7.36E-07	5.31E-07	4.60E-07	3.93E-07	2.57E-07	4.82E-07	4.30E-07	2.20E-07	5.12E-08	7.18E-10	1.27E-07	7.74E-08	1.24E-06	7.99E-07	1.84E-06	3.22E-06	8.09E-08	7.73E-08	1.58E-07	6.05E-08	5.27E-07
Rhodococcus pyridinivorans-103816	1.39E-07	1.89E-07	1.15E-07	7.45E-08	1.06E-07	2.32E-08	1.33E-07	6.00E-08	2.31E-07	1.84E-07	1.72E-07	4.75E-08	4.49E-08	1.05E-07	5.60E-08	1.64E-07	4.38E-07	5.09E-07	1.03E-06	6.75E-07	2.50E-08	3.76E-08	3.46E-08	2.82E-08	1.41E-07	3.58E-08	3.45E-07	2.87E-07	2.48E-07	2.14E-07	2.20E-07	1.53E-07	8.91E-08	1.49E-07	1.49E-07	9.36E-08	3.87E-09	3.95E-09	6.92E-08	1.22E-07	1.22E-07	1.25E-07	5.21E-07	5.40E-07	8.17E-08	6.89E-08	1.82E-07	1.09E-07	2.24E-07
Pseudomonas migulae-78543	0	0	0	0	0	0	0	0	0	0	0	0	0	0	0	0	0	0	0	0	0	0	0	0	0	0	0	0	0	0	2.30E-08	2.79E-08	0	0	0	0	0	0	0	0	0	0	0	1.05E-08	0	0	0	0	0
Edwardsiella ictaluri-67780	3.25E-07	3.21E-07	1.41E-07	3.54E-06	1.62E-07	2.56E-07	1.17E-06	1.69E-07	1.02E-06	1.13E-06	3.65E-07	2.37E-07	1.58E-07	1.99E-07	4.88E-07	8.25E-07	2.01E-06	2.36E-06	2.66E-06	1.76E-06	1.81E-07	7.40E-08	3.08E-07	9.73E-08	4.39E-07	9.10E-08	4.05E-07	6.40E-07	8.63E-07	6.17E-07	5.09E-07	4.00E-07	5.83E-07	8.56E-07	5.05E-07	2.81E-07	4.77E-09	2.26E-07	3.81E-07	2.79E-08	1.69E-06	1.26E-06	1.77E-06	2.50E-06	8.68E-08	1.65E-07	6.94E-08	4.45E-08	3.40E-07
Lactobacillus ultunensis-227945	1.56E-08	4.82E-09	1.13E-08	0	4.01E-09	0	4.97E-08	4.31E-08	5.25E-08	1.73E-07	1.78E-07	0	1.23E-08	8.40E-09	8.07E-09	0	5.29E-07	1.45E-07	1.12E-07	6.48E-08	5.83E-08	1.99E-08	1.14E-09	0	1.89E-07	4.68E-08	2.19E-08	4.96E-08	2.62E-08	8.66E-08	2.76E-08	1.66E-08	5.60E-08	3.84E-08	1.05E-08	2.12E-08	3.58E-09	0	1.52E-08	0	1.78E-07	1.05E-07	7.33E-08	1.13E-07	8.83E-09	2.10E-08	2.83E-08	1.78E-09	1.19E-08
Arthrobacter sp. Rue61a-1118963	1.08E-08	2.41E-09	0	0	0	0	3.96E-08	5.39E-09	1.10E-06	7.52E-07	2.66E-09	0	0	0	1.32E-07	2.72E-09	2.66E-07	4.73E-07	3.56E-08	7.74E-08	1.96E-09	0	4.57E-09	4.39E-09	0	0	5.36E-09	9.75E-09	1.19E-08	7.32E-09	4.62E-08	2.49E-08	4.84E-09	2.83E-08	3.01E-08	7.86E-09	1.60E-06	1.51E-06	0	0	1.12E-07	1.69E-07	2.57E-08	2.10E-08	0	1.05E-09	6.36E-08	7.12E-09	0
Haloarcula japonica-29282	2.00E-07	4.33E-08	2.25E-08	3.48E-08	2.21E-08	1.16E-08	1.02E-07	1.11E-07	4.25E-07	6.08E-07	4.56E-07	1.66E-07	1.20E-07	8.40E-08	1.71E-07	1.17E-07	8.34E-08	1.04E-07	2.80E-07	6.48E-08	1.42E-08	2.62E-08	3.46E-08	1.83E-08	4.91E-08	3.22E-08	1.11E-07	1.78E-07	5.25E-08	2.81E-08	1.80E-08	7.13E-09	6.88E-08	9.69E-08	3.54E-08	1.07E-07	9.62E-08	1.59E-07	2.35E-08	3.15E-08	4.86E-08	4.53E-08	8.32E-08	7.36E-08	4.11E-07	4.90E-07	6.71E-08	2.13E-08	1.49E-08
Commensalibacter intestini-479936	4.06E-09	2.41E-09	2.03E-08	0	0	0	1.07E-06	4.24E-08	1.77E-08	3.46E-08	1.72E-07	0	5.89E-09	0	7.12E-09	3.17E-09	1.24E-07	4.46E-08	5.15E-07	3.69E-07	2.94E-09	0	3.81E-09	1.46E-09	6.23E-07	2.35E-07	3.30E-08	1.42E-08	6.28E-08	1.30E-07	8.55E-08	6.24E-08	1.49E-08	1.69E-08	2.10E-08	7.86E-09	9.53E-09	0	1.38E-09	5.40E-09	3.72E-08	2.60E-08	2.01E-07	5.95E-07	5.89E-09	4.10E-08	1.16E-09	3.56E-09	0
Faecalibacterium prausnitzii-853	0.024637539	0.025265965	0.009930492	0.019155346	0.002741462	0.000580723	0.012571016	0.009970057	0.013799121	0.02343975	0.013856083	0.003298959	0.012411361	0.073234862	0.004428799	0.006858945	0.025232168	0.044989166	0.051082011	0.025871177	0.05057713	2.53E-05	0.004778938	0.03744511	0.014678491	0.002212882	0.032923083	0.014121431	0.022080222	0.022547856	0.044789745	0.052733633	0.01624633	0.020613614	0.050393567	0.071180752	0.026951573	0.008518548	0.007751232	0.002390484	0.039114091	0.017404129	0.04716304	0.021471007	0.014201313	0.015272506	0.029543311	0.017000187	0.023836543
Neisseria gonorrhoeae-485	7.45E-08	1.44E-08	1.92E-08	7.51E-09	3.29E-07	7.24E-09	3.15E-07	7.55E-08	9.27E-08	6.41E-08	2.54E-07	3.61E-07	4.01E-08	3.36E-08	2.35E-07	4.39E-08	1.36E-07	9.20E-08	5.65E-07	4.16E-07	1.96E-09	0	6.05E-08	1.39E-08	1.18E-07	1.05E-07	7.37E-08	2.57E-07	8.27E-08	3.67E-07	2.35E-07	2.16E-07	3.70E-08	2.74E-08	1.31E-08	7.31E-08	1.37E-08	1.02E-07	1.80E-08	4.59E-08	5.84E-08	5.44E-08	2.78E-07	2.88E-07	1.18E-08	3.05E-08	6.19E-08	2.31E-08	9.24E-08
Lactobacillus zeae-57037	4.54E-08	2.29E-07	7.89E-08	2.73E-09	1.31E-07	0	9.48E-08	1.89E-08	5.02E-08	2.14E-08	3.52E-06	0	1.55E-08	0	2.99E-08	4.30E-09	3.63E-07	2.85E-07	2.63E-07	1.37E-07	2.45E-08	2.39E-08	6.85E-08	1.65E-08	2.93E-08	0	1.10E-06	1.55E-06	1.71E-07	2.14E-07	1.74E-07	1.57E-07	1.58E-07	1.26E-07	1.81E-07	9.12E-08	2.62E-08	5.24E-08	4.43E-08	1.80E-08	2.27E-07	3.29E-07	1.74E-07	3.23E-07	2.94E-08	1.25E-07	1.03E-07	1.07E-08	0
Streptococcus sp. oral taxon 056-712620	5.21E-06	2.29E-08	1.35E-07	1.37E-08	2.11E-08	1.09E-08	3.96E-07	1.89E-08	1.13E-07	7.56E-08	5.82E-07	2.55E-08	1.41E-07	1.26E-08	1.20E-07	3.15E-08	4.02E-07	1.04E-07	2.75E-07	1.33E-07	1.76E-07	2.16E-08	1.41E-07	7.46E-08	1.24E-07	2.45E-08	5.25E-07	1.84E-06	3.15E-07	1.18E-06	7.62E-08	3.98E-08	4.40E-07	4.62E-07	2.48E-07	4.48E-08	6.67E-07	1.16E-07	6.15E-07	9.00E-09	2.58E-07	3.72E-07	1.85E-07	1.66E-07	6.58E-07	5.97E-07	3.69E-07	1.07E-08	0
Escherichia coli-562	0.002852865	2.17E-05	5.11E-05	0.000103152	1.42E-05	0.00025931	0.000273972	6.37E-06	7.02E-05	0.000208282	3.16E-06	6.07E-05	3.29E-05	1.65E-05	2.41E-05	0.000250825	9.52E-07	0.005892964	4.24E-05	3.34E-05	0.000873288	0.005390799	0.003432096	8.90E-05	0.000130645	0.003755518	0.000384747	8.66E-05	4.42E-07	9.67E-06	2.27E-06	1.60E-06	3.70E-07	8.42E-07	1.11E-06	9.14E-07	1.38E-05	0.007321647	1.67E-06	9.33E-07	8.44E-06	5.22E-05	9.76E-06	2.06E-06	4.44E-06	2.69E-06	0.000359519	1.65E-05	1.66E-06
Vulcanisaeta moutnovskia-985052	0	0	2.25E-09	4.10E-09	6.02E-09	0	3.68E-09	0	3.66E-08	7.97E-08	8.66E-09	1.16E-09	0	0	0	0	6.36E-09	2.18E-08	0	0	0	0	0	0	1.27E-09	0	6.65E-08	7.18E-08	0	1.59E-08	0	0	2.76E-09	3.66E-09	7.78E-07	8.89E-08	0	0	0	0	3.03E-09	0	5.94E-09	3.02E-08	0	0	0	0	0
Desulfurispirillum indicum-936456	1.63E-06	7.71E-07	7.82E-07	5.25E-07	5.21E-07	3.11E-08	3.97E-06	1.31E-06	3.47E-06	5.84E-06	8.05E-07	2.95E-07	3.99E-07	7.64E-07	1.50E-06	3.52E-07	6.89E-06	5.77E-06	2.35E-05	1.52E-05	3.64E-07	1.71E-07	1.67E-06	5.76E-07	1.52E-06	1.74E-07	9.80E-06	1.39E-05	2.38E-06	1.73E-06	1.59E-06	1.49E-06	1.66E-06	2.16E-06	3.23E-06	8.81E-07	2.01E-07	2.06E-07	7.01E-07	3.47E-07	6.41E-06	5.97E-06	5.75E-06	5.00E-06	2.73E-07	6.54E-07	5.04E-07	2.70E-07	9.48E-07
Marine Group II euryarchaeote SCGC AB-629-J06-1131268	0	0	0	0	1.62E-06	3.14E-07	0	0	0	0	0	0	0	0	0	0	0	0	0	0	0	0	0	0	0	7.31E-10	4.02E-08	4.25E-08	6.76E-08	1.76E-07	0	0	0	0	0	0	2.09E-09	3.95E-09	0	0	0	0	0	3.94E-09	0	0	2.37E-08	7.12E-09	0
Limnobacter sp. MED105-391597	3.41E-07	9.63E-08	5.18E-08	1.31E-07	1.21E-07	3.62E-08	2.37E-07	4.31E-08	2.21E-07	1.52E-07	9.19E-08	3.37E-07	6.26E-08	2.10E-07	1.95E-07	1.38E-07	5.65E-07	3.79E-07	4.63E-07	4.90E-07	3.92E-09	0	5.60E-08	3.33E-08	1.43E-07	1.97E-08	1.10E-07	2.49E-07	1.94E-07	8.60E-08	1.18E-06	1.30E-06	2.73E-08	5.21E-08	7.60E-08	2.83E-08	7.75E-09	1.40E-07	3.60E-08	4.14E-08	1.76E-07	7.61E-08	8.91E-08	9.60E-08	6.40E-08	3.47E-08	9.60E-08	9.52E-08	4.17E-08
Pseudomonas sp. GM84-1144340	7.45E-08	2.53E-08	5.86E-08	2.32E-07	4.62E-08	3.77E-08	1.38E-07	2.49E-08	2.92E-07	3.04E-07	7.59E-08	6.37E-09	1.01E-07	1.30E-06	1.79E-07	8.11E-08	3.00E-07	4.15E-07	1.98E-06	1.12E-06	2.89E-08	1.14E-09	2.72E-07	7.41E-07	1.40E-07	1.13E-08	5.62E-07	7.39E-07	2.78E-07	6.71E-08	5.16E-07	5.17E-07	1.79E-07	2.22E-07	8.13E-08	7.94E-08	6.08E-08	4.85E-07	9.14E-08	5.67E-08	3.51E-07	3.79E-07	2.38E-07	2.84E-07	3.38E-08	3.21E-08	8.79E-08	4.89E-08	1.34E-07
Chamaesiphon minutus-1173032	2.06E-07	8.79E-08	7.89E-09	8.20E-09	1.00E-08	0	2.94E-08	1.62E-08	2.89E-08	1.23E-07	4.06E-08	1.16E-08	1.07E-09	0	5.82E-07	1.11E-06	7.71E-08	4.65E-08	1.47E-07	1.80E-07	1.27E-08	0	1.64E-08	9.15E-09	4.97E-08	0	8.48E-09	4.16E-08	3.02E-08	7.32E-08	3.80E-08	1.90E-08	2.88E-07	1.99E-07	7.08E-08	2.52E-08	4.47E-09	7.18E-10	1.18E-08	5.40E-09	5.39E-08	9.67E-08	7.42E-08	1.42E-07	1.04E-07	9.04E-08	8.09E-09	0	9.54E-08
Sphingomonas sp. SKA58-314266	5.79E-07	2.40E-07	2.02E-07	3.36E-07	1.03E-07	0	7.10E-07	7.41E-08	9.25E-07	1.88E-06	1.28E-07	7.38E-07	2.09E-07	1.01E-07	5.72E-07	3.49E-08	2.54E-06	2.85E-06	3.62E-06	2.58E-06	8.86E-08	2.16E-08	1.83E-07	5.56E-08	1.55E-07	1.43E-08	5.44E-07	9.70E-07	4.40E-07	4.40E-07	3.37E-07	1.19E-07	3.49E-07	8.69E-07	7.01E-07	2.26E-07	2.09E-08	2.07E-07	1.32E-07	2.21E-07	1.25E-06	9.96E-07	1.90E-06	1.43E-06	9.93E-08	1.38E-07	3.93E-08	0	1.22E-07
Paenibacillus massiliensis-225917	4.00E-07	3.25E-08	1.03E-06	9.36E-08	1.27E-07	7.60E-08	5.10E-07	8.56E-08	6.51E-07	8.94E-07	6.75E-07	2.44E-07	6.05E-08	8.61E-08	1.67E-07	2.65E-08	1.04E-06	9.96E-07	5.51E-07	6.25E-07	6.32E-08	3.53E-08	3.86E-07	1.48E-07	9.86E-07	1.13E-08	3.18E-07	3.84E-07	3.34E-07	5.43E-07	3.10E-07	2.23E-07	5.38E-07	4.04E-07	3.76E-06	7.22E-07	6.56E-08	2.51E-09	1.60E-07	1.04E-07	3.48E-07	2.74E-07	6.31E-07	9.94E-07	1.84E-07	3.82E-07	7.34E-08	4.98E-08	5.96E-08
Scytonema hofmanni-34078	2.09E-07	4.09E-08	1.49E-07	2.73E-08	9.13E-08	4.34E-09	4.34E-07	3.44E-08	1.75E-07	3.58E-07	1.80E-08	1.45E-08	5.62E-08	1.01E-07	2.23E-08	3.62E-08	4.55E-07	1.92E-07	2.42E-07	3.06E-07	3.43E-08	1.48E-08	6.09E-09	2.20E-09	1.43E-07	9.14E-09	1.50E-07	2.63E-07	3.10E-08	4.58E-08	1.31E-07	8.67E-08	1.61E-07	1.76E-07	2.23E-07	3.48E-07	8.94E-09	2.26E-08	2.70E-08	4.77E-08	1.25E-07	1.28E-07	2.44E-07	3.72E-07	3.83E-08	1.31E-08	2.10E-07	5.76E-07	0
Parabacteroides johnsonii-387661	0.000693119	0.008866384	0.000270823	0.001858564	0.009734716	0.014503905	0.000804679	0.001362218	0.000816475	0.000772202	0.001360543	0.000980134	0.001494368	0.001474467	0.002203911	0.002621786	0.000529528	0.00081223	0.001038964	0.000954541	0.001061287	0.009457397	3.04E-05	4.55E-05	0.032876001	0.241395398	0.001831866	0.001551124	0.000612514	0.000732799	0.041127532	0.060722668	0.000668012	0.00102635	0.0039245	0.035377716	2.87E-05	0.000228685	0.000233448	0.000282543	0.000778805	0.001334331	0.032298362	0.028431739	0.005085762	0.003169666	0.001836046	0.001644323	8.75E-05
Bartonella tribocorum-85701	6.77E-09	4.94E-08	0	0	0	0	0	0	3.42E-08	6.87E-08	4.13E-08	0	0	0	9.49E-10	0	2.40E-08	2.84E-08	5.93E-08	4.68E-08	0	0	0	0	0	0	1.92E-08	0	1.27E-08	2.81E-08	0	0	7.60E-09	1.23E-08	0	1.02E-07	8.94E-10	1.79E-09	0	0	0	0	0	1.31E-08	0	0	0	0	0
Fusobacterium nucleatum-851	4.63E-07	4.82E-08	4.39E-08	1.54E-07	4.26E-07	1.81E-08	3.74E-06	3.15E-07	3.80E-07	3.08E-06	1.79E-06	1.39E-08	4.26E-07	3.78E-08	1.87E-07	2.67E-08	5.63E-06	1.22E-06	4.25E-07	8.04E-07	2.28E-07	6.54E-08	2.25E-07	4.43E-08	1.73E-06	5.48E-09	1.69E-07	5.93E-07	8.32E-07	1.61E-06	8.52E-07	4.60E-07	1.04E-06	1.41E-06	7.27E-07	8.89E-08	9.35E-07	1.06E-07	2.08E-08	1.70E-07	5.99E-07	5.43E-07	1.91E-06	1.50E-06	7.62E-07	4.11E-07	6.04E-07	1.49E-07	2.00E-07
Pyramidobacter piscolens-638849	8.28E-06	4.93E-06	4.43E-06	1.58E-06	2.64E-06	3.92E-07	2.14E-05	4.43E-06	1.32E-05	1.78E-05	4.26E-06	2.64E-07	4.04E-06	3.97E-06	7.57E-06	1.20E-06	3.42E-05	4.05E-05	4.00E-05	3.29E-05	3.12E-06	8.84E-07	8.71E-06	2.15E-06	8.05E-06	8.70E-07	1.37E-05	1.66E-05	9.23E-06	6.71E-06	8.16E-06	7.37E-06	6.83E-06	1.43E-05	6.55E-06	3.96E-06	3.28E-06	2.77E-07	3.28E-06	1.31E-06	1.65E-05	1.41E-05	2.14E-05	2.96E-05	2.03E-06	2.63E-06	1.85E-06	9.12E-07	6.23E-06
Enterobacteria phage Mu-10677	0	0	0	0	0	1.16E-08	0	0	0	0	0	0	0	0	0	0	0	0	0	0	0	0	0	0	0	0	0	0	0	0	0	0	0	0	0	0	0	0	0	0	0	0	0	0	0	0	0	0	0
Mycoplasma parvum-984991	0	0	0	0	0	0	6.99E-08	1.89E-08	2.36E-08	0	3.33E-09	0	0	0	0	0	0	0	9.25E-08	1.12E-07	0	0	0	0	0	0	3.57E-08	1.98E-07	4.21E-08	4.33E-08	1.09E-09	0	0	0	0	1.65E-08	0	0	0	0	3.03E-09	2.24E-08	4.95E-09	9.20E-09	0	3.16E-09	0	0	0
Mycobacterium phlei-1771	1.43E-07	1.05E-07	8.11E-08	2.19E-08	1.18E-07	1.88E-08	2.59E-07	6.60E-08	2.15E-07	2.81E-07	8.26E-08	9.84E-09	3.75E-08	1.24E-07	1.32E-07	1.29E-08	4.09E-07	8.44E-07	6.03E-07	5.15E-07	2.69E-08	1.59E-08	1.16E-07	3.81E-08	1.70E-07	1.02E-08	1.88E-07	2.55E-07	6.44E-08	9.64E-08	2.00E-07	1.36E-07	2.30E-07	5.57E-07	1.34E-07	7.08E-08	3.87E-09	3.27E-08	1.23E-07	4.05E-08	3.62E-07	5.37E-07	1.56E-07	2.44E-07	1.10E-08	3.37E-08	3.64E-08	1.87E-08	1.37E-07
Chlamydophila abortus-83555	0	0	0	0	0	0	9.20E-09	0	0	0	0	0	0	0	0	0	0	0	0	0	0	0	0	2.20E-09	0	0	4.58E-07	6.42E-07	0	0	0	0	1.66E-08	2.29E-09	0	1.65E-08	0	0	0	0	0	0	1.17E-07	1.17E-07	0	0	0	0	0
Bacillus phage WBeta-359961	0	0	0	0	0	0	0	0	0	0	0	0	0	0	0	0	0	0	0	0	0	0	0	0	0	0	0	0	0	0	0	0	0	0	0	0	0	0	0	0	0	0	0	0	0	0	0	0	0
Acidovorax citrulli-80869	3.01E-07	1.49E-07	1.09E-07	8.47E-08	1.33E-07	7.24E-09	6.05E-07	1.75E-07	3.05E-07	5.29E-07	1.54E-06	1.81E-07	1.53E-07	2.16E-07	3.74E-07	8.99E-08	7.01E-07	1.17E-06	2.71E-06	1.77E-06	6.41E-08	7.97E-09	2.59E-07	1.82E-07	3.63E-07	5.66E-08	3.64E-07	5.87E-07	9.24E-07	4.82E-07	6.73E-07	5.66E-07	4.73E-07	1.04E-06	3.45E-07	2.00E-07	1.67E-08	0	9.48E-08	9.63E-08	2.17E-06	1.72E-06	2.64E-06	2.37E-06	9.20E-08	1.59E-07	3.52E-07	1.25E-07	2.35E-07
Thermovirga lienii-336261	8.12E-09	1.81E-08	9.02E-09	0	1.51E-08	1.01E-07	2.71E-07	1.03E-07	6.43E-08	8.08E-08	1.42E-07	3.90E-07	4.28E-09	0	8.54E-09	0	1.26E-07	2.47E-07	1.12E-06	9.70E-07	0	8.65E-08	9.14E-09	4.14E-07	8.92E-08	6.40E-08	6.29E-08	1.83E-07	2.23E-08	2.38E-08	6.45E-08	5.11E-08	9.98E-08	2.08E-07	2.23E-08	1.56E-07	2.38E-09	1.11E-07	0	0	1.74E-08	3.38E-08	1.35E-07	1.49E-07	5.89E-09	1.10E-08	0	0	5.42E-07
Colwellia piezophila-211668	5.42E-09	0	2.70E-08	0	0	0	1.20E-07	3.37E-09	5.98E-07	2.78E-07	1.12E-07	0	1.39E-08	0	7.59E-09	3.85E-09	7.00E-08	1.14E-08	7.36E-07	7.67E-07	6.86E-09	1.14E-09	8.37E-09	6.95E-09	2.55E-09	0	2.23E-09	6.20E-09	1.05E-07	1.28E-07	8.20E-09	9.50E-09	1.42E-08	1.05E-08	3.15E-08	7.86E-08	1.79E-08	4.67E-09	1.32E-08	1.80E-09	1.44E-08	8.46E-09	1.98E-09	5.92E-08	1.69E-08	9.99E-09	0	0	0
Haemophilus aegyptius-197575	0	0	1.43E-07	0	2.01E-09	0	7.36E-09	5.39E-09	7.67E-09	1.04E-08	9.08E-06	4.63E-09	8.99E-08	0	1.47E-08	3.40E-09	0	0	2.14E-08	0	0	0	1.07E-08	0	1.47E-08	0	8.93E-10	1.77E-09	1.17E-05	1.46E-05	2.04E-07	7.48E-08	3.94E-08	3.25E-08	1.76E-07	5.35E-07	4.61E-07	2.55E-08	0	0	4.17E-08	9.67E-09	1.40E-07	5.69E-07	1.55E-08	2.63E-09	5.32E-07	5.96E-08	0
Rahnella sp. WMR114-657335	0	0	0	0	0	0	0	0	0	0	0	0	0	0	0	0	0	0	0	0	0	0	0	0	0	0	0	0	0	0	0	0	0	0	0	0	0	0	0	0	0	0	0	0	0	0	0	0	0
Acinetobacter bereziniae-106648	8.12E-09	0	3.38E-09	0	0	0	4.60E-09	1.08E-08	0	0	3.20E-08	0	5.35E-09	0	0	0	7.07E-09	0	0	0	0	0	0	1.46E-09	5.10E-09	7.31E-10	3.97E-08	5.94E-08	2.45E-07	1.12E-07	1.67E-08	4.75E-08	6.46E-08	5.03E-08	3.41E-08	9.44E-08	4.17E-09	1.44E-09	0	0	1.74E-08	1.75E-08	9.90E-09	0	0	1.05E-09	1.16E-09	0	0
Pediococcus claussenii-187452	3.39E-08	0	1.24E-08	0	3.31E-08	1.45E-09	3.11E-07	1.62E-08	1.53E-08	5.02E-08	1.88E-07	1.16E-09	0	8.40E-09	1.57E-08	1.27E-08	5.31E-07	1.72E-07	4.27E-08	1.10E-07	4.41E-09	0	4.04E-08	4.39E-09	1.78E-07	0	2.59E-08	9.13E-08	1.90E-07	3.70E-07	1.17E-07	2.49E-08	3.83E-08	3.93E-08	8.13E-08	2.28E-08	2.86E-08	7.18E-10	2.22E-08	5.40E-09	2.13E-07	1.49E-07	1.53E-07	2.87E-07	5.22E-08	6.84E-08	1.35E-07	0	0
Cupriavidus sp. UYPR2.512-1080187	2.20E-07	4.21E-08	4.56E-07	4.92E-08	5.15E-07	5.79E-09	3.04E-06	8.04E-07	1.89E-07	2.97E-07	2.13E-07	3.45E-07	1.83E-07	1.22E-07	5.70E-07	5.35E-08	6.96E-07	1.02E-06	2.80E-06	2.06E-06	2.84E-08	0	1.64E-07	1.11E-07	2.12E-07	1.61E-08	2.15E-07	3.81E-07	6.51E-07	6.35E-07	1.30E-07	1.00E-07	5.83E-07	1.04E-06	7.82E-07	6.29E-07	2.68E-08	8.00E-08	3.60E-08	6.03E-08	4.83E-07	3.03E-07	5.64E-07	4.56E-07	3.38E-08	2.10E-09	2.15E-07	5.78E-08	4.17E-08
gamma proteobacterium SCGC AB-629-K02-1131275	4.06E-09	2.89E-08	0	1.64E-08	1.00E-08	1.45E-09	2.39E-08	6.74E-09	5.37E-08	1.66E-07	0	0	0	0	0	0	1.43E-07	1.88E-07	2.40E-07	2.81E-07	0	0	3.05E-09	2.20E-09	1.91E-08	0	1.07E-08	1.42E-08	0	0	5.47E-10	0	3.45E-09	4.57E-09	0	0	0	0	0	0	2.66E-08	3.93E-08	3.46E-08	5.52E-08	0	0	0	0	4.77E-08
Brevibacterium linens-1703	5.03E-07	4.97E-07	1.34E-07	6.42E-08	1.31E-07	2.82E-08	1.59E-06	3.07E-07	1.05E-06	9.14E-07	4.54E-07	3.70E-07	7.92E-08	2.67E-07	3.58E-07	1.80E-07	1.74E-06	1.88E-06	5.38E-06	3.00E-06	4.06E-08	8.54E-09	7.16E-07	9.95E-08	8.26E-07	5.30E-08	3.08E-07	5.97E-07	8.63E-07	6.53E-07	5.24E-07	4.03E-07	1.87E-06	5.15E-06	4.73E-07	1.79E-07	8.40E-08	1.91E-07	1.65E-07	7.29E-08	4.07E-07	4.86E-07	2.22E-06	3.30E-06	1.43E-07	1.80E-07	1.38E-07	8.98E-08	5.57E-07
Mogibacterium sp. CM50-936375	3.85E-06	1.99E-06	1.41E-06	8.57E-07	1.51E-06	3.63E-07	1.02E-05	1.30E-06	6.89E-06	8.66E-06	4.63E-06	1.26E-07	1.72E-06	1.84E-06	7.69E-06	1.12E-06	3.03E-05	4.02E-05	1.21E-05	1.37E-05	8.53E-07	1.42E-07	4.41E-06	2.46E-06	5.08E-06	7.35E-08	5.39E-06	8.15E-06	4.29E-06	3.91E-06	5.19E-06	3.69E-06	6.21E-06	8.58E-06	5.26E-06	1.65E-06	3.85E-07	3.34E-07	7.25E-06	5.25E-07	1.22E-05	9.54E-06	1.42E-05	1.82E-05	3.11E-06	4.40E-06	7.28E-07	1.67E-07	3.87E-07
Yersinia aldovae-29483	1.69E-07	0	1.41E-07	6.47E-07	3.91E-08	1.99E-07	3.96E-08	6.94E-08	7.11E-07	1.38E-06	1.50E-07	0	2.46E-08	4.41E-08	1.14E-08	2.84E-07	1.09E-06	6.67E-07	1.26E-07	1.33E-07	4.99E-08	3.32E-07	2.66E-07	2.27E-08	1.40E-08	2.14E-07	5.89E-08	9.83E-08	4.51E-07	2.95E-07	1.91E-08	2.26E-08	1.02E-07	6.86E-08	2.96E-07	2.08E-07	4.47E-09	4.41E-07	7.06E-08	1.80E-09	7.89E-08	7.49E-08	1.44E-07	2.37E-07	1.10E-08	3.16E-08	4.57E-08	5.34E-09	0
Terriglobus saanensis-870903	2.59E-07	2.40E-07	1.28E-07	1.29E-07	1.34E-07	2.46E-08	1.44E-06	5.51E-07	4.68E-07	7.28E-07	4.38E-07	1.60E-07	1.05E-07	1.18E-07	6.92E-07	2.41E-07	9.81E-07	1.01E-06	1.33E-06	8.30E-07	1.20E-07	7.97E-09	2.90E-07	1.21E-07	2.10E-07	3.69E-08	1.10E-06	1.63E-06	2.38E-07	1.44E-07	3.31E-07	3.11E-07	5.55E-07	4.56E-07	1.52E-07	1.61E-07	7.15E-09	1.79E-08	2.92E-07	6.12E-08	4.23E-07	3.06E-07	4.86E-07	7.60E-07	1.08E-07	1.02E-07	1.54E-07	5.87E-08	3.58E-08
Natronorubrum bangense-61858	1.81E-07	2.53E-08	6.65E-08	5.67E-08	6.02E-09	1.45E-09	2.41E-07	8.22E-08	2.89E-07	4.57E-07	2.50E-07	1.28E-07	1.40E-07	7.14E-08	3.27E-08	6.52E-08	4.45E-08	9.48E-08	5.93E-07	2.45E-07	9.30E-09	1.25E-08	2.78E-08	3.00E-08	7.52E-08	2.30E-08	1.96E-07	2.35E-07	3.74E-08	3.72E-08	1.91E-08	1.31E-08	1.92E-07	5.26E-07	7.86E-09	3.46E-08	4.86E-08	9.08E-08	3.81E-08	4.50E-08	4.63E-08	5.26E-08	4.75E-08	9.33E-08	3.15E-07	3.38E-07	6.36E-08	1.33E-08	5.96E-09
Niastella koreensis-354356	5.37E-07	4.55E-07	1.46E-07	2.98E-07	8.33E-08	1.30E-08	5.21E-07	5.00E-07	2.57E-06	1.76E-06	2.89E-06	8.17E-07	1.90E-07	3.17E-07	5.38E-07	7.29E-07	8.94E-07	9.49E-07	1.12E-06	7.41E-07	2.89E-07	1.14E-06	4.26E-08	1.21E-07	1.09E-07	3.02E-07	7.33E-07	9.19E-07	1.68E-07	1.45E-07	2.88E-07	3.72E-07	6.05E-07	4.54E-07	1.16E-06	6.47E-07	1.81E-07	6.63E-07	6.42E-07	8.49E-07	4.98E-07	1.47E-07	1.05E-06	1.67E-06	3.39E-07	3.14E-07	5.88E-07	2.74E-07	1.22E-06
Shewanella sp. HN-41-327275	5.08E-08	5.18E-08	0	0	6.02E-09	4.34E-09	9.85E-08	3.97E-08	3.13E-08	4.50E-08	2.15E-07	6.94E-09	1.07E-09	0	0	0	6.93E-08	4.36E-08	1.45E-07	3.96E-08	3.72E-08	1.32E-07	1.75E-08	3.11E-08	5.10E-08	7.49E-08	1.08E-07	6.47E-08	3.40E-07	2.27E-07	1.27E-07	1.40E-07	2.66E-08	4.80E-08	0	2.52E-08	2.98E-09	0	2.77E-09	0	1.06E-07	8.76E-08	5.35E-08	6.97E-08	1.24E-07	1.06E-07	2.08E-08	1.78E-09	0
Acidianus hospitalis-563177	0	2.41E-09	6.76E-09	0	2.31E-08	0	5.89E-08	4.72E-09	1.89E-08	1.15E-08	0	0	0	0	2.85E-09	4.53E-10	1.70E-07	3.51E-08	4.75E-09	0	1.47E-08	0	9.90E-09	0	1.72E-08	0	5.36E-09	1.42E-08	1.14E-07	2.17E-07	2.05E-08	4.75E-09	3.83E-08	2.47E-08	3.15E-08	0	2.23E-08	0	5.54E-09	1.80E-09	2.20E-08	1.21E-08	1.48E-08	4.73E-08	4.49E-08	2.31E-08	0	0	0
Halomicrobium katesii-437163	1.90E-08	3.97E-08	4.51E-09	4.10E-09	3.81E-08	0	2.39E-08	1.35E-09	1.23E-07	9.53E-08	2.00E-09	0	2.30E-08	8.40E-09	8.07E-09	3.62E-09	8.20E-08	1.47E-07	5.93E-08	1.44E-08	1.52E-08	0	4.26E-08	1.02E-08	6.37E-09	3.98E-08	8.53E-08	2.29E-07	1.11E-08	1.40E-08	3.03E-08	2.02E-08	6.22E-09	1.33E-08	2.10E-08	1.66E-07	0	0	9.42E-08	9.00E-09	2.12E-08	6.41E-08	3.56E-08	2.89E-08	0	0	5.78E-09	5.34E-09	3.76E-07
Staphylococcus sciuri-1296	0	0	0	0	0	0	0	0	0	0	0	0	0	0	0	0	0	0	0	0	0	0	0	0	0	0	0	0	0	0	0	0	0	0	0	0	0	0	0	0	0	0	0	0	0	0	0	0	0
Methanohalophilus mahii-2176	0	0	0	2.73E-09	2.01E-09	0	7.36E-09	0	1.42E-08	1.62E-08	1.07E-08	0	3.21E-09	3.36E-08	1.99E-08	4.98E-09	3.89E-08	2.09E-08	2.85E-08	4.68E-08	2.94E-09	0	7.99E-09	4.02E-09	4.27E-08	0	3.93E-07	6.51E-07	9.54E-09	4.88E-09	0	0	5.11E-08	7.77E-08	1.83E-08	3.15E-09	0	0	1.38E-08	2.43E-08	6.83E-08	2.42E-08	1.98E-09	2.63E-09	0	1.05E-09	6.94E-09	1.07E-08	0
Streptococcus thermophilus-1308	0.000128237	1.82E-05	1.05E-06	9.93E-06	3.00E-06	1.73E-06	2.74E-05	2.64E-05	5.37E-06	2.30E-06	0.001265158	1.23E-07	1.27E-06	9.88E-06	2.05E-05	0.000410365	2.27E-05	0.001562816	4.89E-06	1.31E-06	4.29E-05	0.000488101	1.23E-05	8.58E-07	1.87E-07	1.24E-08	2.95E-06	0.000318644	0.002391102	0.000343582	2.07E-06	4.92E-07	6.36E-06	2.47E-05	1.73E-06	0.000327909	1.93E-05	0.000205325	0.001175211	0.000164466	3.00E-06	2.48E-05	2.96E-06	5.15E-07	6.80E-07	0.000287162	7.73E-06	0.000641897	1.51E-06
Methanocaldococcus sp. FS406-22-644281	5.42E-09	0	0	0	0	0	0	0	5.90E-09	0	8.80E-07	7.12E-08	3.75E-09	0	0	0	8.48E-09	0	8.54E-08	1.75E-07	0	0	0	0	0	0	4.91E-09	2.39E-08	0	0	5.47E-10	2.38E-09	6.56E-09	7.77E-09	0	9.44E-09	0	0	0	0	2.88E-08	2.90E-08	0	2.63E-09	0	0	0	0	5.36E-08
Prevotella marshii-189722	4.58E-06	6.56E-06	1.54E-06	5.05E-07	2.60E-07	4.13E-07	1.56E-05	8.04E-06	2.27E-05	2.44E-05	0.000127407	2.48E-05	3.90E-06	1.74E-06	1.28E-06	1.44E-06	4.88E-06	3.93E-06	4.13E-05	3.58E-05	3.44E-06	1.37E-06	1.20E-05	1.12E-05	3.80E-06	1.58E-06	7.15E-06	6.24E-06	3.68E-06	3.60E-06	2.92E-06	2.47E-06	2.91E-06	2.41E-06	5.34E-05	1.33E-05	1.57E-05	2.74E-05	1.33E-05	2.37E-05	3.43E-06	3.41E-06	3.49E-06	3.48E-06	1.13E-05	8.99E-06	2.71E-06	4.09E-06	2.64E-06
Clostridium cellulovorans-1493	3.85E-07	8.55E-08	4.34E-07	6.18E-07	5.62E-07	1.04E-07	2.91E-06	5.03E-07	5.84E-07	2.21E-06	1.82E-06	4.50E-07	1.71E-07	1.45E-07	3.21E-07	6.52E-08	5.24E-06	1.77E-06	5.88E-06	5.75E-06	9.25E-08	1.93E-07	2.52E-07	1.14E-07	2.95E-06	1.13E-07	1.62E-06	2.50E-06	1.61E-06	2.22E-06	8.74E-07	3.84E-07	1.50E-06	2.22E-06	3.84E-07	2.15E-07	1.54E-07	4.31E-09	1.90E-07	1.38E-07	9.48E-07	8.11E-07	1.75E-06	1.81E-06	3.02E-07	2.85E-07	3.09E-07	2.58E-08	5.22E-07
Shewanella pealeana-70864	7.45E-09	1.28E-07	2.22E-07	1.29E-07	1.16E-07	1.55E-07	1.45E-07	5.66E-08	5.72E-08	5.72E-08	3.87E-07	1.32E-07	1.72E-07	3.34E-07	1.04E-08	5.78E-08	3.18E-08	2.47E-08	2.44E-07	2.95E-07	3.43E-08	4.27E-08	6.05E-08	5.38E-08	4.08E-08	8.77E-09	9.82E-08	2.01E-07	6.52E-08	1.86E-07	1.39E-07	1.02E-07	1.14E-07	6.54E-08	8.27E-07	6.31E-07	1.31E-07	1.56E-07	2.15E-07	3.09E-07	8.27E-08	5.38E-08	2.01E-07	1.72E-07	5.38E-07	2.18E-07	1.01E-07	6.94E-08	0
Goatpox virus-186805	0	0	0	0	0	0	0	0	0	0	0	0	0	0	0	0	0	0	0	0	0	0	0	0	0	0	0	0	0	0	0	0	0	0	0	0	0	0	4.86E-07	7.38E-08	0	0	0	0	0	0	0	0	0
Alkaliphilus oremlandii-461876	3.80E-07	4.17E-07	2.76E-07	2.87E-07	3.61E-07	2.01E-07	1.54E-06	4.64E-07	1.18E-06	1.21E-06	7.61E-07	8.10E-09	1.23E-07	1.53E-07	1.35E-07	1.28E-07	3.77E-06	2.52E-06	5.28E-06	4.17E-06	1.24E-07	6.09E-08	5.37E-07	3.10E-07	8.76E-07	2.19E-09	3.54E-06	5.39E-06	7.96E-07	1.26E-06	6.40E-07	3.82E-07	1.68E-06	1.69E-06	5.78E-07	5.50E-07	9.56E-08	0	3.25E-08	7.20E-09	1.61E-06	1.52E-06	2.53E-06	2.55E-06	2.37E-07	4.95E-07	7.00E-08	9.61E-08	5.60E-07
Vibrio sinaloensis-379097	5.28E-08	1.32E-08	1.25E-07	6.15E-09	4.22E-08	7.96E-09	4.78E-08	2.96E-08	1.65E-08	7.91E-08	4.32E-07	2.49E-08	1.12E-07	1.47E-08	2.99E-08	1.34E-08	1.77E-07	1.53E-07	5.70E-08	9.54E-08	6.37E-09	2.85E-08	1.08E-07	7.32E-08	6.69E-08	3.29E-09	1.10E-07	2.10E-07	3.06E-07	2.28E-07	3.06E-08	5.94E-08	1.20E-07	1.24E-07	1.57E-08	1.01E-07	1.07E-08	1.11E-08	1.66E-08	3.96E-08	1.43E-07	7.55E-08	6.83E-08	1.59E-07	3.68E-08	3.05E-08	1.13E-07	2.22E-08	0
Clostridium tunisiense-219748	1.39E-07	6.62E-08	1.30E-07	5.26E-08	2.12E-07	4.34E-09	2.22E-06	3.59E-07	2.40E-07	1.45E-06	8.52E-07	7.75E-08	6.58E-08	4.62E-08	2.35E-07	1.30E-07	4.19E-06	1.31E-06	1.15E-06	1.34E-06	5.53E-08	1.99E-08	1.11E-07	7.61E-08	1.53E-06	3.62E-08	2.51E-07	4.53E-07	1.53E-06	1.92E-06	6.19E-07	2.86E-07	9.54E-07	1.17E-06	3.05E-07	3.06E-07	1.31E-07	1.18E-08	5.06E-07	7.99E-07	7.37E-07	6.44E-07	1.20E-06	1.52E-06	7.36E-08	7.15E-08	1.02E-07	5.60E-08	4.17E-08
Mycobacterium marinum-1781	0	0	6.76E-09	0	0	0	3.69E-07	4.45E-08	8.68E-08	1.85E-07	2.26E-08	0	4.82E-09	0	5.79E-08	1.81E-09	6.64E-07	1.11E-06	2.23E-07	9.72E-08	0	0	3.54E-08	2.93E-08	5.74E-09	0	5.80E-09	0	1.73E-07	1.52E-07	6.48E-08	1.07E-07	9.09E-08	4.43E-07	3.93E-08	1.57E-09	3.58E-09	0	0	0	4.86E-07	1.63E-08	4.26E-07	9.77E-07	6.99E-08	5.05E-08	0	3.56E-09	0
Clostridium butyricum-1492	1.52E-07	1.01E-07	1.41E-07	1.71E-08	6.50E-07	3.76E-07	4.18E-06	4.27E-07	8.06E-07	3.80E-06	2.61E-06	2.31E-08	9.04E-08	2.90E-07	1.94E-07	1.48E-07	8.34E-06	1.43E-06	1.73E-06	2.33E-06	1.53E-07	8.25E-08	1.37E-07	6.11E-08	2.62E-06	1.94E-07	3.31E-07	6.70E-07	2.18E-06	3.84E-06	1.32E-06	6.30E-07	1.22E-06	1.45E-06	5.18E-07	3.36E-07	1.67E-06	1.31E-06	3.09E-07	1.99E-07	1.20E-06	7.14E-07	2.42E-06	3.22E-06	5.83E-07	4.89E-07	5.71E-07	5.87E-08	5.96E-09
Bifidobacterium pseudocatenulatum-28026	3.31E-05	1.15E-05	3.73E-05	2.45E-06	1.26E-05	3.53E-07	0.000107689	1.03E-05	2.09E-05	2.44E-05	9.96E-05	9.40E-07	1.61E-05	4.92E-06	0.000203027	3.25E-06	0.000263948	0.000602841	0.00042925	0.00033355	2.41E-05	1.96E-06	0.000125868	5.21E-05	9.02E-05	3.42E-05	0.000104973	0.000197528	0.002518725	0.008084127	4.82E-05	2.66E-05	9.20E-06	1.36E-05	2.12E-05	1.97E-05	1.42E-05	1.70E-06	0.001680542	9.81E-07	0.007647313	0.016038434	4.88E-05	0.000101678	1.48E-05	5.38E-05	1.83E-05	1.63E-05	2.05E-05
Mitsuokella multacida-52226	4.61E-06	2.56E-06	4.25E-06	5.47E-07	2.00E-06	1.49E-07	1.36E-05	2.60E-06	0.000535688	0.000342179	3.98E-06	7.06E-07	2.65E-06	2.90E-06	7.45E-06	8.18E-07	2.06E-05	3.10E-05	3.62E-05	2.48E-05	4.36E-07	3.24E-08	5.23E-06	1.30E-06	4.27E-06	3.40E-07	1.49E-05	1.76E-05	5.90E-06	4.27E-06	4.86E-06	4.27E-06	5.11E-06	1.09E-05	3.62E-06	1.96E-06	5.49E-07	2.81E-07	2.01E-06	6.66E-07	9.30E-06	5.81E-06	1.45E-05	2.20E-05	1.60E-06	2.85E-06	1.89E-06	6.96E-07	3.96E-06
Thauera sp. MZ1T-85643	4.69E-07	1.61E-07	4.11E-07	1.58E-07	2.55E-07	5.21E-08	5.82E-06	1.20E-06	1.35E-06	1.35E-06	6.37E-07	1.57E-07	6.77E-07	6.30E-07	2.44E-06	3.19E-07	2.19E-06	3.84E-06	5.52E-06	3.97E-06	5.88E-08	1.02E-07	7.27E-07	2.40E-07	3.23E-07	2.39E-07	5.48E-07	9.26E-07	8.51E-07	6.69E-07	1.30E-06	1.30E-06	8.25E-07	1.82E-06	8.06E-07	6.23E-07	1.06E-07	5.64E-08	3.53E-07	2.42E-07	2.73E-06	2.33E-06	4.23E-06	4.24E-06	2.91E-07	2.17E-07	3.04E-07	1.36E-07	1.19E-06
Leptospira interrogans-173	1.08E-08	0	3.72E-08	4.10E-09	3.41E-08	1.45E-09	2.67E-08	5.39E-09	2.18E-08	2.19E-08	2.67E-07	2.31E-09	4.82E-09	0	5.74E-08	1.36E-08	1.00E-07	4.74E-08	5.20E-07	4.34E-07	3.43E-09	5.12E-09	4.19E-09	2.56E-09	5.61E-08	2.56E-09	1.34E-09	1.68E-08	1.54E-07	1.41E-07	1.18E-07	2.79E-08	2.63E-08	3.61E-08	1.53E-07	2.04E-08	8.94E-09	1.54E-08	1.87E-08	1.98E-08	9.79E-08	2.60E-08	1.41E-07	1.55E-07	4.42E-07	1.26E-08	1.34E-07	5.34E-09	0
Acinetobacter pittii-48296	6.77E-09	8.19E-08	2.82E-08	2.86E-07	1.41E-08	0	2.39E-08	2.69E-09	8.38E-08	1.50E-07	9.92E-08	0	9.10E-09	0	2.85E-09	0	8.48E-09	0	0	1.08E-08	1.96E-09	1.71E-08	0	1.10E-08	7.01E-08	4.71E-08	1.79E-09	0	4.85E-08	7.69E-08	3.44E-08	1.19E-09	6.22E-09	0	0	1.73E-08	8.64E-09	3.84E-08	1.38E-09	0	0	8.46E-09	1.28E-07	1.22E-07	6.33E-08	1.04E-07	0	0	0
Bartonella alsatica-52764	7.45E-09	0	5.63E-09	0	4.01E-09	0	1.84E-09	0	1.30E-08	3.46E-09	4.53E-08	0	1.61E-09	0	2.85E-09	1.59E-09	1.84E-08	5.69E-09	0	0	1.96E-09	3.41E-09	6.47E-09	0	2.04E-08	0	1.34E-09	1.59E-08	4.77E-09	3.42E-08	3.55E-09	1.19E-09	3.45E-09	2.74E-09	1.05E-08	7.86E-09	1.19E-09	0	0	0	7.59E-09	9.67E-09	3.37E-08	6.57E-09	0	1.05E-09	2.31E-09	1.78E-09	0
Acanthocystis turfacea Chlorella virus 1-322019	0	0	0	0	0	0	5.52E-09	0	0	0	0	0	0	0	0	0	0	0	0	2.16E-08	0	0	0	0	0	0	0	0	0	0	0	0	0	0	0	0	0	0	0	0	0	0	0	0	1.55E-08	7.89E-09	0	0	0
Pseudovibrio sp. FO-BEG1-911045	6.36E-08	3.85E-08	3.61E-08	1.52E-07	2.71E-08	2.10E-08	6.90E-08	3.10E-08	3.84E-08	3.75E-08	4.93E-08	9.26E-09	1.39E-08	6.30E-09	1.66E-08	2.20E-08	1.35E-07	3.41E-08	1.02E-07	9.18E-08	3.04E-08	2.96E-08	2.20E-07	1.54E-08	2.66E-07	1.24E-07	1.85E-07	1.99E-07	5.56E-08	5.43E-08	8.44E-08	6.41E-08	1.14E-07	6.95E-08	9.70E-08	3.13E-07	1.25E-08	6.10E-09	2.91E-08	6.03E-08	6.45E-08	4.65E-08	1.14E-07	1.75E-07	4.56E-08	1.07E-07	2.31E-08	4.71E-08	6.85E-08
Haloferax sulfurifontis-255616	1.83E-08	3.13E-08	0	0	0	0	2.21E-08	0	9.86E-08	9.70E-08	0	0	0	0	0	0	7.00E-08	3.11E-07	1.99E-07	8.46E-08	1.96E-09	0	0	0	0	0	0	0	3.58E-08	1.22E-08	1.86E-08	1.84E-08	2.42E-08	1.29E-07	0	0	0	0	0	8.10E-09	1.15E-07	6.04E-09	9.11E-08	3.42E-08	2.21E-09	0	0	0	5.07E-08
Saccharibacter floricola-231053	6.77E-09	0	1.35E-08	0	1.41E-08	0	2.76E-08	2.69E-08	6.55E-08	4.16E-08	9.32E-09	3.76E-08	0	2.06E-07	6.93E-08	9.06E-10	7.07E-08	3.13E-08	7.83E-08	5.58E-08	6.86E-09	2.85E-09	1.29E-08	2.20E-09	1.15E-08	2.92E-09	7.14E-09	3.01E-08	3.42E-08	3.17E-08	1.74E-07	1.84E-07	3.02E-07	1.65E-07	5.11E-08	2.52E-08	4.89E-08	5.17E-08	1.59E-08	3.15E-08	2.50E-08	2.66E-08	6.04E-08	1.63E-07	2.80E-08	5.31E-08	9.25E-09	3.56E-09	0
Haloferax gibbonsii-35746	5.62E-08	7.22E-09	6.76E-09	2.46E-08	3.51E-08	3.62E-09	1.29E-07	7.75E-08	2.25E-07	2.98E-07	2.08E-07	7.18E-08	6.90E-08	4.20E-08	9.97E-09	1.54E-08	1.21E-07	1.87E-07	1.01E-06	7.34E-07	1.32E-08	1.42E-08	3.69E-08	2.52E-08	6.37E-09	1.50E-08	3.88E-08	1.22E-07	3.10E-08	1.83E-08	3.74E-08	2.79E-08	4.66E-08	1.33E-07	3.15E-08	2.75E-08	5.21E-08	1.11E-07	9.69E-09	2.52E-08	1.13E-07	4.77E-08	1.47E-07	2.71E-07	2.98E-07	3.89E-07	3.47E-08	1.07E-08	0
Kosmotoga olearia-651457	5.96E-08	1.54E-07	1.58E-08	3.35E-08	6.62E-08	2.17E-08	2.12E-07	6.00E-08	7.64E-07	8.34E-07	1.11E-07	2.31E-08	5.89E-08	9.24E-08	4.27E-09	1.40E-08	2.13E-06	1.79E-06	6.50E-07	6.88E-07	1.08E-07	3.87E-08	4.76E-08	5.89E-08	2.35E-07	8.04E-09	1.01E-07	2.33E-07	1.81E-07	1.35E-07	4.28E-07	2.67E-07	6.84E-08	1.17E-07	4.59E-07	1.56E-07	7.66E-08	1.06E-07	5.75E-08	8.91E-08	2.64E-07	2.98E-07	5.38E-07	5.10E-07	6.25E-08	4.73E-08	2.08E-08	1.33E-08	1.49E-07
Pseudomonas brassicacearum-930166	2.27E-07	1.88E-07	2.41E-07	2.02E-07	5.42E-08	6.52E-08	8.49E-07	8.09E-07	2.65E-07	3.54E-07	5.66E-08	5.16E-07	1.29E-07	2.31E-07	1.73E-07	1.62E-07	6.80E-07	8.27E-07	5.84E-07	3.89E-07	3.18E-08	6.54E-08	8.55E-07	5.90E-07	2.12E-07	7.09E-08	1.75E-07	4.86E-07	1.12E-06	5.77E-07	1.02E-06	4.06E-07	2.06E-07	4.28E-07	4.78E-07	3.06E-07	5.12E-08	1.35E-07	2.63E-07	1.74E-07	1.21E-07	1.75E-07	3.90E-07	5.30E-07	6.84E-08	7.31E-08	7.34E-08	8.63E-08	1.49E-07
Bacillus mojavensis-72360	1.52E-07	1.08E-08	6.99E-08	4.10E-09	1.41E-08	2.90E-09	1.82E-07	5.05E-08	1.12E-07	2.27E-07	9.06E-08	0	1.66E-08	2.31E-08	7.31E-08	1.04E-08	2.18E-07	2.10E-07	2.45E-06	1.64E-06	1.32E-08	0	1.21E-07	2.60E-08	2.70E-07	1.02E-08	4.95E-08	1.27E-07	2.88E-07	3.36E-07	3.44E-08	1.01E-08	4.52E-07	6.35E-07	1.50E-06	1.81E-07	8.34E-09	0	1.14E-07	6.75E-08	1.25E-07	1.24E-07	4.92E-07	6.14E-07	9.57E-08	1.48E-07	3.24E-08	1.78E-09	1.19E-08
Candidatus Tremblaya phenacola-1010676	2.34E-07	8.02E-07	2.25E-09	0	0	0	2.36E-06	6.33E-07	1.08E-06	1.86E-06	9.32E-09	2.89E-09	2.09E-08	4.20E-09	4.75E-09	6.80E-10	1.49E-06	2.35E-06	2.74E-06	1.25E-06	5.88E-09	0	9.10E-08	6.22E-09	4.12E-07	1.21E-08	1.83E-08	2.57E-08	5.15E-07	3.69E-07	3.61E-07	4.92E-07	5.52E-07	9.62E-07	3.15E-07	9.99E-08	3.87E-09	6.46E-09	0	0	1.06E-06	9.17E-07	1.98E-06	4.82E-06	8.83E-09	9.99E-09	0	0	0
Micromonospora sp. L5-648999	1.96E-08	3.37E-08	4.51E-09	1.02E-08	3.31E-08	8.69E-09	9.85E-08	5.39E-08	1.65E-08	2.37E-08	2.80E-08	0	3.21E-09	2.10E-08	3.61E-08	5.87E-08	4.24E-08	4.17E-08	4.75E-09	3.60E-09	0	0	1.22E-08	1.10E-08	7.65E-09	1.46E-09	3.66E-08	3.81E-08	8.27E-08	4.58E-08	1.07E-07	8.08E-08	2.14E-08	2.79E-08	4.06E-08	0	3.87E-09	2.44E-08	1.94E-08	1.26E-08	5.01E-08	5.74E-08	5.15E-08	3.81E-08	4.86E-08	1.47E-08	5.55E-08	7.12E-09	1.19E-08
Leeia oryzae-356662	4.75E-07	3.97E-07	4.53E-07	1.54E-07	1.44E-07	2.53E-08	7.14E-07	1.83E-07	7.14E-07	7.36E-07	2.40E-07	1.33E-08	5.35E-08	5.88E-08	9.78E-08	1.08E-07	5.08E-07	1.06E-06	2.46E-06	1.47E-06	9.79E-09	1.31E-08	6.51E-08	1.12E-07	3.46E-07	3.03E-08	1.76E-07	2.97E-07	1.01E-06	9.10E-07	2.95E-07	3.11E-07	4.01E-07	3.41E-07	1.07E-06	6.65E-07	1.88E-08	1.08E-09	9.55E-08	9.72E-08	3.91E-07	3.76E-07	9.32E-07	1.67E-06	4.71E-08	1.24E-07	5.95E-08	7.47E-08	2.12E-07
Desulfurivibrio alkaliphilus-427923	9.86E-07	5.62E-07	4.45E-07	3.10E-07	4.72E-07	1.11E-07	8.24E-07	3.23E-07	1.07E-06	1.77E-06	5.16E-07	1.28E-07	5.67E-07	6.21E-07	1.59E-06	5.82E-07	3.87E-06	4.92E-06	4.91E-06	3.29E-06	4.37E-07	1.33E-07	1.29E-06	4.56E-07	8.01E-07	1.11E-07	1.35E-06	1.85E-06	1.25E-06	8.68E-07	7.65E-07	5.02E-07	7.65E-07	1.12E-06	4.46E-07	6.12E-07	8.04E-08	2.73E-08	3.39E-07	1.56E-07	2.22E-06	2.29E-06	2.77E-06	5.99E-06	3.05E-07	4.39E-07	4.08E-07	1.80E-07	7.45E-07
Syntrophomonas wolfei-863	1.22E-07	2.76E-07	2.77E-07	1.23E-08	8.03E-08	1.16E-08	6.40E-07	1.45E-07	8.82E-07	1.91E-06	1.88E-07	3.47E-09	1.14E-07	4.20E-07	1.86E-07	6.12E-09	2.56E-06	2.08E-06	7.17E-06	5.80E-06	4.21E-08	2.28E-08	4.68E-07	2.75E-07	7.64E-07	9.87E-09	2.63E-06	4.77E-06	2.73E-07	4.73E-07	2.02E-07	2.10E-07	5.42E-07	5.06E-07	3.04E-07	4.83E-07	6.56E-08	1.08E-09	8.31E-08	4.86E-08	4.92E-07	4.75E-07	9.01E-07	1.55E-06	1.11E-07	1.43E-07	1.33E-07	3.47E-08	3.58E-08
Capnocytophaga gingivalis-1017	1.79E-07	2.42E-07	6.09E-08	6.83E-08	2.13E-07	3.33E-08	1.81E-07	1.16E-07	1.49E-06	1.52E-06	2.18E-07	1.29E-07	3.21E-08	2.79E-07	2.56E-07	7.41E-08	1.39E-06	1.77E-06	1.16E-06	1.07E-06	2.50E-08	4.55E-09	2.21E-07	7.43E-08	3.89E-07	3.95E-07	2.45E-07	1.78E-07	2.07E-07	2.44E-07	1.10E-07	8.91E-08	1.10E-07	1.91E-07	1.02E-06	2.55E-07	1.13E-06	1.00E-06	4.57E-08	3.96E-08	2.07E-07	1.79E-07	1.98E-07	1.70E-07	1.15E-07	1.16E-07	1.76E-07	8.54E-08	3.90E-07
Klebsiella sp. KCL-2-160057	0	0	0	7.68E-06	0	0	0	0	0	1.15E-09	0	0	1.93E-08	0	0	0	0	0	0	0	0	0	1.60E-08	0	0	0	0	0	0	0	0	0	0	0	0	0	0	0	0	0	0	0	0	0	0	0	0	0	0
Thermogladius cellulolyticus-1200300	7.58E-08	2.17E-08	2.93E-08	0	0	0	7.18E-08	0	6.43E-08	3.81E-08	2.26E-08	2.31E-09	3.96E-08	2.10E-08	0	0	5.66E-08	3.79E-09	1.45E-07	2.00E-07	1.96E-09	0	0	0	5.10E-08	0	1.79E-09	0	2.23E-08	2.44E-08	5.08E-08	3.15E-08	5.18E-09	5.49E-09	5.64E-08	9.44E-09	0	0	0	0	7.59E-09	3.26E-08	5.64E-08	9.33E-08	0	0	0	0	0
Streptococcus phage PH10-644007	1.49E-08	0	0	0	0	0	0	0	0	0	3.60E-08	0	0	0	0	0	0	0	0	0	0	0	0	0	2.17E-08	0	0	4.43E-08	5.56E-08	0	0	0	0	0	0	0	3.04E-08	0	0	0	1.52E-09	0	0	0	0	0	0	0	0
Desulfotomaculum acetoxidans-58138	1.19E-06	4.19E-07	3.29E-07	4.99E-08	4.08E-07	7.75E-08	3.03E-06	2.03E-07	1.28E-06	2.33E-06	7.18E-07	2.60E-08	2.41E-07	1.99E-07	2.70E-07	5.53E-08	5.59E-06	4.39E-06	1.16E-05	9.09E-06	1.86E-07	1.30E-07	6.24E-07	4.23E-07	1.20E-06	6.07E-08	9.87E-06	1.60E-05	8.07E-07	8.36E-07	6.51E-07	4.31E-07	7.54E-07	9.13E-07	7.25E-07	3.63E-07	4.38E-08	3.59E-09	9.42E-07	4.89E-07	3.80E-06	3.07E-06	1.92E-06	4.78E-06	2.55E-07	5.05E-07	9.31E-08	4.71E-08	1.38E-06
Bartonella bacilliformis-774	6.09E-09	0	1.19E-07	6.15E-09	0	0	1.93E-08	8.76E-09	3.07E-08	3.46E-08	1.68E-07	1.78E-07	1.98E-08	1.28E-07	0	0	4.38E-08	5.88E-08	3.80E-08	1.44E-08	5.39E-08	3.36E-08	0	0	1.50E-07	0	2.50E-08	4.08E-08	4.37E-08	9.58E-08	4.59E-08	1.48E-08	8.43E-08	3.79E-08	3.28E-08	0	3.46E-08	1.71E-07	1.56E-07	1.11E-07	2.20E-08	1.99E-08	4.36E-08	4.07E-08	2.94E-09	4.21E-09	0	2.58E-08	0
Methylobacterium extorquens-408	2.97E-07	2.82E-07	3.23E-07	2.38E-07	1.69E-07	3.55E-08	8.90E-07	3.92E-07	4.18E-07	5.48E-07	3.80E-07	3.17E-07	4.07E-07	4.74E-07	1.13E-06	1.29E-07	8.78E-07	9.41E-07	3.93E-06	2.27E-06	1.06E-07	1.71E-08	5.53E-07	1.09E-07	2.65E-07	3.36E-08	6.35E-07	1.12E-06	4.26E-07	2.32E-07	2.95E-07	2.74E-07	6.83E-07	1.72E-06	3.37E-07	3.37E-07	3.25E-08	5.21E-08	2.51E-07	1.08E-08	6.62E-07	5.39E-07	1.42E-06	1.88E-06	1.24E-07	1.45E-07	1.56E-07	7.47E-08	2.62E-07
Emiliania huxleyi virus 86-181082	0	0	7.89E-09	2.05E-09	0	0	0	0	7.67E-09	9.24E-09	0	0	0	0	0	0	0	0	0	0	0	0	0	0	0	0	0	0	0	0	0	0	0	0	0	0	0	0	0	0	0	0	0	0	0	0	1.16E-09	0	0
Pectobacterium sp. SCC3193-1166016	4.33E-08	9.03E-08	1.13E-08	4.33E-06	6.02E-09	8.40E-08	1.50E-07	7.75E-08	6.79E-08	1.33E-07	4.86E-08	9.26E-09	3.85E-08	1.68E-08	0	2.10E-07	5.73E-08	2.47E-08	2.44E-07	2.20E-07	1.39E-07	8.79E-07	9.33E-08	1.15E-07	1.40E-08	4.35E-08	9.55E-08	6.20E-08	3.10E-08	1.71E-08	1.08E-07	8.20E-08	2.33E-07	2.21E-07	7.86E-09	6.29E-09	2.98E-09	2.87E-09	3.81E-08	1.35E-08	9.10E-09	6.04E-09	2.18E-08	2.63E-08	1.51E-07	7.10E-08	1.97E-07	6.58E-08	0
Streptococcus pyogenes phage 315.2-198539	0	0	0	0	0	0	0	0	0	0	0	0	0	0	0	0	0	0	0	0	0	0	0	0	0	0	0	0	0	0	0	0	0	0	0	0	0	0	0	0	0	0	0	0	0	0	0	0	0
Collinsella aerofaciens-74426	0.002573846	3.65E-06	0.001491583	8.02E-07	0.000245975	1.90E-07	1.34E-05	5.58E-06	0.003129784	0.000899447	4.50E-06	2.83E-07	0.002482343	4.10E-06	0.005004441	1.62E-06	0.002842389	3.61E-05	0.000123487	0.00042572	0.001445088	2.70E-07	0.004319425	1.63E-05	9.60E-05	8.57E-07	0.003548694	0.008044366	9.39E-06	7.15E-06	0.000524391	0.000428804	0.000500861	0.000522233	0.001329067	2.55E-05	4.54E-07	1.76E-07	0.004646954	0.000796801	0.002960557	0.006196065	0.000673897	0.000503804	5.05E-05	4.41E-05	0.000331673	1.12E-06	0.000117223
Paenibacillus elgii-189691	9.45E-07	2.46E-07	5.43E-07	3.23E-07	3.20E-07	4.42E-08	1.45E-06	3.66E-07	8.63E-07	1.52E-06	3.38E-07	6.94E-08	4.68E-07	3.19E-07	4.96E-07	1.40E-07	2.14E-06	4.34E-06	3.13E-06	2.30E-06	8.13E-08	7.91E-08	3.23E-07	1.77E-07	8.15E-07	1.51E-07	1.84E-06	2.37E-06	1.04E-06	8.33E-07	5.46E-07	4.71E-07	3.98E-07	5.75E-07	3.26E-07	1.67E-07	3.28E-08	5.53E-08	1.41E-07	2.85E-07	8.50E-07	7.73E-07	1.72E-06	2.00E-06	3.11E-07	4.24E-07	9.13E-08	5.34E-08	3.84E-07
Lactobacillus brevis-1580	8.40E-08	1.44E-08	2.48E-08	0	6.02E-09	1.95E-08	2.02E-08	1.35E-09	4.13E-08	5.48E-08	5.73E-08	0	5.19E-08	2.73E-07	3.32E-09	0	1.89E-07	3.03E-08	3.87E-07	2.34E-08	1.13E-07	0	1.17E-07	1.90E-08	2.10E-08	2.05E-08	8.79E-08	2.45E-07	2.86E-08	9.27E-08	5.25E-08	3.27E-08	1.07E-07	1.76E-07	2.95E-07	2.16E-07	5.07E-09	8.26E-09	1.38E-09	0	1.51E-07	1.77E-07	2.45E-07	3.71E-07	1.47E-09	8.94E-09	8.84E-08	0	3.28E-08
Streptococcus gallolyticus-315405	5.42E-09	0	2.25E-08	0	3.01E-08	5.79E-09	1.84E-08	0	3.95E-08	2.89E-08	4.40E-08	1.22E-08	1.07E-09	0	5.08E-08	9.06E-09	1.65E-07	1.62E-07	1.19E-07	8.64E-08	7.83E-09	1.02E-08	1.90E-08	5.12E-09	1.66E-08	0	1.55E-07	6.49E-07	2.33E-07	7.28E-07	2.49E-08	3.56E-09	2.25E-08	5.67E-08	7.47E-08	2.59E-08	2.98E-09	0	3.74E-08	2.88E-08	3.99E-06	2.86E-07	4.65E-08	0	0	3.16E-09	1.19E-07	0	0
Deinococcus maricopensis-309887	1.51E-06	5.71E-07	6.50E-07	1.37E-07	3.15E-07	1.95E-08	2.58E-06	5.91E-07	1.76E-06	1.86E-06	5.97E-07	1.17E-07	1.04E-06	5.67E-07	1.08E-06	1.07E-07	3.49E-06	3.50E-06	1.35E-05	8.70E-06	7.00E-08	1.48E-08	9.75E-07	7.49E-07	9.17E-07	7.20E-08	1.54E-06	2.04E-06	1.18E-06	8.87E-07	9.78E-07	7.89E-07	1.13E-06	2.35E-06	9.82E-07	5.27E-07	6.64E-08	7.79E-08	1.14E-07	4.05E-08	2.89E-06	2.54E-06	2.35E-06	3.85E-06	8.02E-08	1.65E-07	8.21E-08	1.51E-08	7.21E-07
Meiothermus ruber-277	5.53E-07	5.38E-07	6.86E-07	5.05E-07	8.48E-07	7.09E-07	8.46E-07	3.14E-07	7.20E-07	1.23E-06	3.51E-07	2.82E-07	4.36E-07	7.98E-07	1.14E-06	2.54E-07	1.99E-06	2.43E-06	3.81E-06	3.39E-06	6.82E-07	5.39E-07	1.24E-06	5.06E-07	6.85E-07	1.71E-07	2.18E-06	3.15E-06	1.06E-06	8.10E-07	6.03E-07	5.42E-07	7.23E-07	1.55E-06	4.55E-07	1.06E-06	1.19E-08	6.35E-08	6.31E-07	2.90E-07	2.14E-06	2.00E-06	1.91E-06	2.04E-06	3.44E-07	3.97E-07	3.20E-07	2.05E-07	3.20E-06
Paenibacillus vortex-71995	5.25E-07	2.55E-07	1.71E-07	7.38E-08	1.91E-07	2.39E-08	7.92E-07	1.39E-07	4.17E-07	7.30E-07	1.33E-06	1.28E-07	8.03E-08	1.72E-07	1.78E-07	4.87E-08	1.17E-06	2.27E-06	2.20E-06	1.88E-06	4.85E-08	1.05E-07	3.64E-07	1.30E-07	5.41E-07	6.98E-08	3.02E-07	6.36E-07	4.74E-07	5.54E-07	3.08E-07	2.67E-07	5.37E-07	8.83E-07	2.44E-07	5.47E-07	2.77E-08	1.69E-08	2.17E-07	2.71E-07	7.84E-07	5.11E-07	1.69E-06	2.70E-06	2.48E-07	2.59E-07	1.76E-07	1.22E-07	8.08E-07
Staphylococcus sp. JGI 0001002-I23-1157683	1.65E-07	3.61E-08	4.62E-08	1.02E-08	1.81E-08	0	0	0	1.76E-07	1.57E-07	2.34E-07	1.16E-08	1.98E-08	2.10E-08	5.08E-08	3.90E-08	9.19E-09	0	2.23E-07	7.20E-08	5.63E-08	9.79E-08	3.62E-08	5.74E-08	1.53E-08	2.45E-08	5.80E-09	3.28E-08	3.82E-08	4.09E-08	5.44E-08	3.56E-08	9.67E-09	1.14E-08	3.96E-07	5.17E-07	4.89E-08	1.50E-07	2.28E-08	1.64E-07	5.08E-08	5.98E-08	2.97E-07	7.76E-08	2.65E-07	1.76E-07	1.16E-09	3.82E-08	0
Staphylococcus simiae-308354	3.45E-08	0	0	0	9.03E-08	6.30E-08	1.31E-06	1.10E-07	8.32E-08	3.93E-07	1.86E-07	8.68E-09	0	0	4.13E-08	1.36E-09	2.29E-06	1.15E-07	1.66E-07	2.79E-07	3.28E-08	0	1.64E-08	1.35E-08	1.13E-07	2.16E-08	3.08E-08	1.27E-07	2.46E-08	3.47E-07	6.09E-08	5.17E-08	2.55E-07	3.61E-07	2.36E-08	1.97E-08	2.09E-09	8.97E-09	3.60E-08	0	5.24E-07	4.41E-07	8.36E-07	5.26E-07	0	4.21E-09	3.35E-08	1.78E-09	1.19E-08
Actinoalloteichus spitiensis-252394	1.06E-07	1.70E-07	6.20E-08	6.01E-08	6.92E-08	5.07E-09	1.31E-06	3.73E-07	1.19E-07	2.27E-07	5.86E-08	1.16E-08	1.86E-07	1.32E-07	2.57E-07	4.67E-08	4.76E-07	6.66E-07	1.46E-06	8.93E-07	2.58E-07	1.14E-09	7.84E-08	6.04E-08	1.22E-07	2.63E-08	2.69E-07	3.39E-07	2.72E-07	2.39E-07	1.12E-07	1.06E-07	8.57E-08	1.69E-07	1.22E-07	1.52E-07	2.38E-08	2.44E-08	9.00E-09	1.53E-08	2.01E-06	1.82E-06	2.24E-06	2.23E-06	5.37E-08	6.21E-08	1.02E-07	4.45E-08	6.50E-07
Shewanella sp. ANA-3-94122	1.29E-07	0	0	1.01E-06	2.41E-08	4.63E-08	7.36E-09	8.08E-09	5.37E-08	3.12E-08	3.19E-07	6.94E-09	5.51E-08	1.89E-08	1.28E-08	1.71E-07	5.94E-08	1.06E-07	1.23E-07	6.12E-08	2.94E-08	1.43E-07	4.04E-08	1.90E-08	3.12E-08	7.46E-08	7.08E-07	1.14E-06	1.66E-07	1.68E-07	3.33E-07	1.28E-07	1.83E-08	3.38E-08	2.36E-08	2.83E-08	5.66E-09	2.01E-08	6.92E-09	1.08E-08	3.03E-08	1.81E-08	1.32E-07	2.35E-07	4.41E-09	9.47E-09	0	0	4.47E-08
Gordonia amicalis-89053	5.67E-07	3.41E-07	1.19E-07	5.67E-08	4.62E-08	2.90E-09	2.54E-07	1.96E-07	6.20E-08	4.85E-08	3.13E-08	9.26E-09	6.47E-08	7.35E-08	8.59E-08	3.99E-08	2.10E-07	6.03E-07	1.19E-06	5.58E-07	2.45E-09	0	3.39E-08	1.32E-08	1.61E-07	9.61E-08	7.32E-08	1.14E-07	1.30E-07	1.29E-07	1.64E-08	6.53E-09	1.04E-07	1.90E-07	3.67E-08	1.81E-08	5.96E-09	6.10E-09	8.31E-08	7.74E-08	2.91E-06	2.17E-06	1.65E-06	1.64E-06	1.18E-07	1.13E-07	1.03E-07	5.78E-08	1.55E-07
Streptococcus sp. SK140-1095726	7.32E-07	1.51E-07	1.99E-07	2.00E-07	2.29E-07	6.66E-08	8.72E-07	2.10E-07	1.01E-06	4.96E-07	2.09E-06	8.10E-08	4.05E-07	3.76E-07	3.12E-07	4.94E-08	1.02E-06	1.74E-07	5.93E-08	9.90E-08	1.52E-07	6.37E-08	1.54E-07	7.61E-08	3.91E-07	7.16E-07	1.57E-06	6.65E-06	2.35E-06	7.59E-06	7.29E-07	4.78E-07	4.30E-07	7.14E-07	1.23E-06	4.60E-07	4.96E-07	5.76E-07	6.23E-08	4.32E-08	2.84E-07	6.28E-07	8.91E-08	1.31E-07	2.61E-07	8.94E-08	1.03E-06	2.41E-07	1.43E-07
Amycolatopsis azurea-36819	7.85E-08	8.43E-08	1.24E-07	6.49E-08	3.91E-08	8.69E-09	7.54E-07	1.73E-07	2.54E-07	3.60E-07	6.99E-08	6.01E-07	2.72E-07	8.61E-08	2.06E-07	5.17E-08	4.36E-07	6.06E-07	2.87E-06	1.50E-06	5.14E-08	1.65E-08	1.39E-07	4.72E-08	1.47E-07	1.83E-08	4.85E-07	9.06E-07	1.72E-07	9.33E-08	1.53E-07	1.50E-07	2.36E-07	5.58E-07	2.14E-07	1.95E-07	2.77E-08	1.96E-07	1.81E-07	2.92E-07	4.51E-07	3.62E-07	5.85E-07	8.11E-07	4.49E-08	4.68E-08	4.28E-08	3.29E-08	2.62E-07
Actinosynnema mirum-40567	4.56E-07	1.44E-07	1.65E-07	7.92E-08	1.16E-07	3.77E-08	7.04E-07	1.92E-07	5.70E-07	7.94E-07	3.64E-07	2.49E-08	1.61E-07	3.32E-07	2.77E-07	1.59E-07	1.07E-06	1.28E-06	2.05E-06	1.66E-06	1.63E-07	3.02E-08	1.56E-07	9.07E-08	4.71E-07	4.86E-08	6.71E-07	9.39E-07	5.59E-07	3.95E-07	5.20E-07	4.26E-07	2.33E-07	4.69E-07	3.76E-07	2.30E-07	1.76E-08	3.37E-08	1.02E-07	2.07E-07	3.76E-07	3.50E-07	1.10E-06	1.19E-06	1.85E-07	2.42E-07	1.84E-07	7.03E-08	3.25E-07
Candidatus Caldiarchaeum subterraneum-311458	0	0	0	0	0	0	2.76E-09	0	0	0	0	0	0	0	0	0	0	1.90E-09	1.42E-08	0	0	0	0	0	0	0	1.43E-08	1.42E-08	3.97E-09	1.04E-08	0	0	0	0	0	0	8.94E-10	0	0	0	6.83E-09	4.83E-09	2.97E-08	3.15E-08	0	0	1.16E-09	2.67E-09	0
Colwellia psychrerythraea-28229	1.83E-08	3.61E-09	4.51E-09	0	1.20E-08	5.07E-09	3.40E-08	0	2.36E-09	8.08E-09	2.75E-07	0	9.63E-09	1.26E-08	0	4.53E-10	1.58E-07	4.55E-08	4.27E-08	5.04E-08	0	0	3.05E-09	4.02E-09	1.66E-08	0	2.23E-09	8.86E-09	1.55E-07	1.86E-07	2.00E-07	1.65E-07	1.73E-08	1.37E-09	4.59E-08	2.63E-07	1.19E-08	1.18E-08	0	0	5.01E-08	9.85E-08	3.66E-08	3.55E-08	1.62E-08	1.58E-08	1.56E-08	0	2.38E-08
Citrobacter youngae-133448	4.29E-06	2.58E-07	1.12E-07	4.44E-05	4.11E-08	3.05E-06	2.26E-07	5.46E-08	3.48E-07	6.99E-07	8.19E-08	3.18E-08	3.28E-07	5.46E-08	2.23E-07	3.77E-06	6.28E-07	2.24E-06	1.19E-06	1.21E-06	9.09E-07	5.73E-06	4.93E-06	1.80E-07	2.19E-07	6.42E-06	3.94E-07	2.56E-07	3.50E-08	7.44E-08	7.98E-08	5.40E-08	3.75E-07	1.69E-07	1.28E-06	3.33E-07	2.41E-08	5.04E-06	8.77E-07	1.80E-08	1.90E-07	1.52E-07	1.06E-07	1.10E-07	3.31E-08	1.74E-08	1.26E-07	3.56E-08	1.43E-07
Acaryochloris sp. CCMEE 5410-310037	8.12E-09	1.76E-07	1.58E-08	8.74E-08	6.02E-09	8.69E-09	2.39E-08	5.39E-09	3.31E-08	7.39E-08	4.80E-08	2.31E-09	1.61E-08	6.09E-08	1.71E-08	4.53E-10	1.08E-07	5.59E-08	5.22E-08	3.24E-08	9.79E-09	3.41E-08	2.17E-08	3.44E-08	2.23E-08	0	8.93E-09	1.06E-08	1.75E-08	1.71E-08	1.72E-08	9.50E-09	2.56E-08	4.57E-08	7.86E-09	2.04E-08	4.47E-09	7.18E-10	2.77E-09	8.10E-09	2.12E-08	3.75E-08	3.86E-08	4.21E-08	1.03E-08	4.00E-08	3.47E-09	5.34E-09	2.98E-08
Exiguobacterium sp. AT1b-360911	4.20E-08	1.69E-08	4.06E-08	2.66E-08	7.33E-08	0	1.01E-06	2.30E-07	2.47E-07	4.38E-07	1.76E-07	0	4.39E-08	6.09E-08	5.32E-08	1.84E-08	4.55E-07	2.32E-07	8.83E-07	8.53E-07	4.06E-08	8.54E-08	1.48E-07	4.83E-08	8.99E-08	8.77E-09	1.46E-07	2.13E-07	2.96E-07	6.96E-07	8.20E-08	7.25E-08	7.67E-08	1.55E-07	1.95E-06	2.56E-07	2.62E-08	5.74E-09	2.42E-08	1.44E-08	3.21E-07	1.51E-07	4.85E-07	4.25E-07	4.12E-08	7.52E-08	7.52E-08	7.38E-08	7.75E-08
Candidatus Hodgkinia cicadicola-573658	1.10E-07	1.93E-08	2.56E-07	3.69E-08	1.30E-08	1.88E-08	4.14E-08	1.15E-08	3.90E-08	3.81E-08	1.24E-07	7.75E-08	6.10E-08	6.30E-08	2.14E-08	1.68E-08	2.90E-08	4.74E-08	4.25E-07	1.35E-07	3.92E-08	3.24E-08	1.67E-08	1.83E-08	7.59E-08	1.86E-08	5.67E-08	5.58E-08	8.51E-08	4.82E-08	6.18E-08	4.63E-08	1.97E-08	1.05E-08	1.15E-06	9.89E-07	5.72E-08	2.14E-07	6.99E-08	2.92E-07	7.43E-08	1.05E-07	1.31E-07	8.02E-08	1.13E-07	1.33E-07	6.47E-08	2.40E-08	2.06E-07
[Ruminococcus] obeum-40520	0.001794769	0.000211491	0.000318347	9.40E-05	0.000388926	5.81E-05	0.001004546	0.0002487	0.000741455	0.000873467	0.001590385	2.63E-05	0.000554744	0.000593503	0.001683312	6.22E-05	0.002874676	0.002114788	0.001209806	0.001372895	0.000403642	7.44E-05	0.000988372	0.000122217	0.000976759	1.97E-05	0.006130246	0.015985549	0.00105979	0.002459038	0.00058752	0.000356673	0.001665619	0.001454871	0.000857673	0.000823708	0.000125048	1.11E-05	0.000572757	0.000294488	0.001568084	0.005104369	0.001292174	0.001631952	0.000756036	0.002191418	0.000452918	0.00010401	0.000172669
Oryctes rhinoceros nudivirus-92521	0	0	3.83E-08	0	0	0	0	0	0	0	0	0	0	0	4.56E-08	0	0	0	1.19E-08	3.60E-08	0	0	0	0	6.63E-08	5.85E-09	0	0	0	0	4.56E-08	2.08E-08	0	0	0	0	0	0	0	0	0	0	6.93E-09	0	0	0	0	0	0
Acinetobacter sp. TG2027-1221304	0	0	0	0	0	0	1.84E-09	0	0	0	2.66E-09	3.47E-09	0	0	0	0	0	5.69E-09	0	0	0	0	0	0	0	0	0	0	0	0	2.46E-09	0	1.38E-09	0	0	0	0	0	1.38E-09	1.80E-09	0	4.83E-09	0	2.37E-08	0	7.89E-09	0	0	0
Isosphaera pallida-128	5.76E-07	3.29E-07	1.03E-06	5.75E-07	1.48E-07	2.90E-09	1.05E-06	1.21E-07	1.80E-06	1.24E-06	1.03E-07	1.25E-06	4.22E-07	2.69E-07	1.56E-07	5.17E-08	7.73E-07	1.09E-06	2.93E-06	2.69E-06	1.18E-08	6.83E-09	3.31E-07	8.96E-08	4.12E-07	3.95E-07	4.53E-07	1.05E-06	9.05E-07	6.73E-07	4.69E-07	3.33E-07	2.55E-07	6.32E-07	1.60E-07	9.20E-08	5.96E-09	3.87E-07	8.71E-07	9.63E-07	2.08E-06	1.55E-06	2.34E-06	3.04E-06	8.52E-07	7.46E-07	1.47E-07	2.05E-07	5.87E-07
Azoarcus toluclasticus-92003	5.50E-07	5.71E-07	1.69E-06	4.15E-07	4.15E-07	1.23E-08	2.82E-06	1.19E-06	4.81E-07	4.87E-07	4.54E-07	6.89E-07	3.43E-07	1.41E-07	1.04E-06	2.03E-07	1.52E-06	1.24E-06	5.26E-06	3.08E-06	4.50E-08	4.27E-08	4.82E-07	2.33E-07	9.22E-07	1.40E-07	9.25E-07	1.64E-06	1.66E-06	1.34E-06	1.41E-06	1.45E-06	1.41E-06	2.67E-06	1.88E-06	1.28E-06	4.59E-08	1.25E-07	7.28E-07	8.20E-07	1.26E-06	1.13E-06	9.41E-07	1.43E-06	2.32E-07	2.48E-07	3.34E-07	2.14E-07	9.86E-07
Pasteurella dagmatis-754	1.15E-08	7.22E-09	1.54E-07	2.32E-08	1.81E-08	0	2.15E-07	1.62E-08	1.15E-07	1.71E-07	9.28E-06	4.63E-09	6.69E-08	3.15E-08	1.42E-09	6.12E-09	4.23E-07	5.50E-08	4.03E-08	5.04E-08	5.88E-09	0	1.52E-09	0	3.82E-08	0	3.44E-08	3.72E-08	1.01E-05	8.37E-06	1.69E-07	6.77E-08	1.07E-08	1.51E-08	1.10E-07	3.94E-07	4.02E-07	7.18E-10	5.54E-09	0	4.55E-08	2.90E-08	8.22E-08	3.01E-07	1.47E-09	1.79E-08	6.83E-07	2.85E-07	8.94E-09
Stenotrophomonas maltophilia-40324	7.58E-08	6.62E-08	1.17E-07	9.77E-08	9.94E-08	2.17E-09	2.20E-06	4.40E-07	4.82E-07	1.40E-06	4.17E-07	2.19E-07	1.37E-07	1.64E-07	2.26E-07	4.76E-08	2.42E-06	1.32E-06	2.26E-06	1.85E-06	7.05E-08	4.21E-08	2.20E-07	2.55E-07	6.06E-07	9.50E-09	3.50E-07	6.65E-07	8.39E-07	6.49E-07	3.12E-07	2.29E-07	6.12E-07	1.01E-06	4.98E-08	4.95E-08	2.53E-08	2.76E-08	1.30E-07	8.55E-08	7.36E-07	9.25E-07	1.07E-06	1.54E-06	1.94E-07	2.29E-07	6.13E-08	1.33E-08	6.85E-08
Photobacterium leiognathi-553611	1.52E-07	2.29E-07	3.38E-09	2.80E-07	6.02E-09	2.68E-08	2.91E-07	6.40E-08	2.41E-07	2.70E-07	3.90E-07	1.74E-08	7.49E-09	8.40E-09	8.16E-08	1.02E-08	6.29E-08	1.01E-07	1.60E-06	1.12E-06	9.79E-09	3.13E-08	4.19E-08	1.02E-08	6.37E-09	8.33E-08	1.27E-06	1.91E-06	5.08E-07	3.37E-07	1.48E-08	3.56E-09	6.39E-08	2.19E-08	2.62E-09	3.62E-08	1.61E-08	9.33E-09	1.18E-08	0	9.33E-08	8.16E-08	2.77E-08	5.39E-08	0	1.10E-08	2.46E-07	8.98E-08	0
Sporolactobacillus inulinus-2078	3.72E-07	1.31E-07	2.73E-07	1.15E-07	1.93E-07	4.71E-08	5.14E-07	1.77E-07	3.81E-07	3.70E-07	2.29E-06	1.61E-07	2.38E-07	1.51E-07	3.51E-07	3.62E-08	1.12E-06	8.35E-07	1.61E-06	1.76E-06	2.99E-08	7.40E-09	1.72E-07	1.45E-07	3.01E-07	1.17E-08	4.02E-07	6.42E-07	2.82E-07	2.62E-07	3.01E-07	2.12E-07	1.82E-07	2.61E-07	3.34E-07	2.42E-07	2.50E-08	1.76E-08	7.06E-08	1.30E-07	1.27E-06	1.16E-06	1.51E-06	1.43E-06	1.52E-07	3.06E-07	6.82E-08	3.65E-08	3.87E-07
Campylobacter lari-201	2.71E-09	9.63E-09	1.80E-08	0	2.11E-08	0	2.36E-07	6.00E-08	9.62E-08	6.06E-07	1.17E-07	2.31E-09	9.63E-09	1.89E-08	0	9.06E-10	7.35E-08	9.48E-09	2.30E-07	9.00E-08	0	0	3.81E-09	1.83E-09	1.45E-07	2.52E-08	6.52E-08	1.29E-07	1.51E-08	1.62E-07	3.91E-08	3.27E-08	1.70E-07	2.08E-07	4.46E-08	9.04E-08	1.19E-09	0	0	0	5.23E-08	6.59E-08	2.37E-07	3.23E-07	1.03E-08	0	1.33E-08	1.07E-08	2.18E-07
gamma proteobacterium IMCC1989-937772	5.69E-08	5.78E-08	0	7.38E-08	2.41E-08	7.96E-09	1.14E-07	2.69E-09	2.24E-08	7.50E-08	3.80E-08	0	1.87E-08	3.36E-08	7.17E-08	2.51E-08	4.04E-07	1.41E-07	3.11E-07	3.55E-07	3.92E-08	2.69E-07	5.60E-08	3.73E-08	1.34E-08	1.90E-08	6.92E-08	1.07E-07	9.30E-08	1.45E-07	3.91E-08	2.61E-08	3.04E-08	3.29E-08	2.75E-08	6.53E-08	1.88E-08	7.18E-09	4.36E-08	3.15E-08	8.65E-08	1.14E-07	5.25E-08	1.66E-07	7.51E-08	1.98E-07	2.77E-08	1.07E-08	0
Sphingomonas sp. KC8-1030157	2.42E-07	1.30E-07	3.01E-07	3.48E-08	2.31E-08	1.30E-08	3.25E-07	4.65E-08	3.04E-07	2.44E-07	7.66E-08	4.05E-09	1.06E-07	1.43E-07	1.33E-07	1.52E-08	6.16E-07	1.04E-06	7.38E-07	5.24E-07	0	1.71E-09	4.31E-07	1.24E-07	1.58E-07	9.36E-08	6.79E-07	8.51E-07	5.30E-07	4.02E-07	3.54E-07	3.05E-07	2.46E-07	3.13E-07	5.24E-07	3.14E-07	9.24E-09	2.87E-09	4.64E-08	1.27E-07	3.48E-07	2.13E-07	4.98E-07	5.55E-07	6.77E-08	8.31E-08	1.36E-07	3.29E-08	2.74E-07
Porphyromonas gulae-111105	9.29E-07	9.45E-07	2.19E-06	1.01E-06	8.03E-08	1.52E-08	9.93E-06	4.91E-06	3.11E-06	3.34E-06	2.45E-06	5.78E-07	1.27E-06	1.48E-06	7.54E-07	8.83E-07	9.35E-07	1.12E-06	7.14E-06	4.78E-06	1.75E-06	8.48E-07	2.56E-06	1.85E-06	1.70E-07	1.28E-07	8.06E-07	8.63E-07	9.16E-07	1.52E-06	3.83E-07	3.65E-07	1.29E-06	2.41E-06	6.63E-06	2.83E-06	6.80E-07	4.96E-07	1.27E-06	3.04E-06	7.88E-07	5.66E-07	1.92E-06	2.52E-06	3.30E-07	2.69E-07	5.71E-07	1.86E-07	1.70E-06
Dehalobacter sp. FTH1-1035308	1.57E-06	1.41E-06	4.89E-07	3.90E-07	9.13E-07	2.43E-07	1.12E-05	2.31E-06	3.97E-06	5.32E-06	7.91E-07	6.89E-08	7.14E-07	6.38E-07	1.84E-06	6.52E-07	9.58E-06	1.47E-05	1.60E-05	1.49E-05	5.84E-07	6.08E-07	2.62E-06	8.62E-07	2.73E-06	4.16E-07	4.45E-06	7.99E-06	1.96E-06	1.27E-06	2.14E-06	1.85E-06	2.52E-06	4.34E-06	1.62E-06	9.39E-07	1.49E-07	1.84E-07	9.03E-07	5.55E-07	8.93E-06	6.96E-06	5.52E-06	1.14E-05	6.46E-07	6.73E-07	1.24E-06	6.30E-07	1.62E-06
Synechococcus sp. CC9605-110662	4.64E-07	2.85E-07	3.52E-07	3.63E-07	1.14E-07	4.34E-09	2.43E-07	3.67E-07	8.27E-07	9.54E-07	1.09E-07	8.04E-08	3.77E-07	4.18E-07	4.96E-07	9.33E-08	7.37E-07	1.06E-06	2.34E-06	1.38E-06	1.12E-07	0	5.19E-07	2.26E-07	5.67E-07	1.62E-07	6.08E-07	1.02E-06	2.74E-07	3.42E-07	3.52E-07	3.55E-07	4.26E-07	7.67E-07	2.67E-07	3.00E-07	8.94E-09	1.58E-08	4.53E-07	3.13E-07	8.04E-07	5.81E-07	1.06E-06	1.82E-06	4.05E-07	3.96E-07	3.99E-07	1.88E-07	1.19E-08
Pseudomonas denitrificans-43306	3.61E-07	3.26E-07	3.59E-07	4.71E-07	4.32E-08	2.32E-08	1.09E-06	1.81E-07	1.99E-07	2.09E-07	1.93E-07	9.66E-08	1.58E-07	2.60E-07	2.26E-07	5.32E-08	5.70E-07	1.07E-06	7.13E-06	4.38E-06	4.99E-08	3.47E-08	1.04E-07	5.45E-08	3.65E-07	1.71E-07	4.03E-07	3.33E-07	5.07E-07	3.75E-07	1.29E-06	1.06E-06	1.06E-06	2.68E-06	2.18E-07	3.85E-08	6.53E-08	4.45E-08	3.21E-07	3.46E-07	6.91E-07	6.83E-07	6.15E-07	1.15E-06	4.07E-07	3.57E-07	2.82E-07	4.27E-08	1.52E-07
Lactococcus phage KSY1-388452	0	0	0	0	0	0	0	0	0	0	0	0	0	0	0	0	0	0	0	0	0	0	0	0	0	0	0	0	0	0	0	0	0	0	0	0	0	0	0	0	1.52E-09	0	5.94E-09	0	0	0	0	0	0
Candidatus Blochmannia floridanus-203907	8.12E-09	0	0	6.69E-08	0	4.78E-08	2.01E-07	5.19E-08	7.08E-09	9.76E-08	3.46E-08	4.63E-09	1.61E-08	7.77E-08	0	0	3.70E-07	7.40E-08	1.59E-07	1.03E-07	0	0	8.37E-09	0	1.22E-07	7.68E-08	2.68E-09	3.54E-09	2.86E-08	3.29E-08	2.76E-08	9.50E-09	4.80E-08	9.92E-08	1.31E-08	1.49E-08	0	1.44E-09	2.49E-08	1.80E-08	0	3.63E-09	3.27E-08	1.47E-07	2.35E-08	0	0	0	0
Mycobacterium smegmatis-1772	3.60E-07	2.10E-07	1.81E-07	7.51E-08	1.34E-07	1.01E-08	5.49E-07	5.73E-08	2.56E-07	3.42E-07	1.08E-07	2.78E-08	2.92E-07	1.95E-07	9.28E-07	7.39E-08	5.53E-07	6.73E-07	1.68E-06	9.16E-07	3.08E-08	1.06E-07	5.18E-08	5.89E-08	3.86E-07	1.39E-08	1.71E-07	3.34E-07	3.65E-07	3.00E-07	1.28E-07	1.08E-07	3.90E-07	7.95E-07	2.53E-07	2.35E-07	5.07E-09	0	3.95E-08	4.95E-08	3.23E-07	3.02E-07	1.00E-06	1.21E-06	2.28E-08	1.26E-08	8.96E-08	8.45E-08	5.96E-07
Bacillus clausii-79880	5.48E-08	3.25E-08	1.35E-08	8.20E-09	2.81E-08	0	4.97E-08	7.14E-08	2.89E-08	8.02E-08	2.13E-08	1.33E-08	2.14E-09	0	4.75E-08	1.81E-09	2.09E-07	4.28E-07	8.80E-07	4.55E-07	2.89E-08	9.90E-08	6.62E-08	6.15E-08	6.44E-07	1.83E-09	6.83E-08	2.22E-07	2.48E-07	1.00E-07	5.99E-08	7.25E-08	5.98E-08	1.21E-07	2.36E-08	2.20E-08	3.51E-07	0	9.69E-09	2.43E-08	8.35E-08	1.53E-07	6.36E-07	1.17E-06	1.62E-08	2.89E-08	1.16E-08	0	9.83E-08
Streptococcus sp. oral taxon 058-712622	6.72E-07	7.22E-09	2.70E-08	5.40E-08	3.90E-07	6.14E-07	1.55E-07	5.39E-09	5.31E-08	4.16E-08	6.19E-07	6.83E-08	1.26E-07	0	1.19E-07	1.06E-08	2.16E-07	1.39E-07	5.77E-07	9.95E-07	9.50E-08	1.08E-08	5.67E-08	2.09E-08	1.59E-08	2.70E-08	4.99E-07	6.96E-07	1.53E-07	1.10E-06	3.61E-08	1.66E-08	2.40E-07	1.46E-07	3.93E-08	8.41E-08	1.32E-07	1.77E-07	5.40E-08	2.79E-08	1.02E-07	2.00E-07	7.42E-08	1.08E-07	1.09E-07	3.89E-08	8.32E-08	9.96E-08	2.74E-07
Mycoplasma arthritidis-2111	1.35E-09	4.82E-08	1.80E-08	0	0	2.90E-09	1.32E-07	2.90E-08	2.36E-08	1.38E-07	2.20E-08	8.10E-09	2.09E-08	0	7.02E-08	1.50E-08	8.79E-07	1.05E-07	3.58E-07	3.58E-07	8.81E-09	2.28E-09	7.61E-10	2.56E-09	7.65E-08	1.83E-08	1.68E-07	2.12E-07	6.20E-08	1.28E-07	3.44E-08	2.20E-08	1.30E-07	7.31E-08	2.49E-08	2.12E-08	3.87E-09	1.44E-09	2.35E-08	3.15E-08	1.29E-07	2.66E-08	1.57E-07	1.84E-07	1.69E-08	1.42E-08	0	0	0
Treponema saccharophilum-165	2.21E-06	5.74E-07	4.61E-07	1.05E-07	2.86E-07	9.99E-08	2.89E-06	4.99E-07	2.27E-06	2.48E-06	9.73E-07	4.40E-08	7.47E-07	5.86E-07	1.77E-06	1.19E-07	4.81E-06	6.68E-06	4.18E-05	3.83E-05	1.36E-07	1.42E-07	9.52E-07	2.84E-07	1.86E-06	5.96E-08	9.97E-07	1.77E-06	1.91E-06	1.02E-06	1.18E-06	1.00E-06	1.75E-06	4.11E-06	1.02E-06	3.10E-07	1.75E-07	7.36E-08	2.49E-07	1.86E-07	4.96E-06	4.19E-06	4.55E-06	6.93E-06	2.92E-07	4.17E-07	1.79E-07	9.70E-08	1.19E-07
Thermococcus zilligii-54076	1.56E-08	4.82E-09	0	8.20E-09	6.92E-08	0	2.67E-08	1.62E-08	3.72E-08	5.95E-08	4.00E-09	0	3.21E-09	2.10E-08	1.23E-08	5.44E-09	1.58E-07	1.06E-07	4.49E-07	1.37E-07	0	0	3.12E-08	2.71E-08	9.24E-08	2.19E-09	2.22E-07	2.89E-07	0	0	1.91E-08	7.13E-09	2.07E-08	2.79E-08	2.62E-09	1.42E-08	0	0	0	0	5.01E-08	3.63E-08	8.51E-08	7.36E-08	8.83E-09	2.10E-09	6.36E-09	0	2.38E-08
Anaerococcus hydrogenalis-33029	4.05E-07	0	1.65E-07	3.33E-07	8.93E-08	0	1.42E-06	1.83E-07	1.78E-07	9.23E-07	2.98E-07	2.89E-08	2.41E-08	9.24E-08	3.99E-08	1.93E-07	5.68E-07	1.08E-07	3.87E-06	3.04E-06	9.79E-09	2.67E-08	7.23E-09	3.00E-08	4.77E-07	4.24E-08	9.42E-08	9.48E-08	4.53E-07	5.23E-07	2.04E-07	6.59E-08	2.22E-07	2.42E-07	3.67E-08	3.46E-08	2.26E-08	0	3.32E-08	3.33E-08	4.04E-07	5.64E-07	6.07E-07	5.65E-07	9.49E-08	2.31E-07	1.04E-08	0	0
Pseudoalteromonas tunicata-314281	6.91E-08	2.41E-09	4.51E-09	0	2.04E-07	0	8.28E-08	1.35E-09	2.24E-08	1.10E-08	5.27E-07	1.16E-09	1.61E-09	6.30E-09	4.46E-08	7.70E-09	7.21E-08	3.79E-08	1.16E-07	7.92E-08	0	0	4.87E-08	1.46E-09	3.57E-08	1.01E-07	8.93E-10	3.01E-08	6.61E-07	4.42E-07	2.21E-08	6.53E-09	2.63E-08	1.23E-08	7.73E-08	3.07E-08	1.70E-08	0	1.11E-08	0	3.11E-08	2.60E-08	1.23E-07	3.51E-07	2.72E-08	2.84E-08	6.94E-09	0	2.09E-08
Synechococcus sp. PCC 6312-195253	3.79E-08	3.61E-08	1.80E-08	3.14E-08	7.03E-08	2.90E-09	8.28E-08	3.37E-08	7.97E-08	1.58E-07	3.73E-08	0	2.62E-08	0	1.23E-07	8.84E-09	3.87E-07	2.20E-07	8.99E-07	7.09E-07	6.37E-08	5.12E-09	1.28E-07	4.06E-08	5.48E-08	1.17E-08	7.23E-08	1.17E-07	7.15E-08	2.98E-07	2.81E-08	2.79E-08	6.91E-08	8.41E-08	7.86E-09	7.94E-08	2.74E-08	4.67E-09	1.38E-09	0	1.02E-07	7.19E-08	1.15E-07	9.07E-08	4.34E-08	1.48E-07	2.37E-08	2.58E-08	1.52E-07
Desulfuromonas acetoxidans-891	8.44E-07	1.95E-07	1.45E-07	2.10E-07	1.56E-07	5.14E-08	6.99E-07	2.53E-07	2.50E-07	3.72E-07	4.30E-06	4.85E-07	2.00E-07	3.00E-07	3.69E-07	6.00E-08	8.66E-07	1.49E-06	6.01E-06	4.93E-06	1.89E-07	3.07E-08	5.07E-07	2.64E-07	3.59E-07	1.07E-07	4.65E-07	8.12E-07	3.98E-07	4.76E-07	9.35E-07	8.99E-07	4.32E-07	4.78E-07	2.63E-07	3.10E-07	6.61E-08	1.36E-08	2.01E-07	1.70E-07	1.26E-06	1.15E-06	1.39E-06	2.10E-06	1.43E-07	1.58E-07	1.73E-07	9.07E-08	4.77E-08
endosymbiont of Riftia pachyptila-54396	2.03E-09	0	0	2.05E-09	0	0	0	0	1.30E-08	1.24E-07	0	8.10E-09	1.28E-08	2.52E-08	0	0	1.12E-07	3.77E-07	1.02E-07	9.00E-08	0	0	7.61E-10	1.83E-09	2.55E-09	0	0	0	1.51E-08	1.22E-09	5.74E-09	0	3.49E-08	9.51E-08	2.62E-09	0	5.96E-10	0	0	0	3.79E-09	7.86E-09	3.96E-09	0	0	0	8.67E-09	0	1.43E-07
Natronobacterium gregoryi-44930	5.82E-08	0	0	0	0	0	1.20E-07	1.62E-08	1.89E-08	7.50E-09	2.66E-09	0	9.95E-08	1.15E-07	3.91E-07	3.17E-09	9.54E-08	5.69E-09	7.12E-08	1.98E-08	0	0	0	1.46E-09	0	0	2.41E-08	1.95E-08	7.15E-09	6.71E-09	4.32E-08	5.35E-08	1.14E-08	2.74E-09	0	3.15E-09	5.96E-09	0	4.15E-09	0	9.33E-08	6.35E-08	2.08E-08	6.57E-08	2.06E-08	3.26E-08	0	0	0
Fervidibacteria bacterium SCGC AAA471-D06-1052808	6.77E-09	9.63E-09	0	0	8.03E-09	1.09E-08	4.51E-08	1.82E-08	2.36E-09	0	7.99E-09	3.47E-09	2.14E-09	1.57E-07	7.59E-09	3.17E-09	0	0	6.41E-08	1.98E-08	7.34E-09	8.54E-09	1.29E-08	1.10E-09	1.27E-09	9.87E-09	1.03E-08	0	2.15E-08	5.49E-09	8.20E-09	1.54E-08	4.49E-09	0	9.44E-08	8.57E-08	3.28E-09	1.11E-08	4.78E-08	9.09E-08	3.87E-08	2.05E-08	3.96E-09	1.31E-08	2.94E-08	5.10E-08	9.25E-09	3.56E-09	0
Afipia broomeae-56946	2.46E-07	8.43E-08	6.20E-08	9.50E-08	6.12E-08	2.90E-09	5.98E-07	9.77E-08	2.44E-07	3.28E-07	1.17E-07	2.60E-08	1.36E-07	1.30E-07	6.29E-07	1.13E-07	1.01E-06	1.65E-06	1.29E-06	8.44E-07	2.01E-08	1.65E-08	3.47E-07	8.34E-08	2.00E-07	1.86E-08	2.55E-07	5.18E-07	3.73E-07	3.29E-07	3.65E-07	3.87E-07	1.39E-07	3.14E-07	9.04E-08	7.23E-08	3.75E-08	1.97E-08	2.77E-08	1.17E-07	1.17E-06	6.88E-07	1.55E-06	2.18E-06	1.32E-08	1.42E-08	2.01E-07	7.65E-08	4.35E-07
Helicobacter cinaedi-213	0	0	8.11E-08	1.09E-08	0	0	5.52E-09	0	0	1.04E-07	4.06E-08	0	8.03E-09	1.26E-08	1.14E-08	0	2.76E-08	9.96E-08	2.30E-07	1.60E-07	0	0	7.23E-09	2.93E-09	0	0	1.29E-08	2.75E-08	0	0	4.37E-09	1.78E-09	2.49E-08	3.47E-08	8.91E-08	8.10E-08	4.17E-09	0	8.58E-08	5.67E-08	3.87E-08	1.81E-08	1.29E-08	1.52E-07	2.94E-09	1.58E-09	8.67E-09	0	0
Rickettsia prowazekii-782	4.06E-09	0	0	0	1.00E-08	0	3.04E-08	0	0	0	0	0	0	0	0	0	1.19E-07	1.90E-09	2.14E-08	3.06E-08	0	0	1.52E-09	1.46E-09	1.27E-09	0	0	0	2.38E-09	2.20E-08	3.03E-08	1.60E-08	1.38E-09	0	0	0	2.38E-09	0	0	0	1.29E-08	8.46E-09	1.98E-08	9.07E-08	0	1.05E-09	0	0	0
Marinilabilia salmonicolor-989	8.40E-07	9.72E-07	9.92E-07	4.20E-07	2.63E-07	3.56E-07	1.62E-06	1.91E-06	2.05E-06	1.93E-06	8.06E-06	1.53E-06	4.82E-07	1.64E-06	1.80E-06	7.88E-07	1.29E-06	1.90E-06	9.68E-06	6.33E-06	3.65E-07	7.51E-08	7.42E-07	7.69E-07	2.05E-06	1.08E-06	7.49E-07	9.58E-07	3.21E-07	4.22E-07	9.55E-07	8.90E-07	1.38E-06	1.57E-06	2.71E-06	1.39E-06	4.05E-06	1.60E-06	2.63E-06	1.35E-06	2.94E-06	5.29E-07	8.84E-07	8.01E-07	4.48E-06	4.22E-06	1.30E-06	1.03E-06	5.87E-06
Streptococcus sobrinus-1310	2.88E-07	1.52E-07	9.02E-09	5.47E-09	2.01E-09	0	8.93E-08	8.08E-09	2.46E-07	1.86E-07	5.99E-08	6.94E-09	1.66E-08	1.26E-07	2.18E-08	1.81E-09	1.54E-06	4.17E-07	8.47E-07	8.13E-07	1.96E-09	1.20E-08	4.80E-08	1.16E-07	1.71E-06	0	2.86E-08	1.04E-07	1.69E-07	2.10E-07	2.78E-07	2.53E-07	5.32E-08	1.28E-07	1.48E-07	3.54E-08	2.67E-07	4.31E-09	1.18E-08	2.70E-09	2.05E-08	2.78E-08	8.74E-07	1.75E-06	1.32E-08	5.26E-09	5.49E-08	5.52E-08	1.49E-08
crenarchaeote SCGC AAA261-C22-1130299	0	0	0	0	0	0	0	0	0	1.15E-09	5.99E-09	5.21E-09	0	0	0	0	0	0	1.90E-08	1.44E-08	0	1.14E-09	0	0	0	0	0	1.77E-09	0	0	3.83E-09	5.35E-09	0	0	0	6.21E-08	0	2.15E-09	0	7.20E-09	1.52E-09	0	0	0	5.89E-09	1.58E-09	0	0	0
Prevotella intermedia-28131	2.79E-06	1.13E-05	1.04E-06	7.26E-07	1.73E-06	2.58E-06	6.72E-07	4.85E-07	4.75E-05	4.04E-05	3.22E-05	1.92E-05	1.41E-06	9.95E-07	1.15E-06	1.50E-06	7.50E-06	6.71E-06	1.79E-05	1.49E-05	9.42E-06	9.44E-05	2.80E-07	8.27E-07	2.37E-06	3.58E-07	2.60E-06	2.92E-06	7.46E-07	6.86E-07	1.14E-06	9.51E-07	4.90E-06	9.33E-06	4.88E-05	1.02E-05	2.30E-05	1.47E-05	5.73E-07	8.49E-07	2.40E-06	2.41E-06	2.28E-06	2.59E-06	1.98E-06	1.75E-06	1.45E-06	2.58E-06	5.27E-07
Desulfovibrio salexigens-880	9.12E-07	3.56E-07	1.99E-07	1.27E-07	1.92E-07	9.20E-08	7.41E-07	3.89E-07	5.35E-07	5.20E-07	1.35E-07	1.02E-07	2.33E-07	2.50E-07	6.09E-07	2.17E-07	1.13E-06	1.29E-06	5.82E-06	4.11E-06	2.05E-07	7.28E-08	8.72E-07	4.22E-07	7.57E-07	6.07E-08	3.56E-06	6.00E-06	8.08E-07	9.65E-07	4.13E-07	4.14E-07	5.11E-07	5.93E-07	6.79E-07	2.08E-07	6.32E-08	1.65E-08	7.82E-08	2.06E-07	1.21E-06	9.89E-07	2.19E-06	3.24E-06	2.76E-07	4.94E-07	9.77E-08	4.98E-08	2.68E-07
Bacillus isronensis-412383	1.08E-08	0	6.76E-09	2.73E-09	1.81E-08	0	4.60E-08	1.48E-08	0	2.31E-08	1.09E-07	1.56E-08	0	3.57E-08	2.37E-08	3.17E-09	6.72E-08	4.36E-08	0	3.60E-09	3.72E-08	0	1.03E-08	0	2.55E-08	0	1.87E-08	3.37E-08	2.54E-08	4.51E-08	2.65E-08	3.56E-09	1.05E-07	9.42E-08	2.91E-07	1.47E-07	0	0	2.70E-08	9.00E-09	2.18E-07	5.44E-08	1.68E-08	3.02E-08	2.94E-08	2.52E-08	7.34E-08	7.12E-09	0
Pseudomonas poae-200451	1.37E-07	9.51E-08	7.32E-08	1.34E-07	6.12E-08	3.04E-08	6.39E-07	1.32E-07	1.88E-07	3.98E-07	6.49E-07	3.85E-07	8.24E-08	8.40E-08	1.24E-07	1.61E-08	9.09E-07	6.91E-07	1.02E-06	8.31E-07	1.71E-08	0	9.14E-08	4.06E-08	6.00E-07	1.54E-08	7.77E-07	1.03E-06	7.85E-07	3.22E-07	6.82E-07	2.45E-07	3.84E-07	6.18E-07	1.48E-07	1.26E-07	4.77E-09	1.25E-07	3.74E-08	1.89E-08	9.10E-08	7.55E-08	1.29E-06	1.28E-06	7.73E-08	9.26E-08	6.30E-08	9.78E-09	2.47E-07
Amphibacillus xylanus-1449	4.02E-07	4.21E-08	5.97E-08	8.33E-08	3.11E-08	2.82E-08	1.36E-06	1.00E-07	2.50E-07	4.75E-07	5.88E-07	6.94E-09	1.64E-07	1.07E-07	1.38E-07	2.33E-08	1.31E-06	4.69E-07	3.41E-06	2.53E-06	6.41E-08	1.45E-07	9.29E-08	5.31E-08	5.83E-07	1.22E-07	1.57E-07	7.97E-07	2.98E-07	6.26E-07	3.44E-07	2.21E-07	3.55E-07	6.65E-07	4.94E-07	1.50E-07	1.13E-08	7.18E-09	2.77E-09	4.68E-08	2.43E-07	2.98E-07	7.40E-07	1.19E-06	2.80E-08	8.94E-08	6.82E-08	1.51E-08	8.34E-08
Alternanthera yellow vein betasatellite-447606	0	0	0	0	0	0	0	0	0	0	0	0	0	0	0	0	1.41E-09	0	0	0	0	0	0	0	0	7.31E-10	0	0	0	0	0	0	0	0	0	1.57E-09	0	0	0	0	0	1.21E-09	0	0	0	0	0	0	0
Bacteroides sp. 1_1_30-457387	0.001952101	0.009309927	0.00510872	0.009641782	0.020834175	0.009882259	0.002348122	0.008265857	0.000993418	0.001034207	0.001807539	0.001909483	0.006378716	0.002542246	0.000308528	0.001290728	0.000526471	0.000411251	0.001523815	0.001214313	0.001010706	0.002172782	0.003043947	0.002418155	0.003035314	0.0053482	0.001657159	0.001300883	0.00120016	0.002015692	0.001343347	0.001411961	0.003141903	0.00307954	0.005575828	0.010436105	0.000803987	0.000878228	0.036158187	0.065410434	0.003705188	0.002289209	0.000559761	0.000260448	0.019473017	0.01968321	0.00072717	0.000474706	0.000194452
Actinomyces odontolyticus-1660	6.02E-05	9.98E-07	7.13E-07	1.12E-07	2.21E-07	1.45E-09	2.64E-06	3.36E-07	7.87E-07	5.05E-07	7.49E-07	1.64E-07	1.30E-06	4.41E-08	1.74E-06	4.62E-08	3.48E-06	3.44E-06	2.86E-06	2.46E-06	4.39E-07	0	7.31E-07	1.23E-07	2.75E-07	8.11E-08	8.39E-06	1.26E-05	1.69E-06	2.74E-06	3.33E-07	2.62E-07	7.50E-07	1.71E-06	1.44E-06	2.93E-07	3.67E-06	4.52E-08	1.79E-06	1.28E-07	2.71E-06	4.30E-06	2.86E-06	4.09E-06	1.36E-06	2.33E-06	9.34E-07	2.86E-07	6.62E-07
Dorea formicigenerans-39486	0.000867966	4.88E-05	0.00015418	1.29E-05	0.000158499	1.39E-05	0.00057517	9.08E-05	0.000430975	0.000405364	0.000755648	5.39E-06	0.000253863	8.84E-05	0.000390471	3.56E-05	0.001477945	0.00103672	0.000626879	0.0006976	0.000127089	2.46E-05	0.000361183	6.86E-05	0.00058841	8.01E-06	0.000641717	0.001692687	0.000908607	0.00150032	0.000236988	0.000103592	0.000974838	0.000960904	0.000487734	0.000201443	0.000336261	7.88E-07	0.00150602	0.000128565	0.00087502	0.001787263	0.000754146	0.000603817	0.000733218	0.001942085	0.000327972	3.17E-05	3.11E-05
Methanosarcina barkeri-2208	4.06E-08	9.27E-08	6.76E-08	5.40E-08	9.43E-08	6.81E-08	6.35E-08	7.55E-08	1.76E-07	1.66E-07	1.68E-07	5.90E-08	4.07E-08	7.35E-08	5.08E-08	7.86E-08	8.48E-08	9.01E-08	2.90E-07	3.28E-07	6.71E-08	4.78E-08	4.91E-08	6.95E-08	9.05E-08	7.97E-08	9.24E-08	8.51E-08	1.20E-07	1.37E-07	2.26E-07	2.43E-07	3.28E-08	3.61E-08	4.64E-07	4.47E-07	2.25E-07	3.02E-07	3.45E-07	4.41E-07	3.28E-07	2.47E-07	3.98E-07	3.97E-07	6.03E-08	6.47E-08	5.95E-08	4.09E-08	2.98E-08
Corynebacterium bovis-36808	3.66E-07	4.77E-07	1.37E-07	1.61E-07	1.82E-07	8.69E-09	9.73E-07	2.38E-07	4.28E-07	7.33E-07	1.89E-07	6.89E-08	2.11E-07	5.44E-07	7.82E-07	8.11E-08	1.19E-06	2.37E-06	2.58E-06	1.54E-06	3.08E-07	6.49E-08	4.86E-07	1.07E-07	4.71E-07	5.92E-08	5.27E-07	8.12E-07	3.77E-07	2.89E-07	3.76E-07	3.69E-07	4.65E-07	1.01E-06	2.50E-07	3.48E-07	1.08E-07	1.13E-07	3.48E-07	5.67E-08	1.46E-06	1.34E-06	1.72E-06	3.01E-06	1.80E-07	2.49E-07	3.01E-07	1.02E-07	8.02E-07
[Pseudomonas] geniculata-86188	1.13E-07	8.91E-08	3.38E-08	5.12E-08	9.84E-08	5.79E-09	4.55E-07	1.63E-07	2.31E-07	2.60E-07	6.59E-08	2.31E-09	9.95E-08	1.36E-07	2.58E-07	6.68E-08	6.50E-07	5.84E-07	1.20E-06	5.40E-07	6.37E-08	4.55E-09	2.43E-07	1.09E-07	2.17E-07	4.39E-09	5.69E-07	1.55E-06	1.99E-07	9.09E-08	1.59E-07	1.57E-07	3.21E-07	6.52E-07	2.01E-07	8.10E-08	2.29E-07	1.30E-07	2.27E-07	4.77E-08	1.26E-06	1.14E-06	1.06E-06	8.52E-07	1.51E-07	1.79E-07	2.89E-08	3.74E-08	2.12E-07
Shewanella oneidensis-70863	1.22E-08	2.89E-08	6.76E-09	1.54E-07	4.01E-09	1.74E-08	6.91E-07	4.04E-08	3.72E-08	2.66E-08	1.38E-07	1.31E-06	0	0	4.75E-09	0	7.99E-08	1.55E-07	5.22E-08	1.26E-08	1.13E-08	1.65E-08	2.70E-08	1.06E-08	5.99E-08	2.81E-08	2.98E-07	7.27E-07	1.53E-07	7.20E-08	5.00E-08	4.16E-08	1.38E-09	1.01E-08	8.26E-08	6.05E-08	2.32E-08	4.41E-07	2.49E-08	0	7.51E-08	5.92E-08	1.00E-07	2.63E-07	1.47E-09	1.05E-09	3.06E-08	1.07E-08	0
[Clostridium] citroniae-358743	0.000426598	0.001079669	0.00022293	0.001358716	0.000499314	0.001846607	0.000183638	8.42E-05	0.000120276	0.000214705	0.00014719	0.000743948	0.00019651	0.00031593	0.000707008	0.00115718	0.000347819	0.000425446	0.000297611	0.000203354	0.00076288	0.00414786	0.000379819	0.001273556	0.000452439	0.000176521	0.000285472	0.000557029	0.000193459	0.000180478	7.40E-05	8.05E-05	0.000126509	0.000160862	6.98E-05	0.000437364	1.43E-05	6.12E-05	0.000246634	0.000185352	0.00061238	0.00048675	0.000152979	0.000173004	0.000256807	0.002669326	0.000173659	0.000484002	0.000827362
Rhodopirellula maiorica-1265734	1.88E-07	2.79E-07	4.06E-08	1.64E-07	1.81E-08	0	1.53E-07	7.95E-08	1.01E-07	1.00E-07	8.19E-08	5.61E-08	2.78E-08	2.10E-08	6.22E-08	2.67E-08	1.12E-07	1.50E-07	4.44E-07	2.11E-07	4.21E-08	4.88E-07	7.04E-08	5.63E-08	9.18E-08	1.54E-08	1.12E-07	1.83E-07	1.06E-07	1.32E-07	6.39E-08	9.27E-08	9.67E-08	8.32E-08	6.81E-08	8.49E-08	8.94E-10	1.44E-09	6.37E-08	7.56E-08	2.25E-07	2.19E-07	3.54E-07	4.15E-07	5.30E-08	1.95E-08	4.62E-09	1.96E-08	1.37E-07
Borrelia hermsii-140	1.08E-08	0	0	0	0	0	5.89E-08	2.22E-08	4.72E-09	1.33E-08	0	0	0	0	0	0	6.79E-08	3.03E-08	0	3.42E-08	0	0	0	0	1.02E-08	0	1.47E-08	3.10E-08	3.18E-09	5.92E-08	3.83E-09	2.38E-09	6.91E-10	1.55E-08	0	0	0	0	0	0	0	0	0	5.26E-09	0	1.05E-09	0	0	0
Streptomyces sp. C-253839	1.84E-07	8.79E-08	8.11E-08	5.47E-08	7.53E-08	5.00E-08	5.62E-07	1.00E-07	2.47E-07	4.33E-07	1.44E-07	1.27E-08	1.21E-07	1.05E-07	2.17E-07	1.11E-07	1.37E-06	1.99E-06	1.65E-06	9.75E-07	4.41E-09	1.71E-08	3.54E-07	1.82E-07	2.80E-07	4.93E-08	2.12E-07	3.28E-07	2.61E-07	2.09E-07	2.72E-07	1.70E-07	4.39E-07	9.37E-07	2.62E-07	8.73E-08	1.70E-08	1.54E-08	3.39E-08	3.13E-07	9.62E-07	5.46E-07	9.13E-07	1.62E-06	1.10E-06	9.31E-08	4.86E-08	1.35E-07	1.43E-07
Actinobacillus pleuropneumoniae-715	2.57E-08	9.63E-09	2.03E-08	1.23E-08	0	2.90E-09	5.89E-08	5.39E-09	5.84E-08	9.81E-08	1.89E-06	1.16E-09	2.89E-08	1.68E-08	9.02E-09	4.30E-09	2.83E-07	2.08E-07	2.44E-07	1.94E-07	6.37E-09	5.69E-09	2.47E-08	1.83E-08	2.45E-07	7.05E-08	3.04E-08	3.10E-08	2.15E-06	1.75E-06	1.51E-07	9.92E-08	2.52E-08	3.34E-08	1.01E-07	1.25E-07	9.95E-08	7.18E-10	1.49E-07	4.23E-08	5.16E-08	5.80E-08	1.00E-07	4.05E-07	7.73E-08	1.38E-07	1.35E-07	0	0
Desulfovibrio africanus-873	2.04E-06	1.48E-06	1.37E-06	8.48E-07	4.95E-07	3.33E-08	5.65E-06	1.92E-06	2.15E-06	3.17E-06	1.25E-06	6.19E-07	4.19E-06	1.23E-06	2.29E-06	6.62E-07	7.47E-06	8.65E-06	1.59E-05	1.19E-05	6.94E-07	6.62E-07	1.80E-06	9.61E-07	1.34E-06	2.83E-07	5.44E-06	7.47E-06	1.84E-06	1.19E-06	1.16E-06	9.03E-07	1.87E-06	3.72E-06	1.28E-06	1.28E-06	7.24E-08	1.75E-07	4.62E-07	4.72E-07	1.18E-05	1.05E-05	8.74E-06	9.91E-06	2.15E-07	2.10E-07	4.54E-07	3.66E-07	3.20E-06
Pseudonocardia dioxanivorans-240495	4.92E-07	1.28E-07	9.92E-08	2.39E-08	5.22E-08	7.24E-09	2.60E-06	3.56E-07	3.71E-07	5.22E-07	1.15E-07	9.30E-07	1.14E-07	1.09E-07	3.75E-07	5.44E-08	8.75E-07	1.97E-06	2.77E-06	1.58E-06	1.06E-07	1.59E-08	2.94E-07	9.66E-08	2.95E-07	2.63E-08	3.72E-07	9.94E-07	3.08E-07	2.11E-07	2.74E-07	2.62E-07	4.79E-07	1.09E-06	1.98E-07	2.08E-07	1.01E-08	2.22E-07	1.61E-07	5.22E-08	6.08E-07	7.81E-07	9.64E-07	1.75E-06	2.51E-07	2.35E-07	8.44E-08	2.05E-08	9.21E-07
Methanococcus maripaludis-39152	1.56E-08	9.63E-09	0	0	1.20E-08	0	7.54E-08	1.89E-08	2.36E-09	2.31E-09	6.33E-08	0	3.21E-09	0	7.12E-09	0	8.48E-09	1.90E-08	9.49E-09	0	0	0	1.07E-07	0	3.19E-08	0	9.82E-09	1.95E-08	4.21E-08	5.49E-08	1.15E-08	7.13E-09	4.15E-09	1.23E-08	2.49E-08	2.20E-08	0	7.18E-10	1.59E-08	3.96E-08	2.88E-08	2.84E-08	1.19E-08	2.63E-08	0	7.89E-09	0	0	0
Geobacillus sp. GHH01-1233873	1.67E-07	4.33E-08	2.07E-07	3.21E-08	0	0	2.41E-07	6.80E-08	1.70E-07	2.50E-07	8.06E-08	0	1.61E-08	6.51E-08	7.07E-08	2.63E-08	2.76E-07	1.55E-07	2.90E-07	4.95E-07	5.19E-08	2.62E-08	1.87E-07	1.14E-07	9.62E-08	1.10E-08	1.15E-07	1.91E-07	5.57E-07	3.74E-07	5.41E-08	8.79E-08	3.71E-07	1.28E-07	8.68E-07	4.32E-07	5.69E-08	0	8.38E-08	9.27E-08	3.60E-07	1.90E-07	3.83E-07	3.31E-07	9.12E-08	1.54E-07	6.65E-08	0	0
Geobacter uraniireducens-351604	1.54E-06	9.85E-07	4.69E-07	1.87E-07	4.25E-07	1.38E-08	1.35E-06	3.97E-07	2.60E-06	3.12E-06	5.61E-07	2.64E-07	4.09E-07	4.12E-07	8.05E-07	1.22E-07	4.34E-06	5.77E-06	5.97E-06	4.70E-06	2.86E-07	2.05E-07	7.69E-07	3.75E-07	1.23E-06	2.91E-07	1.41E-06	2.01E-06	7.04E-07	5.91E-07	9.23E-07	5.97E-07	1.07E-06	1.72E-06	1.17E-06	8.61E-07	8.04E-08	1.15E-07	3.77E-07	1.64E-07	2.70E-06	2.23E-06	4.20E-06	7.20E-06	6.53E-07	7.20E-07	3.86E-07	2.07E-07	1.83E-06
Halorubrum sp. T3-1194088	5.69E-08	8.43E-09	1.46E-08	2.73E-09	0	0	4.88E-08	1.35E-08	3.60E-08	2.42E-08	1.13E-08	1.16E-09	2.78E-08	2.94E-08	1.99E-08	7.48E-09	6.36E-08	9.01E-08	1.19E-07	4.14E-08	0	0	1.71E-08	6.22E-09	3.89E-08	1.46E-08	1.83E-08	3.54E-08	3.66E-08	2.01E-08	2.30E-08	1.37E-08	1.42E-08	5.30E-08	3.28E-08	7.08E-09	5.96E-10	0	0	1.71E-08	2.28E-08	3.02E-08	8.71E-08	5.52E-08	0	0	0	0	1.19E-08
Bacillus sp. L1(2012)-1134413	1.31E-07	8.55E-08	1.13E-07	3.28E-08	3.21E-08	1.45E-09	2.95E-07	5.79E-08	6.20E-08	1.40E-07	1.30E-07	0	7.81E-08	0	1.57E-08	4.53E-09	1.22E-07	3.74E-07	1.90E-07	2.09E-07	1.52E-08	0	2.82E-08	1.39E-08	3.17E-07	2.19E-09	6.07E-08	1.57E-07	4.05E-08	3.65E-07	1.18E-07	6.36E-08	3.60E-07	4.16E-07	6.81E-08	6.76E-08	4.77E-09	0	2.04E-07	3.77E-07	1.68E-07	2.12E-07	7.32E-07	4.02E-07	2.72E-08	4.42E-08	6.53E-08	1.16E-08	1.01E-07
Chlorobaculum tepidum-1097	4.07E-07	2.10E-07	2.34E-07	1.83E-07	1.23E-07	1.45E-09	7.88E-06	1.61E-06	6.33E-07	8.42E-07	2.39E-07	5.84E-07	2.78E-07	4.09E-07	1.89E-06	4.97E-07	1.85E-06	2.61E-06	9.71E-06	7.27E-06	1.12E-07	1.60E-07	5.21E-07	2.34E-07	4.03E-07	1.29E-07	2.16E-06	3.46E-06	8.72E-07	6.53E-07	3.71E-07	4.27E-07	1.40E-06	2.82E-06	2.91E-07	4.26E-07	1.25E-08	1.15E-07	8.72E-08	2.02E-07	1.49E-06	1.05E-06	1.85E-06	2.85E-06	6.55E-08	5.84E-08	1.80E-07	1.57E-07	1.55E-07
Acidaminococcus sp. D21-563191	5.42E-09	3.61E-08	0.000175962	1.14E-07	2.37E-07	2.90E-09	0	0	2.07E-06	1.77E-07	2.40E-08	0	1.39E-06	2.79E-07	0	0	9.94E-07	1.01E-06	8.76E-07	4.67E-06	3.13E-08	0	7.19E-08	0	1.43E-07	8.12E-07	3.90E-05	1.96E-05	8.46E-07	3.51E-07	3.12E-08	5.94E-09	6.91E-09	0	1.13E-06	9.19E-07	0	0	1.25E-08	0	1.67E-08	5.44E-09	3.72E-07	1.12E-06	0	0	0	1.73E-07	6.29E-07
Deinococcus deserti-310783	1.15E-06	2.79E-07	2.75E-07	9.70E-08	2.63E-07	1.30E-08	1.58E-06	5.04E-07	1.67E-06	2.51E-06	6.08E-07	5.03E-08	5.92E-07	4.72E-07	5.05E-07	2.20E-07	3.54E-06	5.03E-06	6.51E-06	5.60E-06	1.68E-07	4.55E-09	6.28E-07	1.96E-07	1.44E-06	8.59E-08	9.74E-07	1.46E-06	9.98E-07	6.56E-07	1.03E-06	7.25E-07	9.42E-07	1.65E-06	5.46E-07	2.20E-07	4.50E-08	6.43E-08	1.56E-07	9.09E-08	7.78E-07	9.89E-07	2.31E-06	3.67E-06	2.14E-07	5.18E-07	8.61E-08	6.49E-08	8.88E-07
Fusobacterium gonidiaformans-849	2.87E-07	2.36E-07	4.58E-07	1.64E-07	2.01E-08	4.34E-09	1.62E-06	1.78E-07	1.05E-06	4.17E-06	1.21E-06	3.55E-07	4.28E-08	0	6.12E-08	2.27E-09	1.23E-06	4.45E-07	6.17E-08	2.79E-07	1.37E-08	2.50E-08	3.77E-08	5.67E-08	4.20E-07	8.00E-08	3.70E-08	1.82E-07	1.16E-07	3.13E-07	1.16E-07	6.24E-08	3.82E-07	3.90E-07	1.52E-07	2.44E-08	2.38E-08	1.44E-09	7.06E-08	3.69E-08	8.65E-08	1.28E-07	1.27E-06	1.20E-06	1.48E-07	2.53E-07	5.09E-08	4.00E-08	3.58E-08
Halomonas sp. HAL1-550984	1.10E-07	1.25E-07	1.13E-08	9.22E-08	5.32E-08	0	4.97E-08	4.24E-08	3.78E-08	4.16E-08	3.09E-06	3.09E-07	2.19E-08	3.57E-08	3.76E-07	9.51E-08	9.05E-08	1.18E-07	1.94E-06	1.37E-06	2.35E-08	2.28E-09	1.20E-07	4.79E-08	1.26E-07	5.26E-08	1.89E-07	2.39E-07	3.00E-07	3.61E-07	4.84E-07	5.49E-07	8.02E-08	1.71E-07	3.41E-08	1.57E-08	5.51E-08	2.87E-09	5.82E-08	4.23E-08	2.02E-07	1.34E-07	1.52E-07	4.85E-07	1.36E-07	9.41E-08	2.43E-08	3.91E-08	8.34E-08
Coprococcus catus-116085	0.000574903	8.38E-05	0.000176072	3.10E-05	0.000161845	1.99E-05	0.000765532	0.000128504	0.00036322	0.000656683	0.000777338	8.20E-06	0.00015725	0.000279841	0.000513378	3.40E-05	0.001292288	0.001203548	0.000998971	0.001183775	0.00017911	2.18E-05	0.000281177	5.06E-05	0.000355565	7.97E-06	0.000258471	0.000540943	0.000388723	0.000670159	0.000242273	0.000159582	0.000509139	0.00053469	0.000502766	0.00018159	5.11E-05	4.52E-06	0.000158978	6.86E-05	0.000410227	0.000357697	0.001197715	0.001582728	0.000163856	0.000361485	0.000163935	4.52E-05	2.29E-05
Desulfovibrio desulfuricans-876	3.24E-06	9.27E-06	4.17E-06	2.45E-06	1.63E-07	6.66E-08	3.56E-06	3.54E-06	2.99E-06	1.33E-05	1.02E-06	3.15E-07	9.68E-07	1.18E-06	2.40E-06	1.09E-06	1.79E-05	2.00E-05	3.03E-05	1.92E-05	7.93E-07	1.04E-06	1.20E-05	1.40E-05	9.72E-06	4.08E-06	1.22E-05	1.58E-05	1.12E-06	8.89E-07	1.26E-06	9.00E-07	3.72E-06	4.14E-06	8.09E-07	4.76E-07	5.39E-08	4.20E-08	8.18E-07	1.01E-06	4.56E-06	3.89E-06	8.17E-06	1.52E-05	7.94E-07	8.32E-07	2.68E-07	6.68E-07	1.12E-05
Vibrio ordalii-28174	1.35E-09	0	0	4.10E-09	2.01E-08	4.34E-09	1.01E-08	2.69E-09	8.26E-09	2.42E-08	2.60E-08	0	8.56E-09	2.94E-08	7.59E-09	9.04E-07	9.19E-09	9.48E-09	7.12E-09	2.88E-08	4.90E-09	6.32E-08	3.05E-08	2.93E-09	1.08E-08	1.46E-09	1.03E-08	1.51E-08	4.61E-08	4.45E-08	5.19E-09	5.94E-09	4.28E-08	5.49E-08	7.86E-09	1.10E-08	5.96E-10	1.08E-09	7.62E-09	0	3.34E-08	2.24E-08	3.96E-09	1.58E-08	2.94E-09	7.36E-09	4.62E-09	2.67E-09	4.47E-08
Enterobacteria phage ES18-101570	0	0	0	6.83E-09	0	4.71E-07	0	0	0	0	0	0	1.61E-08	0	0	1.10E-06	0	0	0	0	9.79E-09	2.05E-08	0	0	0	0	0	0	0	0	0	0	0	0	0	0	0	0	0	0	0	0	0	0	0	0	0	0	0
Actinomyces sp. oral taxon 181-712121	8.00E-07	3.08E-07	1.55E-06	6.24E-07	5.78E-07	7.53E-08	1.47E-06	8.02E-08	9.79E-07	3.29E-07	1.80E-06	8.80E-08	3.77E-06	2.35E-07	1.33E-06	6.66E-08	1.33E-06	1.13E-06	1.95E-06	8.94E-07	5.93E-07	4.04E-08	3.25E-07	1.03E-07	1.03E-06	5.04E-07	1.46E-06	3.00E-06	1.52E-06	2.22E-06	3.97E-07	3.02E-07	7.10E-07	2.34E-06	3.17E-07	1.90E-07	2.27E-06	1.95E-07	2.31E-06	1.11E-06	2.77E-06	2.57E-06	4.40E-06	3.17E-06	4.78E-07	6.72E-07	2.63E-07	1.41E-07	2.98E-08
Saimiriine herpesvirus 2-10381	0	0	0	0	0	0	0	0	0	0	0	0	0	0	0	0	0	0	0	0	0	0	0	0	0	0	0	0	0	0	0	0	0	0	0	0	0	0	0	0	0	0	0	0	0	0	0	0	0
Cronobacter turicensis-413502	8.48E-07	2.42E-07	4.85E-08	2.20E-05	1.10E-08	2.55E-06	5.56E-07	1.25E-07	4.05E-07	5.29E-07	1.98E-07	2.43E-08	7.16E-07	1.51E-07	9.35E-08	3.39E-06	8.79E-07	2.06E-06	2.19E-06	1.31E-06	1.34E-07	1.03E-06	7.04E-07	8.38E-08	4.98E-07	9.94E-07	3.87E-07	4.39E-07	3.19E-07	2.68E-07	3.33E-07	3.31E-07	2.36E-07	4.51E-07	2.40E-07	1.15E-07	1.34E-08	1.80E-06	9.47E-07	2.43E-08	4.51E-07	4.25E-07	8.31E-07	1.34E-06	2.83E-07	2.90E-07	1.30E-07	8.01E-09	0
Mycoplasma wenyonii-65123	1.69E-08	7.22E-09	0	0	0	0	2.76E-08	0	1.83E-08	6.06E-08	7.99E-09	0	4.82E-09	1.89E-07	9.49E-10	1.81E-09	9.19E-09	0	1.90E-08	2.70E-08	4.41E-09	0	1.90E-09	2.93E-09	9.56E-09	7.31E-10	8.93E-10	0	1.43E-08	9.76E-09	1.54E-07	1.41E-07	3.11E-09	3.66E-09	0	3.15E-09	0	7.18E-10	0	0	7.59E-09	0	4.95E-09	5.26E-09	0	0	2.89E-09	0	0
Heliobacterium modesticaldum-35701	8.22E-06	2.43E-06	2.82E-06	7.92E-07	2.90E-06	2.77E-07	9.91E-06	2.12E-06	9.44E-06	1.08E-05	3.43E-06	2.37E-07	4.12E-06	2.66E-06	6.64E-06	1.22E-06	2.19E-05	2.79E-05	3.06E-05	2.79E-05	1.69E-06	2.73E-07	4.23E-06	1.62E-06	6.29E-06	3.86E-07	6.41E-06	1.09E-05	6.66E-06	4.84E-06	5.77E-06	4.52E-06	4.81E-06	1.07E-05	6.51E-06	1.73E-06	3.29E-07	1.21E-07	2.08E-06	7.66E-07	2.46E-05	1.74E-05	2.99E-05	4.08E-05	1.08E-06	1.38E-06	2.20E-06	6.92E-07	3.76E-06
Bifidobacterium adolescentis-1680	0.001257614	1.27E-06	0.002357387	1.17E-07	3.52E-07	0	0.011313422	3.66E-05	5.01E-06	2.16E-06	5.13E-06	1.00E-06	4.96E-06	8.73E-07	0.033662533	6.14E-07	0.00069034	5.96E-06	2.69E-05	0.001641416	0.00069601	1.14E-09	5.38E-07	3.52E-07	1.12E-06	7.57E-08	3.81E-05	5.69E-05	1.60E-05	4.88E-05	5.91E-05	1.79E-05	7.87E-07	1.61E-06	6.49E-05	9.18E-07	1.35E-06	7.65E-08	1.05E-05	3.36E-07	0.026632581	0.039404999	7.28E-06	0.000128835	6.75E-07	2.79E-06	0.001587638	1.36E-06	1.69E-06
Halorubrum terrestre-267368	1.25E-07	2.53E-08	1.69E-08	2.94E-08	6.02E-09	2.90E-09	3.59E-08	7.28E-08	2.70E-07	3.48E-07	1.98E-07	7.87E-08	9.79E-08	7.14E-08	9.49E-09	2.65E-08	3.96E-08	6.16E-08	1.09E-07	2.88E-08	5.39E-09	1.71E-08	7.92E-08	2.01E-08	1.27E-08	7.68E-09	3.44E-08	7.89E-08	4.13E-08	2.14E-08	1.56E-08	1.07E-08	4.39E-08	7.22E-08	5.24E-09	1.34E-08	4.80E-08	7.22E-08	1.66E-08	7.20E-09	4.25E-08	2.30E-08	5.25E-08	4.34E-08	1.96E-07	2.44E-07	4.10E-08	9.78E-09	2.09E-08
Methanosaeta harundinacea-301375	3.72E-07	6.02E-08	9.58E-08	2.39E-08	8.13E-08	1.01E-08	2.29E-07	5.05E-08	3.03E-07	2.17E-07	1.96E-07	5.79E-09	2.41E-07	2.14E-07	1.98E-07	3.33E-08	5.04E-07	2.67E-07	2.31E-06	1.07E-06	1.13E-08	0	2.17E-07	8.16E-08	6.13E-07	4.06E-08	2.80E-07	5.76E-07	1.67E-07	1.17E-07	1.02E-07	8.20E-08	2.86E-07	7.84E-07	1.48E-07	1.18E-07	9.83E-09	7.90E-09	1.52E-08	9.00E-09	2.81E-07	2.12E-07	2.82E-07	4.36E-07	1.10E-08	4.05E-08	2.14E-08	1.87E-08	6.11E-07
Methanococcoides burtonii-29291	2.71E-09	4.82E-09	0	1.02E-08	1.10E-08	0	1.29E-08	4.04E-09	2.12E-08	4.62E-09	6.66E-09	0	8.56E-09	0	2.09E-08	4.53E-10	9.68E-08	1.42E-07	1.66E-08	3.96E-08	0	0	6.47E-09	4.02E-09	1.66E-08	0	5.27E-08	5.40E-08	0	1.85E-07	4.37E-09	3.56E-09	5.32E-08	1.33E-08	0	0	0	0	1.25E-08	0	2.96E-08	1.39E-08	5.35E-08	1.05E-08	0	0	1.97E-08	0	0
Weissella ceti-759620	7.65E-08	9.63E-09	2.93E-08	4.10E-09	1.71E-08	0	1.44E-07	5.39E-08	1.48E-07	2.65E-07	8.92E-08	0	3.21E-09	1.01E-07	4.56E-08	6.80E-09	1.99E-07	2.28E-07	2.52E-07	4.36E-07	2.79E-08	1.25E-08	4.95E-08	0	3.89E-08	7.31E-10	5.71E-08	1.46E-07	4.29E-08	2.02E-07	4.15E-08	2.97E-08	5.67E-08	5.58E-08	9.96E-08	1.66E-07	1.58E-08	0	6.58E-08	0	5.22E-07	5.66E-07	3.76E-07	4.11E-07	1.32E-07	1.10E-07	3.06E-08	1.96E-08	0
Leptospira santarosai-28183	0	0	0	0	0	0	0	0	0	0	0	0	0	0	0	0	0	0	0	0	0	0	0	0	0	0	0	0	0	0	2.19E-09	0	0	0	1.05E-08	0	0	0	0	0	0	0	0	0	0	3.16E-09	0	0	0
[Clostridium] clariflavum-288965	6.29E-07	2.54E-07	2.17E-07	2.34E-07	3.72E-07	1.85E-07	1.91E-06	4.34E-07	1.55E-06	1.95E-06	9.49E-07	5.67E-08	2.82E-07	1.72E-07	1.21E-06	2.63E-07	6.11E-06	7.63E-06	5.45E-06	4.79E-06	1.60E-07	9.11E-09	1.12E-06	5.79E-07	1.28E-06	3.04E-07	2.63E-06	5.00E-06	2.04E-06	2.96E-06	1.10E-06	1.00E-06	1.19E-06	1.88E-06	1.21E-06	4.25E-07	1.34E-07	8.97E-09	1.19E-06	8.45E-07	1.42E-06	1.43E-06	4.10E-06	4.74E-06	3.93E-07	3.93E-07	3.16E-07	5.77E-07	4.86E-07
Serinicoccus profundi-1078471	2.73E-07	2.37E-07	7.66E-08	7.51E-08	4.22E-08	1.45E-09	1.47E-06	4.69E-07	1.56E-07	2.14E-07	9.79E-08	4.39E-07	1.69E-07	1.81E-07	5.31E-07	1.58E-07	7.85E-07	3.19E-07	4.53E-06	2.75E-06	1.56E-07	1.65E-08	2.63E-07	1.74E-07	2.53E-07	1.32E-08	1.30E-06	3.71E-06	1.72E-07	1.02E-07	2.20E-07	1.69E-07	5.99E-07	1.57E-06	4.46E-08	6.76E-08	0	1.18E-08	1.86E-07	9.81E-08	4.54E-07	5.05E-07	1.85E-07	2.76E-07	4.64E-08	1.04E-07	6.47E-08	4.89E-08	2.62E-07
Deerpox virus W-848-83-305674	0	0	0	0	0	0	0	0	0	0	1.33E-09	1.16E-09	0	0	0	0	0	0	0	5.40E-09	0	0	0	0	0	0	0	0	0	1.22E-09	1.09E-09	1.19E-09	0	0	2.62E-09	0	5.96E-10	3.23E-09	1.87E-08	0	0	0	0	3.94E-09	0	1.05E-09	0	0	0
Erysipelotrichaceae bacterium 6_1_45-469614	0.000422493	0.000202219	0.000187366	0.000194718	0.00143805	0.00023765	0.000410959	6.90E-05	0.000570184	0.000724964	0.000266885	1.48E-05	4.41E-05	5.32E-05	0.000112746	2.63E-05	0.002534727	0.002095859	0.001148538	0.000923123	6.28E-05	3.42E-05	0.000775539	0.000511765	0.0005046	0.000197413	0.000620524	0.001163084	0.000564786	0.000489834	0.00016038	0.00015364	0.00030435	0.00052832	0.000211908	0.000147052	1.87E-05	2.44E-06	0.00018377	9.55E-05	0.000962768	0.000582613	0.001093887	0.001920135	9.09E-05	0.000153047	9.16E-05	0.000111255	0.01256945
Gottschalkia acidurici-1556	2.61E-07	1.42E-07	3.64E-07	3.48E-08	3.39E-07	2.75E-08	3.17E-06	4.12E-07	3.90E-07	1.06E-06	7.09E-07	9.26E-09	1.33E-07	1.09E-07	2.68E-07	2.74E-08	5.96E-06	2.37E-06	1.66E-06	1.93E-06	1.29E-07	5.69E-09	3.09E-07	1.28E-07	8.74E-07	1.09E-07	9.53E-07	2.83E-06	1.27E-06	3.04E-06	2.88E-07	6.89E-08	9.45E-07	1.08E-06	3.09E-07	6.29E-08	2.02E-07	0	1.36E-07	2.18E-07	9.73E-07	9.72E-07	2.12E-06	1.41E-06	2.60E-07	2.83E-07	1.17E-07	5.34E-09	2.15E-07
Clostridium phage phiSM101-396359	0	0	0	0	0	0	0	0	0	0	0	0	0	0	0	4.53E-10	0	0	0	0	0	0	0	0	0	0	0	0	0	0	0	0	0	0	0	2.36E-09	0	0	0	0	0	0	0	0	2.21E-09	1.05E-09	0	0	0
actinobacterium SCGC AAA024-D14-932039	1.56E-08	7.22E-09	1.80E-08	0	1.91E-08	0	3.40E-08	1.82E-08	8.85E-09	1.73E-09	2.18E-07	1.16E-09	4.82E-09	0	5.32E-08	6.80E-09	8.98E-08	3.79E-08	0	0	7.83E-09	0	2.21E-08	8.78E-09	3.38E-08	0	3.17E-08	3.19E-08	5.72E-08	6.47E-08	6.26E-08	5.70E-08	5.39E-08	7.09E-08	4.98E-08	0	2.38E-09	1.44E-09	1.04E-08	4.68E-08	1.10E-07	9.79E-08	5.05E-08	2.50E-08	0	1.26E-08	8.67E-09	0	0
gamma proteobacterium SCGC AAA007-O20-913327	8.12E-09	4.82E-09	0	8.20E-09	6.42E-08	0	2.27E-07	8.08E-08	0	0	3.33E-08	1.04E-08	1.61E-09	0	8.54E-09	3.17E-09	1.98E-08	0	1.57E-07	2.38E-07	5.39E-09	6.83E-09	2.59E-08	3.66E-09	3.44E-08	0	5.80E-08	3.10E-08	6.28E-08	1.02E-07	4.92E-09	8.32E-09	2.73E-08	2.83E-08	7.86E-09	6.29E-09	1.79E-09	0	0	0	2.66E-08	7.13E-08	0	0	0	1.05E-09	2.43E-08	5.34E-09	0
Bacillus sp. WBUNB001-1234146	4.06E-09	0	0	0	2.01E-09	5.79E-09	1.20E-08	0	0	0	3.06E-08	0	0	0	3.80E-09	0	4.95E-09	2.84E-09	3.08E-08	3.78E-08	2.94E-09	0	1.90E-09	0	7.65E-09	0	4.91E-09	7.97E-09	1.91E-08	2.75E-08	1.37E-08	4.75E-09	1.73E-09	9.14E-10	1.31E-08	2.36E-09	1.49E-09	0	0	0	1.14E-08	2.24E-08	1.58E-08	1.71E-08	4.41E-09	0	0	0	0
Actinomyces sp. ICM47-936548	5.53E-06	1.78E-07	2.12E-06	4.61E-07	2.39E-06	1.81E-08	8.26E-06	1.19E-06	4.28E-06	1.68E-06	5.58E-06	6.19E-08	3.24E-06	2.08E-07	2.13E-06	2.57E-07	3.46E-06	1.27E-06	3.45E-06	1.99E-06	1.01E-06	1.03E-06	1.06E-06	1.56E-07	2.99E-06	7.16E-08	8.01E-06	2.02E-05	1.35E-06	1.13E-06	1.34E-06	7.52E-07	1.14E-05	2.33E-05	7.82E-07	7.94E-08	2.63E-06	1.22E-07	1.30E-06	5.31E-08	2.25E-06	1.93E-06	2.18E-06	1.27E-06	2.42E-06	4.36E-06	9.19E-07	2.38E-07	6.05E-07
Haemophilus influenzae-727	3.45E-08	0	4.79E-07	2.73E-09	5.02E-09	1.45E-08	5.98E-08	5.39E-09	2.83E-08	1.15E-08	5.53E-05	3.70E-08	2.31E-07	0	2.04E-07	3.40E-07	1.71E-07	5.03E-08	3.56E-08	3.73E-07	2.94E-08	0	0	9.15E-09	1.01E-07	2.07E-07	2.23E-08	3.28E-08	5.79E-05	5.42E-05	6.52E-07	3.49E-07	1.04E-08	8.23E-09	5.08E-07	2.64E-06	2.00E-06	1.44E-08	8.31E-09	1.53E-08	4.10E-08	1.81E-08	4.06E-08	2.00E-06	2.73E-07	5.99E-08	1.59E-06	1.57E-07	2.44E-07
Thiothrix flexilis-125627	1.50E-07	2.22E-07	1.27E-07	2.06E-07	8.03E-09	6.52E-09	1.20E-07	4.05E-07	4.66E-07	6.38E-07	2.31E-07	1.61E-07	2.10E-07	4.45E-07	5.98E-08	4.67E-08	1.48E-08	1.33E-08	3.63E-07	2.59E-07	3.33E-08	4.67E-08	4.15E-08	2.45E-08	2.36E-08	5.85E-09	1.81E-07	4.84E-07	6.36E-08	1.16E-07	4.37E-08	5.76E-08	1.57E-07	2.29E-07	1.91E-07	6.27E-07	6.85E-09	1.04E-08	4.22E-08	1.17E-08	4.92E-07	4.93E-07	6.58E-07	5.47E-07	2.32E-07	2.13E-07	4.68E-08	1.64E-07	8.05E-08
Ehrlichia chaffeensis-945	4.06E-09	0	0	0	8.03E-09	0	4.51E-08	1.35E-08	0	0	1.97E-07	0	0	0	2.37E-09	8.61E-09	1.09E-07	0	0	0	0	0	0	0	9.94E-08	0	0	5.32E-09	6.28E-08	7.50E-08	3.20E-08	1.25E-08	5.22E-08	3.11E-08	3.54E-08	0	0	0	0	0	9.56E-08	1.51E-08	3.17E-08	4.07E-08	1.10E-08	6.84E-09	6.53E-08	0	0
Acaryochloris marina-155978	1.35E-08	0	1.05E-07	1.37E-08	2.01E-08	0	1.84E-09	0	6.49E-09	1.85E-08	1.60E-08	0	3.64E-08	0	1.38E-08	2.27E-09	1.13E-08	6.64E-09	1.27E-06	9.77E-07	7.34E-09	0	6.47E-09	7.68E-09	1.95E-07	3.14E-08	1.61E-08	1.51E-08	6.04E-08	7.44E-08	3.39E-08	2.97E-08	6.77E-08	4.39E-08	9.17E-08	8.41E-08	7.75E-09	1.15E-08	1.87E-08	0	0	4.83E-09	1.70E-07	2.22E-07	5.59E-08	2.73E-08	1.79E-08	3.56E-09	5.96E-09
Methanocaldococcus villosus-667126	2.71E-09	0	0	0	0	0	5.70E-08	6.06E-09	0	0	2.06E-08	0	0	0	1.42E-08	4.30E-09	2.18E-07	3.60E-08	4.75E-09	3.60E-09	0	0	9.14E-09	5.49E-09	5.93E-08	0	0	0	4.61E-08	3.84E-08	1.37E-08	1.07E-08	1.15E-07	1.17E-07	0	0	0	0	0	0	1.52E-08	1.81E-08	0	9.20E-09	0	1.05E-09	0	0	0
Pantoea ananatis-553	6.41E-07	2.17E-08	9.13E-08	5.76E-06	9.53E-08	9.95E-07	3.40E-07	3.64E-08	2.40E-07	2.13E-07	6.99E-08	8.10E-09	8.03E-08	1.47E-08	2.47E-08	1.97E-06	5.66E-07	3.99E-07	1.22E-06	8.75E-07	5.34E-08	6.20E-07	1.20E-06	5.38E-08	1.27E-06	1.73E-05	3.04E-07	2.65E-07	1.32E-07	1.37E-07	1.21E-07	9.27E-08	3.97E-08	6.58E-08	1.81E-07	1.17E-07	8.10E-08	6.33E-07	2.33E-07	2.48E-06	1.74E-07	8.88E-08	2.10E-07	2.69E-07	1.16E-07	2.46E-07	4.57E-08	2.22E-08	1.85E-07
Halomonas zhanjiangensis-1121960	7.18E-08	1.72E-07	3.16E-08	1.35E-07	6.62E-08	3.84E-08	4.34E-07	1.78E-07	1.54E-07	1.93E-07	7.59E-08	1.04E-08	3.00E-08	3.15E-08	8.21E-08	2.99E-08	2.65E-07	1.91E-07	8.38E-07	7.94E-07	1.64E-07	2.28E-09	2.79E-07	1.72E-07	1.71E-07	1.43E-08	3.00E-07	1.03E-06	1.65E-07	4.15E-08	2.60E-07	2.76E-07	7.84E-08	1.33E-07	3.41E-08	9.99E-08	6.47E-08	2.15E-09	4.78E-08	3.60E-09	1.10E-07	8.64E-08	4.38E-07	7.01E-07	6.99E-08	2.14E-07	2.17E-07	5.69E-08	8.64E-08
Halosarcina pallida-411361	4.28E-07	2.08E-07	1.16E-07	5.06E-08	5.32E-08	6.52E-09	1.11E-06	3.65E-07	1.31E-06	2.50E-06	3.20E-07	1.31E-07	3.37E-07	4.98E-07	5.03E-08	4.26E-08	1.13E-06	7.35E-07	3.80E-07	2.50E-07	1.13E-07	2.73E-08	4.23E-08	2.85E-08	1.46E-07	2.23E-08	9.15E-08	1.83E-07	1.46E-07	8.85E-08	1.56E-07	1.32E-07	1.27E-07	1.87E-07	9.96E-08	1.14E-07	3.34E-08	8.04E-08	4.78E-08	5.13E-08	2.53E-07	1.94E-07	4.07E-07	6.10E-07	3.19E-07	3.77E-07	8.38E-08	1.60E-08	1.85E-07
Balneola vulgaris-287535	1.35E-07	2.13E-07	1.84E-07	2.60E-08	9.03E-08	1.09E-08	3.57E-07	5.05E-08	1.03E-07	4.08E-07	7.39E-08	2.14E-08	9.63E-09	6.30E-09	8.02E-08	2.92E-08	1.22E-06	5.48E-07	1.42E-07	2.75E-07	2.89E-08	9.67E-09	4.45E-08	2.05E-08	7.14E-08	5.90E-07	1.02E-07	1.75E-07	4.71E-07	8.08E-07	3.12E-08	2.85E-08	2.09E-07	1.55E-07	9.96E-08	4.48E-08	8.73E-08	1.36E-08	2.30E-07	1.60E-07	2.13E-07	1.03E-07	1.97E-07	3.08E-07	2.13E-07	2.48E-07	2.72E-08	3.65E-08	0
Vibrio mimicus-674	1.90E-08	0	3.16E-08	4.45E-07	0	3.04E-08	1.32E-07	0	8.85E-09	8.72E-08	5.84E-07	2.78E-08	0	1.24E-07	5.11E-07	4.85E-08	8.69E-08	0	9.49E-08	6.66E-08	8.81E-09	1.02E-08	1.67E-07	1.72E-08	8.86E-08	1.90E-08	2.01E-08	1.42E-08	3.53E-07	2.96E-07	5.85E-08	4.63E-08	1.11E-08	1.23E-08	7.08E-08	3.93E-09	2.92E-08	3.23E-09	0	2.70E-09	5.69E-08	8.40E-08	3.32E-07	3.01E-07	1.47E-08	1.89E-08	3.64E-08	1.87E-08	0
Martelella mediterranea-293089	9.98E-07	5.97E-07	8.95E-07	4.13E-07	1.59E-07	1.16E-08	2.36E-06	4.88E-07	6.63E-07	9.64E-07	2.89E-07	1.91E-07	1.54E-07	6.72E-08	4.00E-07	2.79E-08	2.37E-06	3.11E-06	5.83E-06	3.90E-06	2.55E-08	8.54E-09	4.31E-07	1.31E-07	4.93E-07	2.89E-08	1.26E-06	2.44E-06	1.17E-06	7.40E-07	4.41E-07	5.09E-07	5.56E-07	1.40E-06	3.97E-07	2.89E-07	2.92E-08	5.92E-08	6.59E-07	6.18E-07	1.46E-06	8.18E-07	1.90E-06	3.38E-06	7.28E-07	7.07E-07	6.53E-08	3.65E-08	2.98E-07
Streptomyces sp. SM8-1195457	0	0	0	0	0	0	5.52E-09	5.39E-09	1.65E-08	5.43E-08	4.00E-09	0	0	0	1.42E-08	3.62E-09	1.27E-08	3.03E-08	7.83E-08	8.28E-08	0	0	0	0	3.19E-09	7.31E-10	1.79E-09	5.32E-09	5.25E-08	4.03E-08	1.64E-09	0	0	0	0	0	0	0	0	0	3.79E-09	4.83E-09	4.36E-08	1.97E-08	0	0	5.20E-09	0	0
Propionibacterium freudenreichii-1744	4.59E-06	9.28E-07	3.94E-07	1.17E-07	3.07E-07	4.19E-05	1.35E-05	1.79E-06	1.27E-06	1.09E-06	1.05E-06	3.53E-08	4.58E-07	3.32E-07	2.15E-07	4.28E-08	3.38E-06	2.89E-06	5.59E-06	3.66E-06	6.95E-08	3.87E-08	1.06E-06	4.04E-07	1.72E-06	8.79E-07	6.16E-07	1.10E-06	3.53E-06	3.76E-06	1.14E-06	1.54E-06	4.72E-06	6.11E-06	1.27E-06	5.06E-07	7.39E-07	1.01E-07	5.95E-08	1.31E-07	3.13E-06	3.43E-06	4.19E-06	6.94E-06	5.15E-07	1.56E-05	6.57E-05	1.34E-07	1.22E-06
Rhodopirellula sallentina-1263869	1.46E-07	3.07E-07	2.03E-07	1.91E-08	0	0	6.97E-07	9.84E-08	7.38E-08	2.53E-07	1.22E-07	7.70E-07	1.34E-08	8.40E-09	4.56E-08	2.70E-08	3.00E-07	7.85E-07	2.37E-06	2.02E-06	4.90E-09	1.59E-08	0	1.54E-08	1.02E-07	1.10E-09	1.20E-07	3.82E-07	1.52E-07	1.26E-07	3.03E-07	3.25E-07	1.19E-07	6.77E-08	7.21E-08	6.68E-08	1.67E-08	2.03E-07	2.22E-08	2.70E-08	3.11E-07	1.07E-07	3.00E-07	4.01E-07	4.41E-09	1.05E-08	2.14E-08	3.56E-09	0
Methanoculleus marisnigri-2198	1.91E-07	1.34E-07	4.85E-08	1.43E-08	2.11E-08	3.62E-09	4.38E-07	1.91E-07	4.03E-07	5.56E-07	7.86E-08	7.52E-09	8.45E-08	1.09E-07	9.07E-08	8.84E-09	7.31E-07	8.63E-07	6.62E-07	5.54E-07	6.17E-08	1.99E-08	8.57E-08	9.00E-08	2.80E-07	5.48E-09	1.95E-07	2.64E-07	1.52E-07	9.15E-08	1.36E-07	1.30E-07	9.19E-08	2.31E-07	1.76E-07	5.03E-08	0	0	6.02E-08	4.23E-08	1.74E-07	1.69E-07	2.78E-07	5.73E-07	3.97E-08	5.31E-08	1.22E-07	2.05E-08	1.19E-08
Nitrolancea hollandica-1206749	3.20E-07	9.03E-08	9.35E-08	7.04E-08	2.62E-07	1.16E-08	7.36E-07	2.14E-07	3.32E-07	4.32E-07	2.71E-07	2.84E-08	6.63E-08	1.45E-07	2.09E-07	1.08E-07	5.13E-07	4.13E-07	3.73E-06	2.80E-06	7.74E-08	2.79E-08	1.67E-07	1.04E-07	3.82E-07	1.43E-08	3.18E-07	4.59E-07	3.64E-07	2.32E-07	3.44E-07	1.56E-07	2.14E-07	4.74E-07	2.40E-07	1.56E-07	4.71E-08	7.68E-08	6.72E-08	1.50E-07	2.86E-07	2.34E-07	3.74E-07	3.73E-07	7.95E-08	3.42E-08	1.28E-07	7.21E-08	4.08E-07
Streptomyces sp. CcalMP-8W-1155715	2.51E-07	1.24E-07	4.85E-08	5.53E-08	9.63E-08	4.34E-09	7.57E-07	1.88E-07	1.19E-07	2.21E-07	6.13E-08	8.68E-09	6.85E-08	1.03E-07	3.13E-07	1.04E-07	2.15E-07	2.28E-07	5.20E-07	3.35E-07	1.42E-07	2.96E-08	1.18E-07	7.03E-08	2.41E-07	1.17E-08	1.72E-07	2.79E-07	5.96E-08	5.67E-08	6.09E-08	5.52E-08	7.81E-08	1.14E-07	1.09E-07	9.51E-08	2.98E-09	0	1.19E-07	2.43E-08	1.90E-07	1.73E-07	1.05E-07	1.28E-07	3.68E-08	5.15E-08	8.09E-08	9.16E-08	3.13E-07
Dialister invisus-218538	9.85E-06	1.14E-07	1.76E-05	3.89E-08	0.006478371	2.03E-08	0.041549642	5.90E-05	1.07E-05	1.30E-05	0.021961394	3.36E-08	5.02E-05	8.46E-07	0.139334377	1.39E-07	2.13E-06	2.35E-06	4.19E-06	3.61E-06	0.053759441	4.32E-08	0.059836907	1.90E-05	0.022985444	2.35E-07	0.024083472	0.006578647	9.72E-07	1.48E-06	0.002084562	0.001026112	1.25E-06	1.86E-06	8.44E-07	1.27E-06	0.085624827	3.20E-07	0.081670902	1.16E-06	2.21E-06	1.58E-06	1.48E-06	1.63E-06	0.032104782	0.055336346	5.89E-07	1.17E-07	2.06E-05
Campylobacter concisus-199	1.35E-09	0	5.86E-08	0	0	0	1.38E-08	0	3.84E-08	3.46E-08	3.26E-06	0	0	0	1.90E-09	0	2.57E-07	2.50E-07	3.32E-08	1.08E-08	0	0	0	0	0	0	0	0	6.53E-07	3.57E-06	2.59E-07	4.99E-08	4.66E-08	5.21E-08	4.22E-07	0	3.24E-07	4.31E-09	0	0	2.28E-08	2.30E-08	1.83E-07	7.95E-07	0	2.10E-09	4.16E-08	0	0
Adlercreutzia equolifaciens-446660	0.000417544	5.58E-05	4.50E-05	1.47E-05	4.24E-05	2.35E-06	4.72E-05	7.40E-05	1.42E-05	0.000113145	8.82E-05	1.02E-06	3.07E-06	3.20E-06	0.000169976	4.61E-05	6.74E-05	6.77E-05	0.002025614	0.001125031	4.70E-05	5.99E-06	8.55E-05	1.79E-05	7.60E-05	6.60E-05	3.05E-05	4.54E-05	0.000232079	0.000110506	0.001998373	0.001248803	0.00019501	0.000771017	0.000997009	0.006257164	1.51E-06	4.16E-07	2.73E-06	2.22E-06	0.002659087	0.003603801	0.001247978	0.001498001	0.00041962	0.000406553	1.85E-05	7.36E-06	2.04E-05
Rickettsia parkeri-35792	0	0	0	0	0	0	0	0	0	0	0	0	0	0	0	0	0	0	4.75E-09	0	0	0	0	0	0	0	0	0	0	0	0	0	0	0	0	0	0	0	0	0	0	0	0	0	0	0	0	0	0
Serratia sp. M24T3-932213	4.38E-07	4.58E-08	2.59E-08	2.90E-06	2.21E-08	5.10E-07	1.31E-07	3.50E-08	4.96E-07	3.94E-07	1.76E-07	3.01E-08	4.92E-08	6.30E-08	8.40E-08	5.73E-07	1.52E-06	1.78E-06	4.34E-07	7.09E-07	7.64E-08	6.26E-07	4.58E-07	2.74E-08	8.16E-08	5.03E-07	1.49E-07	1.43E-07	6.75E-07	4.30E-07	8.45E-07	5.69E-07	9.50E-08	1.26E-07	3.08E-07	8.81E-08	2.68E-08	5.72E-07	6.09E-08	2.16E-08	2.13E-07	1.41E-07	3.62E-07	4.48E-07	1.65E-07	1.84E-07	7.69E-08	1.07E-08	0
Leptotrichia goodfellowii-157692	4.40E-08	0	1.80E-08	1.15E-07	4.01E-08	0	9.85E-08	5.39E-08	5.67E-08	1.09E-07	1.17E-07	2.14E-08	9.74E-08	4.05E-07	2.90E-08	6.80E-09	3.22E-07	2.66E-07	1.14E-07	2.05E-07	2.40E-08	1.59E-08	1.82E-07	8.20E-08	1.82E-07	7.35E-08	1.16E-08	2.04E-08	1.75E-07	1.05E-07	3.17E-08	9.50E-09	2.45E-07	4.08E-07	2.62E-08	7.71E-08	5.96E-10	0	4.22E-08	3.78E-08	8.35E-08	1.05E-07	2.28E-07	2.16E-07	7.36E-09	1.10E-08	1.16E-08	0	0
Kingella kingae-504	3.25E-08	1.06E-07	2.25E-09	0	2.81E-08	1.45E-09	1.01E-08	1.35E-09	6.03E-07	9.57E-07	1.30E-07	8.68E-09	1.28E-08	4.20E-08	9.49E-09	3.17E-08	1.68E-07	2.17E-07	1.57E-07	1.48E-07	2.11E-08	2.56E-08	2.93E-08	3.88E-08	1.58E-07	2.99E-07	2.41E-08	9.13E-08	2.25E-07	1.09E-07	1.10E-07	8.67E-08	9.16E-08	2.29E-08	0	3.15E-09	8.34E-09	1.01E-08	1.11E-08	1.35E-08	3.64E-08	3.44E-08	8.12E-08	1.08E-07	1.27E-07	1.14E-07	4.62E-08	2.13E-08	5.96E-09
Mesorhizobium metallidurans-489722	1.98E-07	2.47E-07	1.42E-07	1.31E-07	4.92E-08	2.68E-08	3.79E-07	1.74E-07	2.96E-07	4.91E-07	4.40E-08	4.63E-09	2.84E-08	5.88E-08	4.70E-07	6.12E-08	5.24E-07	5.97E-07	1.96E-06	1.40E-06	1.18E-08	4.21E-08	1.06E-07	2.38E-08	9.82E-08	1.68E-08	1.01E-07	2.24E-07	1.62E-07	1.60E-07	3.61E-07	2.93E-07	1.79E-07	3.29E-07	2.11E-07	1.43E-07	1.22E-08	1.04E-08	2.77E-08	1.03E-07	1.90E-07	3.19E-07	5.19E-07	9.71E-07	4.56E-08	6.42E-08	1.05E-07	4.18E-08	3.31E-07
Lactococcus phage bIL67-36343	0	0	0	0	0	0	0	2.28E-07	0	0	4.30E-07	0	0	0	0	0	0	0	0	0	0	0	0	0	0	0	0	0	1.27E-07	2.32E-08	0	0	0	0	1.83E-08	0	0	0	0	0	6.44E-06	3.95E-06	0	0	0	0	0	0	0
Shuttleworthia satelles-177972	8.50E-06	2.61E-06	4.00E-06	2.14E-06	3.03E-06	4.37E-07	9.15E-06	2.29E-06	9.18E-06	1.41E-05	7.78E-06	7.97E-07	2.42E-06	5.68E-06	8.19E-06	1.56E-06	2.35E-05	2.22E-05	4.65E-05	3.62E-05	2.41E-06	6.85E-07	7.55E-06	2.47E-06	1.06E-05	5.37E-07	1.17E-05	1.70E-05	1.16E-05	1.22E-05	5.46E-06	4.36E-06	1.11E-05	1.16E-05	6.81E-06	4.70E-06	1.08E-06	4.29E-07	3.90E-06	2.79E-06	1.09E-05	7.80E-06	1.58E-05	1.59E-05	3.50E-06	5.36E-06	3.89E-06	1.21E-06	5.64E-06
Zobellia galactanivorans-63186	2.26E-07	1.76E-07	1.51E-07	1.32E-07	2.21E-08	2.53E-08	1.50E-06	5.81E-07	1.61E-07	1.43E-07	6.83E-07	1.08E-07	8.67E-08	1.47E-07	1.19E-07	4.58E-08	2.04E-07	3.59E-07	6.13E-06	4.18E-06	3.38E-08	5.69E-09	6.13E-08	1.13E-07	1.85E-07	1.05E-07	4.73E-08	3.37E-08	1.72E-07	2.10E-07	6.80E-08	7.01E-08	2.66E-07	5.69E-07	2.70E-07	2.67E-07	3.28E-08	7.54E-08	3.81E-07	2.47E-07	2.74E-07	2.25E-07	4.66E-07	4.90E-07	6.67E-07	2.25E-07	8.15E-08	1.34E-07	2.50E-07
Arcanobacterium haemolyticum-28264	1.80E-07	8.19E-08	4.17E-08	2.66E-08	2.18E-07	2.61E-08	2.45E-07	1.23E-07	1.37E-07	7.85E-08	1.81E-07	4.40E-08	4.39E-08	6.30E-09	1.04E-08	2.02E-08	1.77E-07	1.36E-07	9.18E-07	6.71E-07	5.53E-08	4.50E-08	7.00E-08	2.82E-08	5.74E-08	2.74E-08	1.27E-07	3.96E-07	1.22E-07	6.78E-07	3.77E-08	1.90E-08	1.70E-07	1.24E-07	4.19E-07	3.85E-07	1.15E-07	2.51E-08	4.15E-08	3.60E-08	1.53E-07	1.18E-07	1.22E-07	1.47E-07	2.99E-07	1.36E-07	1.79E-08	2.76E-08	5.96E-08
Flavobacteriaceae bacterium HQM9-980584	1.01E-06	1.43E-07	3.05E-07	2.86E-07	2.01E-08	1.09E-08	7.45E-08	1.35E-09	4.69E-07	2.28E-07	2.20E-08	1.16E-09	2.62E-08	0	4.98E-08	2.72E-09	4.73E-07	3.53E-07	1.45E-07	1.30E-07	0	1.14E-09	2.46E-07	1.00E-06	3.82E-08	2.29E-07	1.43E-08	1.71E-07	6.34E-07	1.67E-06	8.47E-08	1.38E-07	4.01E-08	6.03E-08	3.67E-08	1.34E-07	1.04E-06	1.19E-06	1.38E-08	9.00E-09	1.29E-08	2.60E-08	1.54E-07	2.69E-07	4.34E-08	4.26E-08	7.63E-08	0	1.55E-07
Reinekea blandensis-374838	2.17E-07	2.38E-07	4.39E-07	2.73E-08	1.05E-07	0	1.68E-07	3.17E-08	4.16E-07	4.75E-07	1.31E-07	2.84E-08	9.52E-08	1.87E-07	9.59E-08	3.24E-08	3.52E-07	7.89E-07	5.01E-06	4.34E-06	4.45E-07	7.28E-08	2.36E-08	9.51E-09	1.45E-07	7.68E-08	1.32E-07	1.76E-07	1.23E-07	6.71E-08	1.38E-07	1.10E-07	5.80E-08	1.40E-07	1.19E-07	1.66E-07	2.12E-08	1.83E-08	3.18E-08	3.69E-08	2.91E-07	1.55E-07	3.33E-07	6.03E-07	4.93E-08	5.21E-08	1.16E-07	0	3.10E-07
Leptospira sp. Fiocruz LV4135-1193013	7.04E-08	3.61E-09	2.25E-08	0	1.41E-08	0	1.47E-08	0	5.90E-09	0	1.47E-08	0	1.18E-08	0	0	0	1.84E-08	0	2.42E-07	6.30E-08	2.94E-09	0	3.05E-09	0	2.29E-08	0	0	0	6.99E-08	6.71E-08	4.14E-07	4.05E-07	4.15E-09	3.20E-09	2.62E-09	4.72E-09	0	0	9.69E-09	0	3.03E-09	0	7.92E-09	1.84E-08	0	6.31E-09	4.62E-09	0	0
Streptococcus pneumoniae-1313	8.96E-07	1.37E-07	1.90E-07	3.55E-08	5.82E-08	0	1.34E-07	5.46E-08	7.18E-07	4.57E-07	1.62E-06	1.63E-07	5.43E-07	3.02E-07	4.96E-07	7.14E-08	1.14E-06	1.36E-06	2.14E-07	1.66E-07	1.90E-07	2.89E-07	5.10E-08	5.85E-09	1.68E-07	2.63E-08	8.01E-07	2.00E-06	5.60E-07	1.48E-06	1.62E-07	1.29E-07	1.52E-07	4.40E-07	2.15E-07	7.16E-08	3.41E-07	2.67E-07	2.73E-07	3.15E-08	2.25E-07	1.92E-07	1.65E-07	1.56E-07	3.50E-07	4.46E-07	6.10E-07	1.69E-07	1.19E-08
Geobacter metallireducens-28232	2.15E-06	1.02E-06	8.55E-07	4.83E-07	5.75E-07	1.13E-07	6.76E-06	1.36E-06	3.37E-06	2.70E-06	4.56E-07	8.50E-07	7.12E-07	1.09E-06	2.07E-06	1.35E-07	5.50E-06	6.62E-06	1.05E-05	7.32E-06	6.74E-07	3.19E-07	1.95E-06	1.11E-06	1.46E-06	5.48E-07	4.00E-06	5.96E-06	1.16E-06	7.68E-07	1.37E-06	1.10E-06	1.29E-06	2.44E-06	8.75E-07	1.23E-06	2.89E-08	2.10E-07	8.75E-07	3.68E-07	1.28E-06	1.58E-06	3.22E-06	3.96E-06	1.29E-06	1.29E-06	1.08E-06	6.00E-07	2.91E-06
Bifidobacterium asteroides-1684	2.82E-06	6.49E-07	3.75E-07	3.07E-07	3.24E-07	4.78E-08	4.99E-06	1.03E-06	1.04E-06	1.38E-06	4.24E-06	9.55E-07	9.41E-07	1.12E-06	2.58E-06	2.03E-07	1.78E-06	2.56E-06	6.13E-06	4.27E-06	2.75E-07	4.72E-08	6.64E-07	3.17E-07	1.20E-06	3.98E-08	1.88E-06	2.68E-06	1.25E-06	1.08E-06	7.12E-07	5.19E-07	5.65E-07	9.22E-07	1.04E-06	5.81E-07	2.29E-07	3.70E-07	3.05E-07	1.13E-07	3.10E-06	3.60E-06	2.55E-06	2.76E-06	3.20E-07	5.75E-07	6.87E-07	2.70E-07	1.22E-06
Klebsiella sp. 1_1_55-469608	5.42E-07	3.97E-07	0	4.98E-06	1.41E-08	2.51E-06	7.64E-08	6.53E-08	2.01E-07	4.16E-07	1.13E-08	9.26E-09	2.64E-05	6.72E-08	3.80E-09	3.52E-06	3.10E-07	3.93E-07	1.45E-07	8.10E-08	8.42E-08	7.16E-07	5.42E-07	2.16E-08	4.14E-08	7.00E-07	1.14E-06	3.78E-07	7.47E-08	6.71E-09	7.11E-09	4.16E-09	1.76E-08	4.25E-08	2.62E-09	3.46E-08	1.46E-08	1.05E-06	2.89E-05	0	1.54E-07	3.44E-07	8.12E-08	5.95E-07	0	6.84E-09	2.16E-07	7.12E-09	1.19E-08
Pseudomonas thermotolerans-157784	7.79E-07	6.79E-07	2.21E-07	2.13E-07	2.65E-07	9.20E-08	8.95E-07	3.31E-07	8.43E-07	1.02E-06	4.21E-07	3.99E-08	3.46E-07	5.12E-07	7.34E-07	2.23E-07	2.45E-06	2.27E-06	3.74E-06	2.61E-06	1.19E-07	3.93E-08	5.85E-07	1.72E-07	7.69E-07	7.46E-08	1.03E-06	1.34E-06	1.04E-06	6.16E-07	7.08E-07	4.86E-07	4.53E-07	4.92E-07	4.19E-07	2.53E-07	4.62E-08	6.17E-08	2.71E-07	1.20E-07	8.35E-07	7.43E-07	1.72E-06	3.54E-06	1.80E-07	2.86E-07	3.56E-07	7.83E-08	4.38E-07
Flavobacterium sp. WG21-1229487	6.68E-07	1.39E-06	4.39E-08	9.56E-08	1.00E-07	2.90E-09	1.14E-07	3.17E-08	4.13E-07	2.24E-07	4.89E-07	1.11E-06	6.05E-08	1.26E-08	2.11E-07	5.42E-07	7.14E-07	3.98E-07	1.53E-06	1.02E-06	5.51E-07	2.99E-07	1.99E-07	3.08E-07	3.58E-07	3.36E-08	6.96E-08	1.02E-07	9.55E-07	1.34E-06	3.23E-07	2.57E-07	1.02E-06	1.36E-06	2.37E-07	2.07E-07	4.70E-07	2.05E-06	9.93E-07	2.76E-06	7.97E-08	8.52E-08	1.12E-07	3.59E-07	1.55E-07	1.34E-07	4.76E-07	6.58E-08	3.70E-07
Enterococcus durans-53345	3.79E-08	0	0	4.10E-09	0	0	0	0	0	0	5.53E-08	0	0	0	0	1.63E-08	2.47E-08	0	0	1.62E-08	1.86E-08	5.69E-09	0	0	5.10E-09	0	1.56E-08	2.57E-08	1.17E-07	6.59E-08	2.19E-08	3.56E-09	6.91E-09	4.11E-09	0	6.29E-09	2.68E-09	0	3.74E-08	2.70E-08	6.83E-09	5.44E-08	6.53E-08	1.12E-07	2.94E-09	0	2.20E-08	1.07E-08	0
Pseudomonas sp. VLB120-69328	2.48E-07	1.36E-07	7.44E-08	5.10E-07	6.22E-08	8.69E-09	1.73E-06	3.46E-07	2.59E-07	3.96E-07	1.91E-07	0	1.90E-06	1.72E-07	3.36E-07	1.17E-07	5.62E-07	4.68E-07	5.50E-06	3.68E-06	6.61E-08	4.84E-08	1.40E-07	1.17E-07	1.85E-07	1.16E-07	1.71E-06	1.12E-06	3.43E-07	7.36E-07	3.83E-07	2.41E-07	6.36E-07	1.63E-06	8.78E-08	2.12E-07	5.96E-09	5.82E-08	9.97E-08	1.29E-07	4.70E-07	4.85E-07	3.35E-07	7.10E-07	5.59E-08	7.52E-08	3.82E-08	5.69E-08	7.93E-07
Synechococcus sp. CC9902-316279	2.64E-08	1.20E-08	1.01E-08	1.23E-08	0	0	4.05E-08	2.02E-08	2.54E-08	2.08E-08	1.07E-08	8.10E-09	1.07E-08	0	3.32E-08	1.22E-08	1.70E-08	3.60E-08	3.39E-07	2.72E-07	0	0	4.26E-08	1.65E-08	2.87E-08	6.58E-09	1.37E-06	1.98E-06	0	1.22E-09	1.75E-08	3.09E-08	4.84E-09	9.60E-09	1.05E-08	2.12E-08	0	0	5.54E-09	0	2.73E-08	5.08E-08	3.07E-08	7.10E-08	0	0	2.31E-09	0	1.19E-08
Methanococcus aeolicus-42879	0	0	0	1.09E-08	0	0	8.28E-09	2.02E-09	1.30E-08	0	4.00E-09	0	0	0	9.49E-10	4.53E-10	3.61E-08	5.69E-09	4.27E-08	8.64E-08	0	0	0	7.32E-10	0	0	0	0	0	7.93E-09	3.28E-09	1.78E-09	0	0	0	4.72E-09	1.19E-09	1.08E-09	1.38E-09	0	0	1.81E-09	0	0	0	1.05E-09	0	0	5.96E-09
Erysipelotrichaceae bacterium 21_3-658657	6.14E-05	6.06E-05	5.61E-06	7.47E-06	1.54E-05	1.28E-05	0.000173952	3.51E-05	2.71E-05	6.32E-05	1.05E-05	4.46E-07	4.72E-06	1.21E-05	1.36E-05	4.51E-06	0.000114657	0.000242805	0.00773551	0.004502775	2.18E-05	1.67E-05	0.000110633	0.00025505	5.74E-05	8.16E-06	0.000183489	0.000598476	2.95E-05	1.90E-05	3.40E-05	2.87E-05	3.26E-05	7.38E-05	9.12E-06	4.52E-06	1.47E-05	1.72E-07	3.19E-06	6.26E-06	0.000557038	0.000510018	5.49E-05	0.000102807	3.74E-05	2.78E-05	5.42E-06	4.15E-05	0.004613329
Alcanivorax hongdengensis-519051	1.21E-06	1.99E-07	6.92E-07	4.99E-07	4.19E-07	6.08E-08	5.08E-07	7.43E-07	5.89E-07	1.24E-06	3.46E-07	2.13E-07	2.97E-07	1.42E-06	9.70E-07	2.70E-07	3.61E-06	2.89E-06	6.16E-06	4.68E-06	3.36E-07	3.36E-07	6.48E-07	3.88E-07	6.80E-07	2.47E-07	1.25E-06	2.15E-06	1.11E-06	7.30E-07	5.36E-07	4.77E-07	1.05E-06	9.49E-07	3.58E-07	4.15E-07	3.14E-07	6.07E-07	1.32E-07	2.41E-07	6.77E-07	7.75E-07	5.88E-06	4.08E-06	6.67E-07	2.55E-06	1.64E-06	2.62E-07	5.01E-07
Thermomonospora curvata-2020	4.60E-07	5.26E-07	1.67E-07	4.23E-07	2.31E-07	7.96E-09	1.20E-06	2.87E-07	5.00E-07	8.18E-07	3.00E-07	3.82E-08	3.64E-07	5.12E-07	1.02E-06	1.57E-07	1.33E-06	1.72E-06	3.41E-06	2.50E-06	2.81E-07	2.16E-08	4.59E-07	2.41E-07	6.53E-07	6.87E-08	8.39E-07	1.29E-06	6.42E-07	4.88E-07	3.32E-07	3.22E-07	3.64E-07	5.99E-07	2.80E-07	3.74E-07	5.27E-08	3.23E-08	3.64E-07	1.50E-07	2.23E-06	1.95E-06	1.72E-06	1.81E-06	8.46E-08	1.42E-07	1.75E-07	1.12E-07	7.39E-07
Shewanella putrefaciens-24	4.06E-09	8.43E-09	0	1.71E-08	0	0	2.76E-09	4.04E-09	7.08E-09	3.46E-09	7.33E-08	2.72E-08	1.50E-08	1.68E-08	4.84E-08	1.43E-08	3.53E-08	1.90E-09	9.49E-09	0	4.41E-09	0	0	0	6.18E-08	6.94E-09	3.60E-07	3.63E-08	1.59E-09	1.38E-07	0	0	0	0	0	3.15E-09	2.38E-09	0	1.38E-09	4.50E-09	2.43E-08	2.05E-08	5.94E-09	2.63E-08	2.06E-08	2.37E-08	0	0	0
Novosphingobium sp. PP1Y-702113	5.42E-07	1.13E-07	2.03E-08	8.88E-09	2.11E-08	0	3.88E-07	1.70E-07	2.35E-07	6.27E-07	1.03E-07	1.62E-08	6.31E-07	1.26E-07	1.27E-07	4.12E-08	2.81E-07	4.27E-07	1.21E-06	7.86E-07	0	1.31E-08	7.77E-08	9.92E-08	9.37E-08	3.03E-08	4.80E-07	5.17E-07	2.04E-07	1.68E-07	1.55E-07	1.06E-07	2.76E-08	4.62E-08	1.87E-07	1.67E-07	8.94E-09	2.76E-08	9.00E-09	9.00E-09	3.91E-07	4.26E-07	2.44E-07	1.68E-07	3.53E-08	5.21E-08	7.05E-08	1.78E-09	1.28E-07
Ruminococcus sp. SR1/5-657323	0.002180489	2.66E-05	0.000235116	9.14E-06	0.000184408	4.96E-06	0.000502933	0.000689346	0.00022085	0.001368703	0.000544706	3.92E-06	0.000579132	0.000165363	0.003887868	3.02E-05	0.002148711	0.000388589	0.000190939	0.000171502	0.002090714	1.18E-05	0.00075026	2.83E-05	0.000439039	3.25E-05	0.003078749	0.003942342	0.000341935	0.001719942	0.000874817	0.000771643	0.001061748	0.000973603	0.000618053	0.000148571	0.000110705	0.000398647	0.001627822	5.17E-05	0.00298088	0.005899295	0.000411447	0.000616975	0.000148584	0.000430675	0.00150388	0.000336402	2.78E-05
Anabaena cylindrica-1165	1.86E-07	1.20E-08	2.82E-08	1.02E-08	2.01E-09	1.45E-09	6.72E-08	2.49E-08	4.25E-08	1.11E-07	1.09E-07	4.28E-08	3.37E-08	3.78E-08	5.70E-09	2.27E-09	1.70E-07	2.63E-07	1.68E-07	1.31E-07	4.90E-09	1.71E-09	5.86E-08	2.34E-08	1.70E-07	9.58E-08	5.85E-08	1.80E-07	4.45E-08	8.18E-08	5.79E-08	3.27E-08	2.10E-07	2.16E-07	1.30E-07	1.12E-07	6.26E-09	5.03E-09	4.64E-08	3.60E-08	5.16E-08	5.80E-08	1.08E-07	1.74E-07	1.18E-07	2.00E-07	1.50E-08	7.12E-09	1.79E-08
Peptoniphilus rhinitidis-1175452	5.67E-06	9.27E-08	5.07E-08	0	3.51E-08	0	1.39E-06	1.33E-07	1.30E-07	1.39E-07	2.53E-07	0	9.10E-09	2.31E-08	1.83E-07	1.11E-08	2.79E-06	8.22E-07	4.06E-07	6.44E-07	0	5.12E-08	5.41E-08	1.13E-08	6.37E-07	2.92E-07	1.91E-07	5.90E-07	2.78E-07	3.59E-07	2.42E-07	1.01E-07	5.38E-07	8.87E-07	1.07E-07	3.77E-08	5.96E-10	1.44E-09	5.54E-09	0	1.85E-07	2.62E-07	9.69E-07	1.26E-06	5.74E-08	8.99E-08	9.71E-08	1.78E-09	2.68E-07
Shewanella denitrificans-192073	9.48E-09	3.61E-09	7.89E-09	1.91E-08	0	0	9.66E-08	2.22E-08	5.64E-07	4.40E-07	1.84E-07	0	1.39E-08	0	0	1.16E-08	6.21E-07	2.09E-08	3.80E-08	2.52E-08	1.96E-09	0	2.40E-08	2.12E-08	0	1.39E-07	8.93E-10	3.46E-08	1.22E-07	1.40E-07	8.75E-09	1.19E-09	2.14E-08	2.10E-08	2.52E-07	6.11E-07	1.22E-08	0	4.15E-09	0	1.84E-07	1.34E-07	5.25E-08	1.04E-07	4.41E-09	6.31E-09	1.21E-08	0	2.09E-08
Bdellovibrio exovorus-453816	0	0	0	1.37E-09	0	6.52E-09	1.75E-08	1.82E-08	1.06E-08	3.00E-08	1.60E-08	2.20E-08	1.07E-09	0	9.49E-10	9.06E-10	1.31E-07	8.82E-08	8.07E-08	9.54E-08	0	1.14E-09	6.47E-09	0	2.56E-07	1.15E-07	0	1.06E-08	9.54E-09	5.43E-08	3.88E-08	2.02E-08	5.91E-08	6.77E-08	2.10E-08	3.22E-08	7.45E-09	7.18E-10	1.66E-08	6.30E-09	1.20E-07	1.39E-08	6.84E-07	3.29E-07	2.65E-08	0	1.27E-08	2.40E-08	0
Prevotella stercorea-363265	9.05E-05	6.41E-05	1.59E-05	7.15E-06	5.94E-05	5.99E-05	9.33E-05	0.000169481	0.031851988	0.048894472	0.000604942	5.67E-05	0.000257564	0.00058619	0.000214087	0.00020562	0.011844202	0.003294441	0.000230173	0.000166947	0.000577243	6.77E-05	1.07E-05	4.35E-05	0.000341723	0.000127436	8.73E-06	7.77E-06	1.10E-05	1.02E-05	0.000328305	0.000331654	0.000776987	0.000276795	0.003528004	0.000553288	0.001222616	0.001079852	3.84E-06	5.68E-06	4.33E-05	3.18E-05	2.96E-05	3.13E-05	1.38E-05	1.44E-05	7.49E-05	3.70E-05	2.32E-06
Haladaptatus paucihalophilus-367189	8.12E-09	2.17E-08	7.44E-08	0	0	2.90E-09	3.56E-07	1.25E-07	3.47E-07	4.94E-07	5.46E-08	6.94E-09	1.23E-08	0	8.64E-08	3.17E-09	2.93E-07	1.95E-07	1.42E-06	1.23E-06	9.79E-10	0	3.12E-08	5.12E-09	2.61E-08	0	5.62E-08	1.63E-07	5.25E-08	4.45E-08	3.57E-07	3.58E-07	6.22E-09	1.87E-08	7.08E-08	1.02E-08	3.58E-08	0	9.69E-09	0	1.62E-07	1.88E-07	1.71E-07	2.46E-07	0	1.52E-08	2.89E-08	0	0
Treponema pedis-409322	3.99E-08	8.43E-08	2.14E-08	1.91E-08	2.81E-08	1.67E-08	6.99E-08	3.37E-08	1.71E-07	1.71E-07	8.00E-07	3.18E-08	1.71E-08	2.10E-08	1.50E-07	8.25E-08	1.12E-06	9.26E-07	3.46E-07	3.01E-07	4.41E-08	3.53E-08	4.68E-08	4.68E-08	8.73E-07	1.96E-07	4.51E-07	1.44E-06	1.61E-07	2.70E-07	2.05E-07	1.03E-07	9.95E-08	8.46E-08	2.52E-07	2.68E-07	9.53E-06	8.65E-08	1.32E-07	1.84E-07	1.71E-07	1.34E-07	3.61E-07	6.17E-07	1.10E-06	7.89E-08	3.12E-08	4.71E-08	5.96E-09
Dysgonomonas mossii-163665	1.77E-06	1.81E-06	7.97E-07	1.48E-06	5.84E-06	2.55E-06	1.14E-06	2.75E-06	4.70E-06	3.15E-06	4.63E-06	2.28E-06	3.22E-07	1.09E-06	1.08E-06	2.61E-06	2.69E-06	4.25E-06	9.01E-06	7.23E-06	1.46E-07	9.03E-07	1.40E-06	7.76E-07	1.65E-06	1.73E-06	4.94E-07	4.62E-07	8.47E-07	1.12E-06	2.71E-06	2.79E-06	1.81E-06	1.25E-06	4.08E-06	3.12E-06	4.64E-06	4.68E-06	1.19E-06	1.87E-06	1.01E-06	3.12E-07	2.15E-06	1.72E-06	8.47E-07	8.99E-07	1.82E-06	1.63E-06	1.79E-06
Nitrosococcus watsonii-473531	1.02E-08	6.02E-09	2.25E-08	1.37E-09	5.12E-08	8.69E-09	1.93E-08	2.69E-08	1.95E-08	2.89E-08	1.96E-07	9.49E-08	3.85E-08	3.36E-08	1.64E-07	3.04E-08	1.53E-07	2.74E-07	1.78E-07	1.57E-07	4.26E-08	3.81E-08	2.47E-08	2.63E-08	6.63E-08	5.48E-09	7.81E-08	1.90E-07	9.38E-08	5.31E-08	1.42E-07	1.12E-07	3.11E-08	5.17E-08	1.31E-08	7.86E-09	1.79E-09	2.15E-09	1.18E-08	9.90E-09	1.19E-07	1.78E-07	2.47E-07	5.14E-07	7.14E-08	4.79E-08	7.52E-09	0	0
Sphingobium chlorophenolicum-46429	1.06E-07	1.64E-07	1.92E-08	4.51E-08	6.42E-08	2.17E-08	9.67E-07	2.10E-07	6.40E-07	5.31E-07	3.11E-07	1.85E-08	1.00E-07	2.52E-08	2.72E-07	3.74E-08	5.92E-07	1.17E-06	1.76E-06	1.92E-06	4.90E-08	4.27E-08	1.83E-07	7.87E-08	3.52E-07	3.18E-08	3.85E-07	4.59E-07	2.83E-07	1.89E-07	3.22E-07	2.06E-07	7.95E-08	1.87E-07	2.83E-07	1.94E-07	2.71E-08	1.40E-08	1.13E-07	0	4.92E-07	4.85E-07	7.91E-07	1.54E-06	8.83E-09	6.36E-08	5.90E-08	3.20E-08	2.83E-07
Capnocytophaga sp. CM59-936370	1.89E-07	1.93E-08	1.06E-07	7.58E-08	3.39E-07	5.34E-07	3.31E-06	1.24E-06	3.58E-06	4.36E-06	3.69E-06	1.25E-06	5.89E-09	4.62E-08	4.49E-07	7.79E-08	4.49E-07	4.58E-07	8.76E-07	8.66E-07	5.19E-07	1.50E-07	8.78E-07	5.82E-07	1.61E-06	1.07E-07	1.43E-07	1.60E-07	1.32E-07	2.20E-07	3.10E-07	2.69E-07	4.18E-07	4.56E-07	8.78E-08	1.28E-07	1.03E-06	1.15E-06	1.66E-08	3.60E-08	4.91E-07	5.32E-07	7.16E-07	6.20E-07	7.10E-07	6.74E-07	3.01E-07	8.91E-07	1.40E-07
Prevotella denticola-28129	9.19E-07	1.20E-06	2.06E-06	7.41E-07	1.66E-06	2.11E-06	1.04E-05	6.10E-06	7.40E-05	5.24E-05	0.000115182	1.14E-05	6.76E-07	3.95E-06	6.02E-05	1.34E-06	6.00E-06	4.47E-06	5.30E-05	3.71E-05	8.49E-07	2.42E-07	4.11E-06	2.65E-06	5.95E-06	1.30E-06	9.60E-07	9.59E-07	9.92E-07	7.05E-07	6.65E-07	5.59E-07	3.61E-06	6.65E-06	7.28E-05	1.30E-05	6.02E-05	5.46E-05	1.80E-06	2.60E-06	3.22E-06	1.48E-06	9.05E-06	1.19E-05	2.02E-06	1.43E-06	1.88E-06	2.36E-06	3.49E-06
Corynebacterium amycolatum-43765	3.45E-07	2.12E-07	1.39E-07	2.73E-08	2.99E-07	2.24E-08	3.40E-06	6.56E-07	4.98E-07	6.89E-07	3.79E-07	2.31E-09	7.12E-08	1.62E-07	2.69E-07	1.55E-07	8.26E-07	1.24E-06	1.54E-06	8.57E-07	3.33E-08	3.30E-08	2.16E-07	4.39E-08	3.00E-07	5.85E-08	3.59E-07	6.10E-07	4.13E-07	2.83E-07	5.54E-07	5.77E-07	1.96E-07	4.82E-07	6.29E-07	2.48E-07	5.36E-08	1.79E-08	2.05E-07	6.21E-08	7.55E-07	7.28E-07	1.61E-06	2.53E-06	2.68E-07	3.88E-07	2.14E-07	6.94E-08	7.75E-08
Arthrospira maxima-129910	2.71E-09	0	4.51E-09	0	0	0	5.52E-09	0	0	0	0	0	0	0	0	0	2.12E-09	0	0	0	0	0	0	0	3.82E-09	0	0	0	0	0	5.19E-09	6.53E-09	0	0	0	0	0	0	0	0	0	2.42E-09	0	0	5.89E-09	4.21E-09	0	0	0
Pyrobaculum oguniense-99007	0	0	0	0	0	0	5.52E-09	0	0	0	0	0	0	0	0	0	0	0	0	0	0	0	0	0	2.55E-09	0	8.93E-10	5.32E-09	7.95E-09	0	1.37E-09	0	0	0	0	6.29E-09	0	0	0	0	1.52E-08	1.21E-08	0	0	0	0	0	0	0
Corynebacterium kroppenstedtii-161879	4.87E-08	1.20E-08	1.39E-07	1.37E-09	3.51E-08	0	6.05E-07	3.10E-08	2.44E-07	2.82E-07	1.58E-07	1.86E-07	2.51E-08	3.36E-08	1.37E-07	1.81E-09	8.46E-07	1.45E-06	2.60E-06	2.57E-06	3.13E-08	1.04E-07	1.45E-07	1.57E-08	1.24E-07	4.31E-08	5.77E-06	8.43E-06	1.49E-07	1.10E-07	1.78E-07	8.55E-08	1.35E-07	2.24E-07	8.52E-08	1.05E-07	1.88E-08	1.35E-07	1.66E-08	2.88E-08	5.03E-07	4.01E-07	6.48E-07	7.15E-07	1.04E-07	1.71E-07	4.80E-08	1.07E-08	9.54E-08
Mycobacterium chubuense-1800	1.33E-07	2.81E-07	6.54E-08	2.46E-08	1.51E-08	3.62E-08	1.74E-07	4.72E-08	1.58E-07	1.37E-07	1.86E-08	2.89E-09	2.14E-08	1.47E-08	5.89E-08	1.38E-08	1.98E-07	5.27E-07	1.74E-06	1.15E-06	2.15E-08	6.26E-09	9.63E-08	8.42E-08	2.08E-07	4.75E-09	6.47E-08	1.10E-07	6.68E-08	4.15E-08	8.42E-08	9.80E-08	3.97E-08	1.11E-07	9.04E-08	2.59E-08	0	7.18E-10	1.66E-08	1.08E-08	3.83E-07	3.40E-07	1.74E-07	5.10E-07	1.84E-08	1.84E-08	3.53E-08	1.60E-08	1.49E-08
Clostridium sp. SS2/1-411484	7.00E-06	1.15E-06	2.86E-06	1.72E-07	7.61E-06	8.12E-07	4.28E-06	2.01E-06	5.58E-06	2.92E-06	7.98E-06	8.62E-08	1.25E-06	4.74E-07	6.29E-06	3.66E-07	6.11E-06	2.64E-06	2.81E-06	2.08E-06	1.83E-05	3.87E-07	4.38E-06	8.65E-07	4.35E-06	3.65E-09	1.30E-05	2.64E-05	2.44E-05	7.08E-05	3.40E-06	1.42E-06	1.54E-05	1.18E-05	2.56E-05	1.01E-05	1.84E-06	1.79E-09	6.08E-06	2.29E-07	6.29E-06	2.04E-05	6.09E-06	3.55E-06	7.07E-05	5.30E-05	8.68E-06	2.55E-07	5.96E-08
Bacteroides phage B40-8-99179	1.35E-08	0	0	0	0	0	0	0	0	0	0	0	0	0	0	0	0	0	0	0	0	0	3.20E-08	5.12E-09	0	0	0	0	1.56E-06	3.78E-06	0	0	0	0	0	0	0	0	0	0	0	0	0	0	0	0	2.36E-07	1.60E-06	0
[Eubacterium] hallii-39488	0.000101922	7.53E-06	7.84E-05	4.08E-06	5.86E-05	2.37E-06	0.000831879	5.14E-05	0.000106367	6.38E-05	0.000202037	1.17E-06	0.000425961	0.000111541	0.001457761	1.06E-05	0.000934813	7.57E-05	8.76E-05	8.93E-05	0.000145382	4.28E-06	0.000255812	1.11E-05	0.000148945	2.72E-06	0.001241772	0.002943171	0.000197247	0.000427457	8.30E-05	3.32E-05	0.000388587	0.000421799	0.000746763	0.000658984	2.52E-05	2.58E-07	0.00010037	9.03E-05	0.000386132	0.002925207	0.000169704	0.000196205	0.00036549	0.000980893	9.07E-05	7.34E-06	1.95E-06
Methanofollis liminatans-2201	1.05E-06	4.25E-07	4.73E-08	1.16E-08	6.02E-08	2.61E-08	2.27E-07	9.90E-08	2.68E-07	2.77E-07	2.48E-07	4.05E-09	3.05E-06	7.56E-07	5.18E-07	2.84E-07	5.46E-07	1.30E-06	1.89E-06	1.31E-06	8.81E-09	0	1.67E-08	1.50E-08	7.27E-08	1.35E-08	1.54E-06	1.60E-06	1.71E-07	1.09E-07	1.93E-07	1.90E-07	1.61E-07	3.42E-07	5.44E-07	8.22E-07	1.91E-08	0	2.83E-07	5.52E-07	1.23E-06	1.18E-06	7.56E-07	1.22E-06	5.81E-08	4.26E-08	1.15E-07	6.58E-08	2.71E-07
Pseudoalteromonas sp. BSi20652-388384	0	0	4.85E-08	0	4.01E-09	0	8.01E-08	2.69E-09	0	4.16E-08	1.35E-07	0	2.68E-09	0	7.12E-09	2.49E-09	6.50E-08	1.71E-08	0	3.60E-09	2.94E-09	0	7.61E-10	1.83E-09	9.62E-08	1.64E-08	1.34E-08	1.42E-08	2.06E-07	2.55E-07	3.63E-08	1.25E-08	5.67E-08	9.10E-08	1.31E-08	2.36E-09	1.79E-08	0	0	0	1.52E-09	2.42E-09	8.91E-08	5.52E-08	0	4.21E-09	1.04E-08	0	0
Sulfurovum sp. AR-1165841	0	1.20E-08	1.92E-08	0	3.51E-08	0	2.02E-07	8.42E-08	3.31E-08	2.56E-07	8.13E-08	1.16E-08	1.34E-08	0	1.67E-07	2.47E-07	2.79E-07	1.22E-07	4.53E-07	6.75E-07	8.32E-09	4.55E-09	9.52E-09	8.05E-09	1.27E-07	2.41E-07	1.25E-08	1.06E-08	8.43E-08	1.62E-07	1.08E-07	5.58E-08	8.46E-08	1.05E-07	3.67E-08	2.59E-08	5.36E-09	5.03E-09	6.92E-09	9.00E-09	2.50E-08	3.63E-09	4.42E-07	7.58E-07	5.44E-08	8.47E-08	4.28E-08	5.34E-09	0
Kytococcus sedentarius-1276	5.77E-07	4.71E-07	2.33E-07	1.71E-07	1.56E-07	2.03E-08	6.34E-07	1.99E-07	5.85E-07	8.03E-07	6.76E-07	1.22E-07	1.08E-06	7.47E-07	1.38E-06	1.11E-07	2.00E-06	1.55E-06	2.16E-06	1.66E-06	1.41E-07	1.88E-08	7.29E-07	1.41E-07	5.43E-07	3.87E-08	9.44E-07	1.46E-06	5.85E-07	5.25E-07	6.58E-07	5.65E-07	4.09E-07	6.62E-07	4.51E-07	4.32E-07	1.07E-07	9.87E-08	4.04E-07	3.79E-07	1.71E-06	1.28E-06	2.08E-06	1.44E-06	2.50E-07	3.53E-07	3.07E-07	9.70E-08	6.53E-07
Arthrospira platensis-118562	6.09E-08	7.83E-08	6.76E-09	1.23E-08	2.01E-09	0	1.93E-08	0	1.18E-08	2.19E-08	4.66E-09	2.31E-09	2.41E-08	0	1.42E-08	2.95E-09	7.07E-09	1.14E-08	4.27E-08	5.40E-08	7.83E-09	0	1.33E-08	6.59E-09	2.36E-08	1.10E-09	2.05E-08	3.99E-08	3.18E-09	1.22E-09	1.86E-08	1.07E-08	9.71E-08	1.23E-07	0	1.57E-09	1.79E-09	2.87E-09	1.73E-08	2.25E-08	3.19E-08	3.38E-08	1.98E-09	2.50E-08	4.93E-08	3.68E-08	6.94E-09	0	0
Celeribacter baekdonensis-875171	4.02E-07	7.68E-07	2.19E-07	9.91E-08	7.33E-08	8.91E-08	3.55E-07	1.53E-07	2.54E-07	5.01E-07	5.00E-07	1.60E-07	1.07E-07	1.01E-07	3.08E-07	1.02E-07	6.43E-07	1.17E-06	2.07E-06	1.22E-06	7.49E-08	8.02E-08	3.45E-07	7.10E-08	4.14E-07	9.79E-08	1.56E-07	3.30E-07	6.12E-07	4.87E-07	7.07E-07	6.74E-07	3.72E-07	5.97E-07	9.34E-07	6.94E-07	8.82E-08	1.55E-07	1.11E-07	2.11E-07	5.17E-07	5.02E-07	9.02E-07	1.18E-06	3.26E-07	3.47E-07	1.80E-07	5.69E-08	1.13E-07
Nocardioides sp. Iso805N-1283287	6.44E-07	2.72E-07	2.49E-07	9.56E-08	1.96E-07	5.07E-08	5.92E-07	3.66E-07	7.17E-07	6.91E-07	2.27E-07	2.48E-07	4.31E-07	3.78E-07	5.82E-07	2.34E-07	7.25E-07	8.32E-07	2.72E-06	2.71E-06	2.03E-07	1.42E-08	4.97E-07	1.44E-07	5.43E-07	7.71E-08	7.12E-07	1.05E-06	4.26E-07	3.74E-07	4.25E-07	3.15E-07	2.42E-07	2.92E-07	4.95E-07	2.85E-07	1.94E-08	5.13E-08	2.58E-07	1.80E-07	6.71E-07	8.31E-07	1.16E-06	1.49E-06	1.02E-07	1.65E-07	1.10E-07	1.18E-07	3.19E-07
Serratia symbiotica-138074	3.23E-07	5.42E-08	2.31E-07	1.49E-06	2.61E-08	3.63E-07	4.73E-07	3.87E-07	1.13E-07	2.94E-07	2.35E-07	1.74E-08	7.33E-08	2.31E-08	2.90E-08	3.16E-07	6.28E-07	6.33E-07	1.26E-06	1.08E-06	1.05E-07	5.24E-07	3.21E-07	2.49E-08	1.27E-07	4.79E-07	3.17E-07	7.74E-07	4.17E-07	5.03E-07	7.73E-08	2.67E-08	2.05E-07	2.22E-07	1.81E-06	4.85E-07	2.00E-08	8.17E-07	9.69E-08	4.68E-08	6.60E-07	1.54E-07	1.21E-07	3.08E-07	5.51E-07	2.55E-07	7.00E-08	8.90E-09	5.66E-08
[Clostridium] hiranonis-89152	1.61E-06	5.74E-07	4.46E-07	4.30E-08	4.69E-07	1.45E-09	4.20E-06	4.38E-07	1.19E-06	4.30E-06	7.23E-06	2.43E-08	1.88E-07	2.90E-07	8.55E-07	4.58E-08	5.50E-06	1.63E-06	1.16E-06	1.29E-06	2.63E-07	7.28E-08	3.02E-07	1.57E-07	3.44E-06	1.28E-07	3.74E-07	2.22E-06	5.35E-06	5.62E-06	5.25E-07	2.65E-07	2.05E-06	3.11E-06	6.38E-07	3.99E-07	2.52E-06	1.29E-08	2.69E-07	1.68E-07	1.40E-06	1.17E-06	2.91E-06	3.68E-06	6.84E-07	1.52E-06	2.65E-07	3.38E-08	2.41E-06
Pseudomonas sp. Ag1-1197727	2.45E-07	1.87E-07	8.56E-08	6.42E-08	1.97E-07	4.20E-08	8.91E-07	1.49E-07	6.61E-08	1.18E-07	4.58E-07	1.16E-06	1.66E-08	5.88E-08	2.34E-07	1.20E-07	6.40E-07	8.31E-07	2.70E-06	2.13E-06	1.47E-08	3.98E-08	6.43E-08	1.38E-07	1.36E-07	4.71E-08	2.46E-07	6.88E-07	5.20E-07	1.92E-07	5.54E-07	2.87E-07	7.84E-08	1.94E-07	1.19E-07	2.59E-08	0	3.43E-07	3.25E-08	1.05E-07	2.31E-07	2.05E-07	4.30E-07	5.46E-07	1.31E-07	6.21E-08	1.00E-07	1.60E-08	2.24E-07
Pseudomonas veronii-76761	2.17E-08	2.65E-08	1.67E-07	1.03E-07	7.43E-08	2.53E-08	3.22E-08	1.89E-08	4.72E-08	5.31E-08	1.17E-07	0	9.63E-09	3.57E-08	1.76E-08	3.04E-08	7.49E-08	6.07E-08	1.47E-06	1.14E-06	9.79E-09	4.32E-08	1.31E-07	2.23E-08	3.25E-08	4.82E-08	9.78E-08	1.61E-07	4.28E-07	2.50E-08	9.28E-07	3.48E-07	6.63E-07	2.12E-06	1.89E-07	1.35E-07	2.98E-09	8.83E-08	1.09E-07	8.64E-08	3.49E-08	4.47E-08	2.42E-07	4.05E-07	1.18E-08	5.26E-09	5.20E-09	3.56E-09	0
Haemophilus parainfluenzae-729	3.19E-07	0	4.89E-05	4.56E-07	1.00E-08	0	4.81E-06	3.30E-06	3.89E-07	1.28E-07	0.006030577	9.98E-07	3.09E-05	1.39E-07	1.13E-06	7.94E-07	2.97E-06	8.48E-07	2.59E-07	6.91E-07	2.87E-07	1.37E-08	6.22E-07	4.20E-07	1.89E-06	1.05E-06	5.07E-07	2.47E-06	0.005883549	0.005405713	0.000117847	5.40E-05	2.19E-06	3.31E-07	4.79E-05	0.000247643	0.000226213	8.08E-07	9.00E-08	9.00E-09	6.58E-07	2.08E-07	9.66E-06	0.000278003	1.35E-06	1.04E-05	0.000206119	5.58E-06	2.98E-08
Dechloromonas aromatica-259537	3.55E-07	6.44E-07	6.85E-07	3.62E-08	5.22E-07	1.01E-08	1.18E-06	4.33E-07	5.13E-07	1.24E-06	2.14E-07	3.20E-07	8.00E-07	1.51E-07	8.28E-07	1.41E-07	2.77E-06	4.04E-06	2.86E-06	1.58E-06	1.90E-07	8.08E-08	7.56E-07	3.55E-07	2.89E-07	8.92E-08	7.70E-07	9.70E-07	9.29E-07	6.62E-07	1.72E-06	1.42E-06	1.08E-06	2.78E-06	1.18E-06	8.75E-07	4.62E-08	9.37E-08	1.88E-07	4.13E-07	2.46E-06	1.39E-06	2.95E-06	6.23E-06	1.26E-07	2.99E-07	4.37E-07	7.83E-08	5.45E-07
Odoribacter splanchnicus-28118	0.02330501	0.021457344	0.013572824	0.02056242	1.99E-05	3.00E-05	0.022733997	0.010052502	0.013647371	0.021967628	0.007071325	0.005107151	0.032113731	0.007109837	0.004961157	0.005745139	0.009371495	0.005676538	0.011529697	0.014232067	2.36E-05	2.61E-05	0.002898553	0.007125463	0.021289126	0.006283839	0.01261782	0.008690853	0.008505265	0.008734292	0.013146934	0.009268876	0.01113693	0.013278078	0.030146299	0.019154769	0.000676872	2.36E-05	0.013088109	0.015208545	0.014307628	0.017863866	0.006229404	0.004011336	0.018511851	0.01707686	0.04101605	0.007508277	0.000583188
Erysipelothrix tonsillarum-38402	2.17E-07	1.93E-08	2.59E-08	1.09E-08	2.01E-08	0	5.95E-07	1.59E-07	7.14E-08	1.70E-07	1.49E-06	1.31E-07	1.44E-08	1.68E-08	4.37E-08	0	3.12E-07	3.67E-07	8.90E-07	7.67E-07	1.57E-08	9.67E-09	2.97E-08	1.87E-08	1.44E-07	3.29E-09	6.74E-08	2.54E-07	6.76E-08	1.08E-07	1.27E-07	4.75E-08	1.17E-07	1.53E-07	7.86E-09	2.04E-08	2.68E-09	0	1.38E-09	0	2.39E-07	2.47E-07	2.45E-07	4.38E-07	1.99E-08	6.63E-08	5.26E-08	8.90E-09	0
Spodoptera litura nucleopolyhedrovirus-46242	0	0	0	0	0	0	0	0	0	0	3.33E-09	0	0	0	0	0	0	0	0	0	0	0	0	0	0	0	0	0	0	0	6.29E-09	1.19E-09	6.91E-10	0	0	0	0	0	9.97E-08	1.80E-08	0	0	0	0	7.36E-09	8.94E-09	0	0	0
Megamonas funiformis-437897	3.53E-06	9.63E-09	2.67E-05	9.54E-07	2.03E-07	0	1.37E-07	4.45E-08	1.81E-07	1.20E-06	1.07E-07	3.41E-08	1.39E-08	4.20E-09	5.79E-08	3.62E-09	1.06E-06	2.56E-06	5.96E-06	5.95E-06	2.01E-08	1.31E-08	1.28E-07	6.59E-09	2.27E-07	5.12E-09	8.84E-08	8.33E-08	1.62E-07	2.73E-07	1.54E-07	1.75E-07	2.18E-07	2.95E-07	9.32E-07	8.57E-08	4.47E-08	0	6.37E-08	2.07E-08	1.93E-07	1.50E-07	5.28E-06	2.18E-06	3.53E-08	8.83E-08	1.08E-07	5.78E-08	0
Streptomyces chartreusis-1969	5.28E-08	2.29E-08	2.37E-08	3.14E-08	4.32E-08	0	2.07E-07	5.32E-08	1.90E-07	3.90E-07	2.66E-07	1.68E-08	3.80E-08	6.93E-08	1.86E-07	1.63E-08	4.24E-07	2.47E-07	5.62E-07	2.68E-07	2.45E-09	5.12E-09	5.41E-08	3.26E-08	1.26E-07	6.21E-09	8.39E-08	1.45E-07	7.15E-08	6.47E-08	3.06E-08	2.67E-08	2.10E-07	5.17E-07	4.98E-08	6.53E-08	1.22E-08	1.26E-08	6.30E-08	1.80E-09	1.54E-07	8.64E-08	3.15E-07	8.65E-07	1.91E-08	2.84E-08	1.16E-08	0	1.19E-08
Thermoplasmatales archaeon BRNA1-1054217	2.97E-07	3.49E-08	4.28E-08	6.83E-09	9.03E-09	9.41E-09	7.08E-08	5.05E-08	4.66E-07	3.33E-07	3.06E-08	3.47E-09	3.85E-08	7.77E-08	4.65E-08	1.22E-08	2.59E-07	4.19E-07	1.86E-06	9.52E-07	1.27E-08	0	1.95E-07	6.92E-08	1.31E-07	0	1.22E-07	3.87E-07	6.60E-08	9.82E-08	4.84E-08	4.28E-08	4.15E-08	7.27E-08	2.88E-08	7.86E-09	9.65E-07	9.41E-07	1.87E-08	1.71E-08	1.42E-07	2.62E-07	2.15E-07	9.86E-08	1.91E-08	3.16E-08	2.77E-08	3.56E-09	8.05E-08
Spirochaeta thermophila-154	5.31E-07	5.23E-07	7.75E-07	5.01E-07	1.76E-07	1.06E-07	5.51E-06	1.17E-06	8.70E-07	9.98E-07	6.91E-07	3.02E-07	3.24E-07	2.06E-07	6.74E-07	1.55E-07	3.09E-06	3.96E-06	7.40E-06	4.93E-06	1.76E-08	1.64E-07	3.76E-07	2.43E-07	2.41E-06	3.10E-07	8.49E-07	1.62E-06	2.16E-06	1.63E-06	8.85E-07	7.32E-07	3.14E-06	7.51E-06	5.05E-07	4.32E-07	3.96E-08	1.09E-07	6.32E-07	7.00E-07	1.67E-06	9.11E-07	3.41E-06	4.78E-06	7.06E-07	6.29E-07	1.98E-07	1.26E-07	1.54E-06
[Eubacterium] siraeum-39492	0.002821497	0.055703252	4.44E-05	1.52E-05	0.012841526	0.000298332	0.007698708	0.001775885	0.005605611	0.014799305	0.000502269	6.48E-06	0.000361375	0.00707733	0.003092398	7.89E-05	0.003639729	0.002857681	0.009717023	0.007737137	8.78E-05	1.82E-06	0.035478418	0.065103103	0.000115587	0.000101149	0.020877568	0.031706726	0.000261332	0.000218634	9.63E-05	0.00011672	0.000510933	0.000343786	0.001390271	0.014875858	1.69E-05	6.93E-08	3.21E-05	1.31E-05	0.03827293	0.023293553	0.001122409	0.001697119	2.06E-05	2.63E-05	7.18E-05	0.000106621	6.29E-06
Mycoplasma fermentans-2115	5.48E-08	9.63E-09	9.02E-09	0	5.12E-08	0	1.53E-06	3.50E-08	3.54E-09	4.62E-09	7.86E-08	5.79E-09	4.82E-09	0	2.18E-08	0	8.68E-07	8.06E-08	1.45E-07	2.86E-07	4.70E-08	1.71E-08	1.33E-08	7.32E-09	1.73E-07	1.97E-08	2.23E-08	6.65E-08	3.74E-08	4.94E-07	6.34E-08	2.49E-08	2.49E-08	5.99E-08	3.80E-08	3.93E-09	1.64E-08	0	5.68E-08	5.40E-09	8.72E-08	1.29E-07	2.50E-07	3.92E-07	1.47E-08	1.52E-08	0	0	4.17E-08
Caldicellulosiruptor hydrothermalis-413888	1.41E-07	7.22E-09	5.63E-08	0	5.82E-08	1.81E-08	1.47E-07	3.77E-08	5.84E-08	3.98E-08	5.06E-08	0	5.24E-08	2.10E-08	3.75E-08	1.36E-09	1.52E-06	3.72E-07	4.03E-07	2.77E-07	1.47E-08	3.87E-08	4.68E-08	4.46E-08	2.40E-07	8.04E-09	1.83E-07	5.70E-07	2.66E-07	4.52E-07	1.04E-07	6.53E-08	2.41E-07	2.46E-07	4.32E-08	5.98E-08	3.64E-08	0	8.38E-08	8.82E-08	1.47E-07	1.89E-07	2.03E-07	1.41E-07	7.65E-08	4.63E-08	8.56E-08	7.12E-09	1.79E-08
Halorhabdus tiamatea-430914	3.66E-07	4.82E-08	1.19E-07	2.73E-09	4.01E-09	0	1.14E-07	3.97E-08	4.46E-07	2.31E-07	1.02E-07	2.31E-09	8.83E-08	1.26E-07	6.03E-08	9.06E-10	3.60E-07	2.16E-07	5.05E-07	2.11E-07	0	0	4.15E-08	4.32E-08	1.49E-07	0	1.12E-07	2.32E-07	2.94E-08	3.36E-08	1.23E-08	2.20E-08	2.52E-08	4.16E-08	6.42E-08	3.15E-09	7.15E-09	0	3.67E-08	0	5.77E-08	1.44E-07	5.77E-07	1.96E-06	0	0	9.25E-09	3.56E-09	0
Roseobacter sp. SK209-2-6-388739	1.33E-07	1.66E-07	5.41E-08	7.38E-08	5.02E-08	7.24E-09	1.08E-06	1.34E-07	1.33E-07	2.01E-07	7.59E-08	7.82E-07	8.13E-08	9.87E-08	2.03E-07	2.42E-08	4.35E-07	3.97E-07	6.53E-07	6.59E-07	1.73E-07	4.55E-09	8.22E-08	4.90E-08	3.95E-07	6.62E-08	4.61E-07	8.49E-07	3.08E-07	3.10E-07	1.88E-07	1.76E-07	2.71E-07	2.41E-07	1.53E-07	1.07E-07	1.91E-08	1.81E-07	1.40E-07	8.28E-08	2.49E-07	2.16E-07	4.85E-07	5.68E-07	8.54E-08	1.29E-07	3.87E-08	2.67E-08	8.94E-08
Ammonifex degensii-42838	1.04E-06	5.08E-07	2.84E-07	1.46E-07	3.73E-07	1.81E-08	4.52E-06	1.14E-06	1.95E-06	3.10E-06	4.92E-07	2.66E-08	4.94E-07	5.00E-07	8.05E-07	1.09E-07	5.43E-06	4.37E-06	6.70E-06	6.23E-06	1.42E-07	4.21E-08	1.24E-06	3.19E-07	7.97E-07	6.43E-08	3.44E-06	5.26E-06	1.42E-06	7.52E-07	9.54E-07	6.63E-07	8.73E-07	1.59E-06	7.25E-07	6.36E-07	5.72E-08	3.95E-09	2.52E-07	1.79E-07	4.03E-06	3.64E-06	2.09E-06	5.99E-06	1.74E-07	2.04E-07	4.03E-07	1.58E-07	9.30E-07
Vibrio caribbenthicus-909213	1.10E-07	1.81E-08	2.70E-08	5.33E-08	3.91E-08	0	3.86E-08	2.36E-08	0	0	7.13E-08	0	0	0	3.23E-08	0	5.37E-08	1.09E-07	1.90E-08	1.08E-08	1.03E-08	2.28E-09	0	0	0	0	2.68E-09	7.09E-09	2.45E-07	1.35E-07	8.20E-10	0	1.07E-08	1.28E-08	1.97E-08	1.89E-08	2.78E-06	2.67E-06	0	1.80E-08	3.49E-08	4.35E-08	8.22E-08	1.14E-07	0	2.10E-09	1.62E-08	3.56E-09	0
Rhodoferax ferrireducens-192843	2.97E-07	1.36E-07	1.27E-07	2.79E-07	1.53E-07	2.17E-09	2.55E-06	4.04E-07	5.73E-07	6.15E-07	5.12E-07	1.36E-06	1.09E-07	9.87E-08	9.51E-07	5.42E-07	1.70E-06	2.85E-06	2.83E-06	1.60E-06	5.44E-08	1.87E-07	1.98E-07	8.85E-08	2.98E-07	3.95E-08	4.09E-07	1.11E-06	1.24E-06	5.81E-07	9.48E-07	8.27E-07	2.24E-07	6.84E-07	2.24E-07	8.34E-08	1.85E-08	3.45E-07	1.21E-07	2.04E-07	1.36E-06	6.04E-07	1.71E-06	2.80E-06	1.93E-07	2.72E-07	1.89E-07	4.89E-08	5.63E-07
Corynebacterium mastitidis-161890	1.19E-06	4.89E-07	2.15E-07	2.24E-07	2.89E-07	4.05E-08	7.34E-07	2.38E-07	7.84E-07	1.36E-06	5.05E-07	9.61E-08	4.95E-07	6.55E-07	1.06E-06	1.14E-07	2.43E-06	3.53E-06	9.98E-06	7.61E-06	1.59E-07	5.46E-08	4.05E-07	3.51E-07	9.84E-07	7.20E-08	1.27E-06	2.05E-06	6.56E-07	2.76E-07	3.48E-07	2.36E-07	4.75E-07	1.01E-06	7.48E-07	3.13E-07	7.03E-08	5.38E-09	2.10E-07	2.56E-07	1.10E-06	1.16E-06	4.49E-06	8.15E-06	1.31E-07	4.01E-07	2.00E-07	1.49E-07	1.01E-06
Pantoea sp. YR343-1144341	6.14E-07	5.29E-07	1.29E-06	9.23E-06	1.61E-08	9.77E-07	3.74E-07	6.87E-08	1.12E-07	1.57E-07	1.13E-07	2.55E-08	1.17E-07	1.15E-07	2.59E-07	1.12E-06	3.48E-07	5.65E-07	2.01E-06	1.70E-06	2.16E-07	1.47E-06	6.77E-07	5.89E-08	2.04E-07	8.08E-07	3.59E-07	6.50E-07	7.50E-07	5.88E-07	2.79E-07	2.82E-07	2.97E-07	5.55E-07	1.83E-07	3.49E-07	8.04E-09	1.46E-06	1.35E-06	1.24E-06	1.28E-06	1.19E-06	1.81E-06	2.13E-06	3.38E-08	2.68E-08	1.23E-07	1.78E-08	1.04E-07
Alteromonas macleodii-28108	5.82E-08	1.44E-08	4.39E-08	2.94E-08	1.20E-08	1.67E-08	2.67E-08	0	2.12E-08	1.27E-08	1.15E-07	1.22E-08	1.07E-09	0	1.32E-07	3.90E-08	1.43E-07	1.92E-07	4.75E-08	3.96E-08	0	3.30E-08	1.90E-09	1.46E-09	7.52E-08	1.35E-08	9.60E-08	7.44E-08	1.67E-07	1.67E-07	4.56E-08	4.75E-08	8.64E-08	1.80E-07	3.28E-08	6.29E-09	3.28E-09	7.18E-10	5.54E-09	2.70E-09	3.41E-08	2.42E-08	1.88E-08	5.00E-08	2.50E-08	2.42E-08	5.95E-08	0	0
Cytophaga hutchinsonii-985	5.42E-08	1.20E-08	2.37E-08	1.84E-08	6.42E-08	0	1.29E-07	4.18E-08	8.33E-07	6.55E-07	1.61E-07	7.52E-08	1.18E-08	4.83E-08	4.18E-08	6.91E-08	3.36E-07	4.33E-07	1.46E-06	1.29E-06	1.47E-09	0	2.02E-08	1.87E-08	7.90E-08	4.29E-07	9.64E-08	6.11E-08	5.09E-08	8.30E-08	3.21E-07	3.79E-07	2.13E-07	1.90E-07	1.34E-07	2.64E-07	2.53E-08	3.37E-08	1.74E-07	1.42E-07	7.13E-08	1.05E-07	1.03E-07	1.14E-07	9.42E-08	1.31E-07	2.71E-07	1.84E-07	2.09E-07
Cyanothece sp. PCC 7822-497965	0	0	0	0	0	0	0	0	0	0	5.99E-09	0	6.42E-09	0	0	0	0	0	0	0	2.94E-09	0	0	0	0	0	5.36E-09	1.06E-08	0	0	0	0	0	0	0	0	0	0	0	0	0	0	4.95E-09	6.57E-09	0	0	0	0	0
Eggerthella sp. 1_3_56FAA-665943	4.33E-06	3.51E-06	1.77E-06	6.37E-06	2.83E-06	4.84E-07	6.57E-07	4.46E-07	1.16E-05	4.44E-06	1.72E-06	1.75E-07	1.03E-05	2.24E-05	2.54E-06	7.21E-07	8.71E-06	5.07E-06	1.78E-05	3.93E-06	1.21E-07	4.78E-08	1.84E-05	7.69E-06	3.06E-06	1.75E-06	1.98E-06	6.00E-06	6.11E-06	3.34E-06	6.75E-06	3.99E-06	7.99E-07	1.44E-06	1.87E-06	2.16E-05	8.81E-06	6.49E-07	1.24E-05	3.60E-05	4.06E-06	1.47E-05	3.13E-06	4.01E-06	5.73E-05	8.41E-05	4.17E-07	1.99E-06	0.000516104
Moritella dasanensis-428031	1.90E-08	0	2.03E-08	1.17E-07	0	1.67E-08	5.06E-08	2.69E-09	5.08E-08	8.54E-08	6.97E-07	4.63E-09	0	0	1.80E-08	2.27E-09	2.47E-08	1.33E-08	6.64E-08	8.82E-08	5.39E-08	4.21E-08	7.99E-09	1.17E-08	2.74E-08	0	4.46E-09	2.66E-08	6.55E-07	6.06E-07	1.89E-08	7.72E-09	4.53E-08	3.75E-08	1.05E-08	9.51E-08	1.97E-08	2.15E-09	6.92E-09	0	3.03E-09	7.25E-09	2.18E-08	2.63E-08	8.31E-08	5.36E-08	2.02E-08	9.78E-09	0
Lachnospiraceae bacterium 5_1_57FAA-658085	1.27E-05	4.06E-05	2.29E-06	9.35E-07	0.000121519	8.33E-06	1.91E-05	3.91E-06	2.00E-05	1.56E-05	5.69E-06	7.78E-07	4.62E-06	4.09E-06	7.05E-06	8.16E-07	2.53E-05	2.27E-05	1.78E-05	1.28E-05	1.07E-05	0.000646078	4.12E-05	0.000102215	1.39E-05	6.28E-07	6.18E-05	0.000109054	2.73E-05	4.79E-05	6.82E-06	6.90E-06	7.65E-06	1.02E-05	7.91E-05	3.18E-05	6.06E-05	4.40E-07	2.05E-06	1.71E-06	2.51E-05	2.87E-05	7.20E-06	8.55E-06	7.81E-05	0.000175535	7.01E-06	4.14E-05	3.10E-06
Methanocaldococcus fervens-83171	0	0	0	0	0	0	6.44E-09	0	0	0	0	0	0	0	0	0	0	0	0	0	0	0	0	0	0	0	0	0	0	9.76E-09	0	0	5.91E-08	6.03E-08	0	0	0	0	0	0	0	0	0	0	1.47E-09	0	0	0	0
Micromonospora sp. CNB394-1169151	1.48E-07	1.37E-07	1.98E-07	4.44E-08	3.61E-08	0	7.93E-07	3.42E-07	2.71E-07	5.37E-07	5.11E-07	9.26E-09	1.69E-07	2.94E-07	3.69E-07	9.74E-09	4.67E-07	6.32E-07	1.66E-06	9.52E-07	1.52E-08	1.20E-08	1.83E-07	7.72E-08	6.50E-08	1.10E-09	8.21E-08	1.65E-07	3.52E-07	2.42E-07	1.52E-07	1.82E-07	4.95E-07	6.93E-07	3.11E-07	1.26E-07	2.47E-08	1.29E-08	4.98E-08	5.13E-08	4.43E-07	3.46E-07	1.03E-06	1.23E-06	1.32E-08	4.52E-08	3.70E-08	1.69E-08	2.86E-07
Bacillus sonorensis-119858	2.65E-07	3.54E-07	3.94E-08	2.39E-08	1.11E-07	1.88E-08	3.40E-07	1.77E-07	1.58E-06	2.67E-06	6.73E-08	5.79E-09	3.58E-08	1.85E-07	8.88E-08	2.33E-07	2.74E-07	7.32E-07	1.49E-06	1.12E-06	1.60E-07	3.70E-08	6.59E-08	3.70E-08	2.52E-07	7.97E-08	5.46E-07	1.68E-06	2.00E-07	1.61E-07	1.57E-07	1.16E-07	1.58E-07	2.27E-07	6.26E-07	1.48E-07	1.82E-08	3.55E-08	3.88E-08	6.21E-08	7.65E-07	3.92E-07	4.36E-07	9.71E-07	5.96E-08	1.17E-07	1.91E-08	1.51E-08	3.10E-07
Loktanella vestfoldensis-245188	4.02E-07	2.72E-07	2.03E-08	7.79E-08	4.84E-07	2.56E-07	9.59E-07	2.29E-07	2.20E-07	2.60E-07	6.46E-08	3.36E-08	3.93E-07	7.24E-07	1.28E-07	1.27E-07	4.25E-07	4.68E-07	1.92E-06	1.84E-06	1.27E-08	1.14E-09	1.66E-07	4.28E-08	1.44E-07	7.20E-08	2.03E-07	2.54E-07	3.31E-07	2.40E-07	1.90E-07	2.10E-07	1.99E-07	4.65E-07	1.06E-07	8.41E-08	9.24E-09	2.87E-09	7.06E-08	8.01E-08	3.91E-07	2.80E-07	1.02E-06	1.26E-06	1.18E-08	3.21E-08	1.04E-08	8.90E-09	7.45E-08
Halomonas lutea-453962	2.90E-07	2.88E-07	7.32E-08	1.26E-07	1.77E-07	3.19E-08	1.04E-06	2.21E-07	7.77E-07	8.22E-07	1.28E-07	9.35E-07	2.35E-08	5.88E-08	2.73E-07	8.86E-08	6.89E-07	1.38E-06	1.47E-06	8.48E-07	3.38E-08	1.60E-07	2.49E-07	6.73E-08	9.75E-08	1.26E-07	3.40E-07	8.70E-07	2.36E-07	2.03E-07	3.70E-07	2.95E-07	1.65E-07	2.19E-07	1.86E-07	1.11E-07	1.16E-08	1.88E-07	3.18E-08	7.29E-08	2.68E-07	2.45E-07	1.13E-06	1.52E-06	1.31E-07	2.13E-07	1.40E-07	5.52E-08	1.07E-07
Modestobacter marinus-477641	3.44E-07	1.32E-07	1.43E-07	1.12E-07	1.25E-07	3.55E-08	1.04E-06	1.91E-07	5.51E-07	6.96E-07	2.26E-07	7.02E-07	4.08E-07	1.83E-07	9.91E-07	5.17E-08	1.15E-06	1.89E-06	2.09E-06	1.49E-06	9.79E-10	1.14E-09	3.27E-07	8.96E-08	6.58E-07	2.27E-08	5.41E-07	1.06E-06	3.12E-07	2.98E-07	3.44E-07	2.75E-07	2.93E-07	9.47E-07	3.79E-07	1.67E-07	4.29E-08	1.94E-07	2.37E-07	2.88E-08	8.89E-07	3.91E-07	5.38E-07	9.12E-07	3.83E-08	6.52E-08	6.07E-08	4.98E-08	3.25E-07
Vibrio shilonii-62153	3.11E-08	1.44E-08	0	7.04E-08	2.21E-08	3.19E-08	0	0	7.80E-07	2.03E-07	2.80E-07	1.16E-09	0	3.99E-08	0	4.76E-09	3.75E-07	1.14E-08	2.37E-08	2.70E-08	1.96E-09	2.28E-09	2.35E-07	6.11E-08	4.83E-07	7.31E-10	2.10E-08	4.96E-08	2.69E-07	2.21E-07	2.43E-08	1.25E-08	4.39E-08	8.09E-08	2.49E-08	6.29E-08	1.04E-08	2.51E-09	0	0	7.59E-08	7.37E-08	7.92E-09	2.89E-08	5.15E-09	8.41E-09	4.45E-08	5.34E-09	0
Lactobacillus crispatus-47770	1.44E-07	9.63E-09	2.03E-08	2.19E-08	6.52E-08	9.41E-09	1.11E-07	4.24E-08	8.73E-08	2.66E-07	1.67E-06	1.92E-07	2.19E-08	2.94E-08	1.38E-08	1.25E-08	1.41E-09	5.69E-09	3.01E-07	2.38E-07	0	0	1.14E-08	1.87E-08	1.53E-08	0	8.48E-09	3.46E-08	2.54E-08	1.64E-07	2.24E-08	1.19E-08	4.35E-08	5.03E-08	1.76E-07	2.67E-07	2.59E-08	2.08E-08	0	0	5.54E-08	9.67E-09	8.71E-08	2.34E-07	2.65E-08	6.68E-08	3.24E-08	0	0
[Clostridium] saccharolyticum-84030	0.000473009	0.000243639	0.000159267	0.000170996	0.000340855	8.20E-05	0.000574798	0.000240162	0.00028723	0.000361183	0.000158379	5.86E-05	0.000258559	0.000366621	0.000290199	0.000113203	0.002718399	0.00302679	0.002320956	0.002377661	0.000223251	0.000114546	0.000997578	0.001093447	0.000521193	6.27E-05	0.000877852	0.00169375	0.000329713	0.000250348	0.000453739	0.000395462	0.000617948	0.000597963	0.000450907	0.000310312	2.23E-05	2.58E-06	0.000401925	0.000137929	0.000702349	0.000686327	0.000549313	0.000710024	0.00013648	0.000258702	0.000276418	0.000219442	0.000499412
Streptomyces sp. e14-645465	5.44E-07	7.21E-07	3.71E-07	3.38E-07	6.13E-07	3.46E-07	9.70E-07	4.74E-07	9.02E-07	1.26E-06	1.08E-06	5.48E-07	4.87E-07	5.75E-07	4.95E-07	4.97E-07	1.55E-06	2.77E-06	4.65E-06	4.19E-06	4.94E-07	3.57E-07	6.19E-07	7.29E-07	9.31E-07	5.67E-07	8.13E-07	1.01E-06	1.13E-06	1.29E-06	1.69E-06	1.61E-06	3.47E-07	6.20E-07	3.29E-06	2.85E-06	1.47E-06	1.94E-06	2.01E-06	3.00E-06	2.61E-06	1.96E-06	3.08E-06	3.83E-06	9.01E-06	1.13E-06	4.05E-07	2.54E-07	7.57E-07
Thermanaerovibrio acidaminovorans-81462	7.41E-07	5.60E-07	3.48E-07	3.61E-07	3.70E-07	5.86E-08	5.59E-07	2.45E-07	9.21E-07	1.00E-06	3.24E-07	6.77E-08	4.83E-07	3.93E-07	5.99E-07	1.47E-07	1.56E-06	1.71E-06	3.23E-06	2.54E-06	4.17E-07	9.05E-08	1.79E-06	4.53E-07	1.10E-06	8.92E-08	1.19E-06	1.63E-06	5.43E-07	3.27E-07	3.19E-07	2.68E-07	6.64E-07	7.11E-07	5.40E-07	7.31E-07	3.37E-08	2.76E-08	5.35E-07	1.49E-07	1.01E-06	1.01E-06	1.34E-06	3.54E-06	2.33E-07	3.99E-07	2.60E-07	2.08E-07	1.56E-06
Methylophilales bacterium HTCC2181-383631	1.08E-08	2.41E-09	5.86E-08	8.88E-09	2.01E-09	0	2.58E-08	9.43E-09	5.31E-09	1.27E-08	1.27E-08	0	7.49E-09	8.40E-09	3.80E-09	5.44E-09	5.66E-09	5.69E-09	1.47E-07	9.54E-08	3.43E-09	0	7.23E-09	5.85E-09	5.10E-09	4.09E-08	4.06E-08	6.91E-08	3.26E-08	6.22E-08	2.00E-08	7.13E-09	2.28E-08	1.23E-08	9.83E-08	7.86E-08	0	0	1.38E-08	6.84E-08	2.28E-09	6.04E-09	1.58E-08	9.20E-09	1.47E-09	3.16E-09	1.56E-08	1.78E-09	0
Mycobacterium africanum-33894	0	0	0	0	0	0	0	0	0	0	0	0	0	0	0	0	0	0	0	0	0	0	0	0	0	0	0	0	0	0	0	0	0	0	0	0	0	0	0	0	0	0	0	0	0	0	0	0	0
Burkholderia gladioli-28095	4.23E-07	2.30E-07	4.58E-07	1.00E-07	1.53E-07	1.01E-08	4.66E-06	9.21E-07	5.22E-07	6.60E-07	5.95E-07	1.28E-07	1.95E-07	1.64E-07	2.16E-07	6.84E-08	1.02E-06	2.45E-06	1.12E-06	6.91E-07	3.57E-08	2.67E-08	1.31E-07	7.06E-08	2.93E-07	2.05E-08	3.21E-07	6.20E-07	8.41E-07	7.72E-07	2.98E-07	2.87E-07	2.38E-07	5.12E-07	5.78E-07	5.12E-07	3.84E-08	5.42E-08	6.72E-08	3.24E-08	5.05E-07	5.01E-07	1.38E-06	1.83E-06	1.36E-07	2.10E-07	2.63E-07	1.96E-08	2.38E-07
Streptomyces sulphureus-47758	2.74E-07	1.90E-07	1.18E-07	5.33E-08	1.38E-07	1.16E-08	3.07E-06	4.89E-07	2.93E-07	4.01E-07	7.99E-08	5.79E-09	1.99E-07	1.76E-07	3.46E-07	1.54E-08	1.40E-06	1.85E-06	1.80E-06	1.11E-06	6.37E-09	5.69E-08	2.88E-07	1.58E-07	2.78E-07	4.17E-08	7.24E-07	1.83E-06	2.31E-07	1.73E-07	3.10E-07	2.89E-07	3.19E-07	8.89E-07	2.41E-07	1.93E-07	4.05E-08	2.94E-08	9.69E-09	7.20E-09	4.53E-07	6.25E-07	7.87E-07	9.58E-07	2.72E-08	2.73E-08	7.80E-08	7.12E-09	3.81E-07
Veillonella ratti-103892	1.85E-05	8.75E-06	4.64E-06	7.77E-07	3.31E-06	7.36E-07	1.03E-05	4.71E-06	1.74E-05	2.87E-05	1.18E-05	1.02E-06	7.75E-06	1.15E-05	1.43E-06	4.32E-07	2.60E-05	6.38E-05	2.88E-05	2.82E-05	3.09E-06	4.22E-07	3.52E-06	1.96E-06	2.41E-05	2.61E-06	4.72E-05	7.30E-05	6.07E-06	7.48E-06	6.12E-06	6.55E-06	9.03E-06	1.23E-05	6.48E-06	1.58E-05	1.05E-06	1.02E-07	2.97E-06	2.98E-06	1.46E-05	1.20E-05	1.28E-05	1.82E-05	2.75E-06	2.52E-06	2.25E-06	2.58E-06	3.48E-06
Chryseobacterium sp. CF314-1144316	5.23E-07	3.77E-07	9.80E-08	5.67E-08	2.71E-08	7.24E-09	1.05E-06	7.79E-07	7.14E-07	5.79E-07	1.05E-06	3.40E-07	1.88E-07	1.78E-07	1.06E-07	7.59E-08	5.45E-07	4.75E-07	3.65E-07	4.07E-07	2.89E-08	9.11E-09	5.27E-07	3.64E-07	1.76E-07	1.02E-07	1.16E-07	1.02E-07	2.94E-08	5.37E-08	2.47E-07	2.54E-07	2.86E-07	3.81E-07	2.40E-07	3.37E-07	2.09E-08	2.01E-08	1.75E-07	2.13E-07	1.65E-07	1.53E-07	4.04E-07	2.69E-07	1.41E-07	1.96E-07	1.00E-06	6.26E-07	4.83E-07
Streptococcus salivarius-1304	7.89E-07	3.26E-07	1.18E-05	2.45E-07	1.84E-06	1.88E-08	0.000381875	9.88E-07	1.14E-05	3.43E-07	8.42E-05	3.12E-08	3.17E-05	3.59E-07	3.30E-05	7.44E-06	0.000297323	2.48E-05	2.41E-06	2.18E-06	3.81E-05	7.13E-06	4.02E-06	1.54E-08	4.34E-06	0	0.000123168	0.000427426	0.000140832	0.000488106	9.05E-05	2.30E-05	3.61E-05	5.02E-05	4.73E-05	5.29E-06	1.52E-05	3.32E-06	2.25E-05	2.41E-06	6.79E-05	0.000931838	2.61E-06	4.51E-07	5.74E-06	5.90E-06	0.000109487	9.71E-06	6.56E-08
Aeromonas dhakensis-196024	6.09E-07	5.35E-07	1.37E-07	5.99E-07	1.92E-07	1.12E-07	2.82E-06	8.02E-07	4.35E-07	6.70E-07	3.11E-07	7.64E-08	2.63E-07	3.28E-07	4.06E-07	3.04E-07	1.40E-06	2.04E-06	1.79E-06	9.29E-07	9.79E-08	9.84E-08	1.94E-07	1.16E-07	6.57E-07	1.33E-07	8.73E-07	9.71E-07	5.68E-07	4.55E-07	4.82E-07	4.28E-07	6.65E-07	1.14E-06	3.01E-07	2.19E-07	3.01E-08	5.89E-08	1.38E-07	1.64E-07	1.24E-06	8.53E-07	2.06E-06	3.10E-06	2.09E-07	2.84E-07	2.39E-07	1.59E-07	8.46E-07
Agrobacterium sp. H13-3-861208	1.22E-08	1.26E-07	2.82E-08	2.10E-07	5.02E-08	0	3.86E-08	4.04E-09	4.90E-08	1.91E-08	2.93E-08	2.31E-09	5.35E-09	1.89E-08	2.28E-08	4.08E-09	2.28E-07	2.70E-07	1.99E-07	1.15E-07	0	1.48E-08	2.59E-08	4.21E-08	8.29E-08	1.18E-07	9.20E-08	9.75E-08	3.10E-08	3.17E-08	6.29E-09	1.19E-09	7.15E-08	1.58E-07	2.75E-08	2.12E-08	2.98E-09	0	4.15E-09	1.08E-08	2.50E-07	1.57E-08	1.23E-06	1.41E-06	5.15E-09	2.10E-08	2.31E-08	5.34E-09	0
Bacillus coagulans-1398	3.92E-07	7.41E-07	3.13E-07	6.56E-08	2.29E-07	5.79E-09	4.68E-07	6.33E-08	4.78E-07	5.80E-07	1.58E-07	1.22E-08	2.65E-07	1.07E-07	2.97E-07	3.58E-08	1.09E-06	1.51E-06	2.93E-06	2.95E-06	5.83E-08	2.50E-08	2.45E-07	9.59E-08	7.74E-07	5.04E-08	6.09E-07	8.86E-07	2.70E-07	2.54E-07	2.14E-07	1.68E-07	3.82E-07	6.96E-07	3.34E-07	2.48E-07	3.52E-08	3.59E-09	8.65E-08	3.96E-08	3.62E-07	2.37E-07	6.17E-07	6.15E-07	5.15E-08	1.45E-07	3.30E-08	0	9.69E-07
Streptococcus peroris-68891	4.01E-07	3.61E-08	2.31E-07	1.33E-07	2.41E-08	1.01E-08	6.38E-07	2.96E-08	9.80E-08	8.49E-08	7.44E-07	1.68E-08	3.60E-07	2.60E-07	2.82E-07	4.64E-08	8.18E-07	1.39E-07	4.75E-08	1.03E-07	3.67E-08	2.62E-08	2.13E-08	2.27E-08	1.43E-07	1.01E-07	1.55E-06	5.02E-06	1.92E-06	5.36E-06	3.17E-07	1.18E-07	2.39E-07	4.32E-07	2.36E-07	4.78E-07	3.22E-07	3.91E-07	1.18E-07	3.42E-08	1.98E-07	5.63E-07	4.16E-08	8.78E-07	3.08E-07	1.40E-07	5.36E-07	6.23E-08	1.07E-07
Moorella thermoacetica-1525	2.21E-06	1.68E-06	6.28E-07	7.27E-07	7.80E-07	1.17E-07	1.52E-06	4.61E-07	1.54E-06	2.25E-06	7.57E-07	9.37E-08	5.14E-07	1.20E-06	1.17E-06	3.62E-07	5.56E-06	6.97E-06	9.00E-06	7.60E-06	4.29E-07	2.38E-07	1.36E-06	6.88E-07	2.02E-06	2.43E-07	2.93E-06	4.98E-06	1.51E-06	1.18E-06	9.26E-07	8.36E-07	2.23E-06	3.04E-06	8.31E-07	9.37E-07	6.67E-08	3.84E-08	4.79E-07	3.15E-07	3.32E-06	3.16E-06	5.20E-06	6.88E-06	3.81E-07	6.78E-07	5.13E-07	1.84E-07	2.75E-06
Thermaerobacter marianensis-73919	2.71E-06	1.59E-06	8.91E-07	7.04E-07	1.27E-06	1.06E-07	1.07E-05	2.96E-06	2.88E-06	4.15E-06	4.04E-06	4.15E-07	1.18E-06	2.45E-06	3.08E-06	9.13E-07	7.60E-06	7.43E-06	1.29E-05	1.15E-05	1.04E-06	1.63E-07	3.37E-06	1.03E-06	2.87E-06	2.54E-07	4.79E-06	7.12E-06	3.94E-06	2.69E-06	1.93E-06	1.57E-06	2.92E-06	6.17E-06	1.77E-06	1.50E-06	1.35E-07	5.60E-08	1.41E-06	4.14E-07	1.30E-05	1.11E-05	1.37E-05	9.61E-06	9.17E-07	1.54E-06	1.48E-06	4.72E-07	3.90E-06
Suid herpesvirus 1-10345	4.06E-09	6.02E-09	1.24E-08	4.10E-09	5.02E-09	2.90E-09	2.94E-08	1.68E-08	1.00E-08	2.37E-08	8.66E-09	8.10E-09	9.63E-09	1.47E-08	1.04E-08	5.89E-09	3.04E-08	2.84E-08	2.21E-07	1.31E-07	4.90E-09	3.98E-09	7.99E-09	9.51E-09	2.55E-09	5.85E-09	2.19E-08	2.66E-08	1.43E-08	6.10E-09	2.62E-08	2.79E-08	1.42E-08	1.92E-08	3.80E-08	3.70E-08	9.24E-09	1.40E-08	1.25E-08	4.59E-08	7.89E-08	5.56E-08	1.00E-07	1.08E-07	5.89E-09	9.99E-09	1.73E-09	0	2.38E-08
Fusobacterium sp. oral taxon 370-712288	0	0	0	0	1.75E-07	0	3.34E-07	2.69E-09	2.83E-08	3.95E-07	7.39E-08	3.47E-09	6.54E-07	0	0	0	5.83E-07	5.21E-08	1.42E-08	8.64E-08	8.81E-09	0	0	1.17E-08	2.17E-07	0	8.03E-09	7.09E-09	5.17E-08	2.20E-07	1.42E-07	2.85E-08	1.88E-07	2.94E-07	6.95E-08	0	0	0	1.38E-09	0	4.48E-08	2.42E-08	3.56E-07	2.43E-07	2.21E-09	2.00E-08	2.31E-09	0	1.19E-08
Halomonas jeotgali-553386	9.71E-07	5.61E-07	5.53E-07	1.23E-07	1.23E-07	2.24E-08	2.83E-06	5.67E-07	3.75E-07	5.05E-07	1.66E-07	1.44E-07	1.19E-07	1.36E-07	2.91E-07	1.30E-07	1.31E-06	1.73E-06	4.11E-06	3.58E-06	3.39E-07	3.47E-08	2.95E-07	1.20E-07	3.65E-07	7.60E-08	4.90E-07	8.32E-07	9.20E-07	8.43E-07	7.66E-07	6.35E-07	4.53E-07	6.71E-07	9.34E-07	5.96E-07	6.91E-08	1.42E-07	1.05E-07	3.60E-08	6.24E-07	4.65E-07	1.21E-06	2.20E-06	6.18E-08	7.31E-08	3.75E-07	1.38E-07	5.22E-07
Desulfovibrio sp. A2-298701	3.98E-06	5.39E-06	4.05E-06	2.45E-06	7.06E-07	1.12E-07	9.95E-06	5.77E-06	7.81E-06	1.26E-05	1.52E-06	2.36E-06	1.43E-06	1.69E-06	3.82E-06	1.41E-06	1.77E-05	2.33E-05	3.41E-05	1.99E-05	2.48E-06	3.56E-06	3.24E-06	2.56E-06	2.58E-06	9.94E-07	1.02E-05	1.56E-05	1.95E-06	1.41E-06	2.53E-06	1.97E-06	4.65E-06	6.76E-06	9.67E-07	7.30E-07	2.78E-07	1.79E-06	1.47E-06	2.80E-06	8.21E-06	6.63E-06	1.18E-05	2.24E-05	5.30E-07	8.35E-07	7.53E-07	1.92E-06	8.12E-06
Streptococcus phage DT1-90410	0	0	0	0	0	0	0	5.79E-08	0	0	2.43E-07	0	0	0	0	1.36E-09	0	2.84E-09	0	0	0	0	7.61E-09	0	0	0	0	4.61E-08	1.59E-09	0	0	0	0	0	0	0	0	0	0	0	0	0	0	0	0	2.84E-08	6.47E-08	1.35E-07	0
Shigella sonnei-624	6.04E-05	3.03E-07	1.11E-06	1.40E-06	4.54E-07	1.17E-05	5.97E-07	9.30E-08	1.44E-06	4.27E-06	6.06E-08	9.03E-07	9.01E-07	1.36E-07	6.31E-08	3.11E-06	1.20E-08	0.000277511	5.70E-08	1.19E-07	9.47E-06	6.53E-05	0.000152193	3.92E-06	3.21E-06	8.18E-05	1.47E-05	3.32E-06	5.56E-09	4.43E-07	4.07E-08	4.22E-08	4.15E-09	1.83E-09	3.80E-08	3.62E-08	2.17E-07	0.000160625	2.28E-08	2.52E-08	3.12E-07	2.24E-06	6.83E-08	1.16E-07	2.16E-07	1.16E-08	5.55E-05	2.86E-06	0
Actinobacillus suis-716	2.30E-08	2.29E-08	4.39E-08	8.88E-08	3.41E-08	2.17E-08	5.34E-08	4.51E-08	6.08E-08	9.29E-08	2.98E-06	3.36E-08	5.99E-08	3.15E-08	4.94E-08	3.90E-08	1.83E-07	9.67E-08	1.78E-07	1.91E-07	4.26E-08	3.47E-08	9.14E-08	6.92E-08	8.60E-08	5.15E-08	4.51E-08	1.09E-07	1.86E-06	1.92E-06	1.47E-07	1.19E-07	1.03E-07	1.15E-07	2.58E-07	3.58E-07	1.82E-07	9.91E-08	1.47E-07	1.85E-07	2.29E-07	1.49E-07	2.04E-07	2.51E-07	2.27E-06	8.73E-08	1.33E-07	2.85E-08	6.26E-08
Bacteroides nordii-291645	0.000448843	0.00068051	0.000101731	0.000141622	0.000156087	0.000198107	0.002396453	0.001958315	0.000723516	0.002783274	0.000245887	0.000264719	0.006707328	0.003081309	7.32E-05	0.000146305	0.000282515	0.000221396	0.000477122	0.000605028	0.000185568	8.10E-05	0.000686943	0.000275437	0.00164346	0.002720493	0.000188429	0.000146895	0.004262779	0.003103319	0.00347472	0.00351786	0.000184922	0.000290596	0.000163831	0.000296989	7.31E-05	2.51E-05	0.001014059	0.001565175	0.000151214	0.000130452	0.000503481	0.000747339	0.000247676	0.000227768	0.000444531	0.000458405	0.000262829
Acinetobacter sp. WC-743-903945	1.08E-08	0	0	0	0	0	1.93E-08	0	3.54E-09	0	4.00E-09	0	4.82E-09	0	3.32E-09	0	1.48E-08	1.71E-08	0	0	0	0	0	0	0	0	7.14E-09	3.46E-08	1.27E-08	1.34E-08	0	0	8.29E-09	9.60E-09	0	0	1.19E-09	0	0	0	0	7.25E-09	8.91E-09	7.89E-09	7.36E-09	3.89E-08	1.45E-08	0	0
Thiothrix nivea-1031	5.54E-07	2.60E-07	1.67E-07	3.05E-07	9.84E-08	1.52E-08	1.33E-06	3.62E-07	6.91E-07	8.86E-07	1.43E-07	2.18E-07	1.61E-07	4.39E-07	3.88E-07	6.28E-08	1.30E-06	1.50E-06	2.13E-06	1.40E-06	7.64E-08	1.37E-07	2.40E-07	3.62E-07	7.01E-07	5.99E-08	2.31E-07	7.42E-07	7.53E-07	7.44E-07	5.26E-07	6.46E-07	3.66E-07	7.79E-07	5.36E-07	4.66E-07	3.61E-08	2.13E-07	8.38E-08	1.75E-07	1.08E-06	5.91E-07	1.12E-06	1.56E-06	2.82E-07	2.26E-07	1.80E-07	9.96E-08	6.02E-07
Desulfovibrio sp. 6_1_46AFAA-665942	0.004474996	0.018827829	8.14E-06	2.22E-06	7.10E-07	1.17E-07	1.43E-05	1.15E-05	0.00015507	0.003902377	1.52E-06	2.33E-06	2.18E-06	1.98E-06	4.26E-06	1.40E-06	5.64E-05	5.82E-05	7.86E-05	4.96E-05	2.53E-06	2.63E-06	8.42E-06	8.12E-06	6.51E-06	3.05E-06	3.36E-05	4.37E-05	1.99E-06	1.75E-06	2.83E-06	2.48E-06	1.05E-05	1.19E-05	1.56E-06	1.09E-06	1.42E-07	5.64E-07	1.55E-06	1.60E-06	8.58E-06	7.66E-06	2.10E-05	4.10E-05	1.07E-06	1.11E-06	7.42E-07	1.33E-06	0.021679812
Lactobacillus sp. 66c-872326	1.22E-08	2.17E-08	2.37E-08	1.78E-08	1.81E-08	2.90E-09	1.10E-08	0	5.37E-08	8.08E-08	1.02E-07	1.74E-08	1.44E-08	0	5.27E-08	2.56E-08	7.63E-08	2.84E-08	1.95E-07	1.04E-07	3.53E-08	5.18E-08	1.33E-08	1.61E-08	3.70E-08	5.12E-09	9.82E-09	1.42E-08	1.27E-08	1.92E-07	2.21E-08	2.61E-08	3.14E-08	1.32E-07	0	0	8.34E-09	0	6.09E-08	0	1.06E-08	2.18E-08	4.45E-08	3.68E-08	6.11E-08	1.13E-07	3.47E-09	1.78E-08	0
Nocardioides sp. JS614-196162	4.50E-07	1.23E-07	1.26E-07	2.39E-08	1.22E-07	2.53E-08	5.33E-07	8.83E-08	2.21E-07	2.82E-07	1.35E-07	1.16E-08	3.63E-07	2.16E-07	5.05E-07	9.36E-08	9.94E-07	1.99E-06	3.94E-06	2.75E-06	3.18E-08	3.36E-08	1.99E-07	7.87E-08	3.06E-07	4.35E-08	2.01E-07	4.25E-07	3.64E-07	1.94E-07	2.42E-07	1.79E-07	3.59E-07	6.24E-07	2.20E-07	2.25E-07	2.20E-08	7.18E-10	1.29E-07	8.37E-08	4.99E-07	4.53E-07	1.74E-06	2.74E-06	5.22E-08	5.99E-08	9.71E-08	5.16E-08	1.11E-06
Corynebacterium propinquum-43769	7.93E-07	3.73E-08	6.65E-08	6.83E-08	2.71E-08	0	2.47E-07	5.59E-08	1.55E-07	4.48E-07	1.35E-07	5.50E-08	5.99E-08	4.41E-08	6.44E-07	6.57E-08	6.74E-07	1.08E-06	3.63E-07	1.96E-07	3.77E-08	1.48E-08	9.33E-08	9.33E-08	8.41E-08	4.68E-08	1.15E-07	1.43E-07	3.02E-07	3.43E-07	8.99E-08	1.07E-07	2.03E-07	2.43E-07	1.39E-07	7.23E-08	9.53E-09	0	6.85E-08	1.57E-07	8.16E-07	9.32E-07	3.97E-07	1.17E-06	3.31E-08	2.73E-08	1.61E-07	8.98E-08	2.09E-07
Brucella melitensis-29459	0	0	0	0	0	0	5.52E-09	0	0	2.31E-09	0	0	3.85E-08	7.98E-08	0	0	0	0	0	0	0	0	0	0	0	0	0	0	5.64E-07	7.46E-07	0	0	1.89E-07	1.26E-07	1.28E-06	6.15E-07	0	0	0	0	0	0	3.08E-07	2.85E-07	0	0	2.08E-08	0	0
Atribacteria bacterium SCGC AAA252-M02-913317	4.33E-08	0	1.63E-07	0	1.51E-08	0	5.10E-07	4.04E-08	7.14E-08	1.64E-07	6.66E-08	0	7.17E-08	1.83E-07	9.49E-08	1.13E-09	1.18E-06	8.99E-07	7.10E-07	6.08E-07	0	0	1.93E-07	4.35E-08	5.23E-08	7.31E-10	1.12E-07	3.23E-07	9.30E-08	1.64E-07	1.38E-07	8.49E-08	1.99E-07	2.84E-07	1.59E-07	3.96E-07	2.98E-09	0	3.25E-08	7.56E-08	6.02E-07	3.80E-07	1.65E-06	1.19E-06	6.62E-09	1.10E-08	1.26E-07	2.85E-08	0
Clostridium acetobutylicum-1488	9.82E-08	3.25E-08	9.24E-08	7.51E-09	2.37E-07	2.03E-08	3.96E-06	3.11E-07	4.96E-07	2.29E-06	1.11E-06	2.20E-08	2.46E-07	1.13E-07	2.66E-07	3.49E-08	3.48E-06	1.46E-06	8.26E-07	1.30E-06	3.92E-08	2.67E-08	1.80E-07	1.79E-07	2.20E-06	4.53E-08	2.65E-07	5.22E-07	1.85E-06	2.74E-06	4.18E-07	3.12E-07	2.07E-06	2.69E-06	6.75E-07	2.74E-07	2.50E-08	1.29E-08	1.45E-07	1.92E-07	1.21E-06	1.03E-06	3.99E-06	3.96E-06	8.17E-08	1.67E-07	3.89E-07	1.25E-08	0
Bifidobacterium thermophilum-33905	2.53E-06	5.80E-07	1.50E-06	1.55E-07	6.45E-07	1.38E-07	1.03E-05	2.45E-06	1.74E-06	2.30E-06	1.12E-06	2.77E-07	1.33E-06	1.17E-06	8.51E-05	7.02E-07	4.83E-06	6.32E-06	1.13E-05	9.73E-06	1.35E-06	5.46E-08	1.21E-06	3.93E-07	1.60E-06	5.92E-08	2.77E-06	3.94E-06	2.15E-06	3.17E-06	1.43E-06	1.28E-06	1.32E-06	2.59E-06	1.53E-06	5.50E-07	2.92E-07	2.55E-08	1.55E-06	5.43E-07	7.03E-05	0.000101274	8.72E-06	8.17E-06	5.97E-07	1.17E-06	1.08E-06	5.94E-07	6.82E-07
Oscillatoria acuminata-118323	4.13E-08	1.93E-08	1.92E-08	1.37E-09	0	0	1.26E-07	5.39E-09	1.17E-07	8.54E-08	2.53E-08	1.05E-07	4.82E-09	1.05E-08	3.80E-09	3.40E-09	8.55E-08	7.02E-08	6.48E-07	6.68E-07	0	1.71E-09	2.55E-08	2.45E-08	1.02E-07	1.10E-09	5.71E-08	1.79E-07	9.54E-09	3.17E-08	8.36E-08	6.12E-08	5.36E-08	5.21E-08	5.77E-08	9.12E-08	1.79E-09	2.66E-08	5.26E-08	3.24E-08	4.48E-08	2.96E-08	1.34E-07	2.06E-07	9.57E-09	3.68E-08	1.68E-08	1.16E-08	5.36E-08
Yersinia ruckeri-29486	2.15E-07	1.20E-08	2.70E-08	1.27E-06	0	1.04E-07	6.53E-08	2.76E-08	6.36E-07	2.11E-07	1.16E-07	2.55E-08	1.06E-06	2.52E-08	7.59E-08	2.99E-07	7.71E-08	5.20E-07	1.57E-07	1.13E-07	1.18E-07	3.48E-07	2.08E-07	2.60E-08	1.59E-07	2.91E-07	6.83E-08	8.86E-08	3.04E-07	3.01E-07	8.99E-08	6.00E-08	7.84E-08	5.62E-08	2.36E-08	5.82E-08	8.94E-09	1.11E-06	3.46E-08	1.62E-08	2.12E-08	7.37E-08	8.12E-08	1.41E-07	1.25E-08	2.73E-08	4.34E-08	1.60E-08	1.01E-07
Xylella phage Xfas53-670252	2.29E-07	0	0	0	0	0	0	0	0	0	0	0	0	0	0	0	1.61E-07	4.55E-07	0	0	0	0	0	0	0	0	0	0	0	0	0	0	0	0	0	0	0	0	0	0	0	0	0	0	0	0	0	0	0
Dictyostelium giganteum-5787	5.28E-08	4.58E-08	4.51E-08	5.06E-08	3.11E-08	1.88E-08	2.67E-08	2.43E-08	6.43E-08	5.02E-08	9.26E-08	5.21E-08	3.80E-08	5.46E-08	3.46E-08	4.26E-08	5.02E-08	3.60E-08	2.21E-07	3.76E-07	4.36E-08	3.24E-08	3.50E-08	4.28E-08	5.10E-08	4.31E-08	4.82E-08	9.13E-08	6.20E-08	1.01E-07	1.53E-07	1.55E-07	1.14E-08	2.24E-08	3.71E-07	3.09E-07	1.34E-07	2.00E-07	1.95E-07	3.41E-07	1.62E-07	2.17E-07	1.65E-07	1.98E-07	1.16E-07	5.31E-08	3.47E-08	1.69E-08	2.68E-08
zeta proteobacterium SCGC AB-604-O16-1131290	1.08E-08	1.14E-07	5.30E-08	3.17E-07	3.81E-08	1.16E-08	1.75E-08	0	4.78E-08	3.41E-08	3.20E-08	2.49E-08	5.35E-09	6.93E-08	1.67E-07	5.44E-09	5.51E-07	3.99E-07	6.64E-07	3.24E-07	8.32E-09	7.51E-08	2.17E-07	1.94E-07	2.10E-07	7.53E-08	6.43E-08	2.94E-07	3.34E-08	2.44E-08	7.08E-08	6.47E-08	5.36E-08	1.14E-07	2.36E-08	2.20E-08	2.62E-08	0	5.61E-08	0	1.02E-07	6.10E-08	1.18E-07	1.83E-07	8.83E-09	7.31E-08	2.95E-08	5.34E-09	5.96E-08
Candidatus Blochmannia pennsylvanicus-101534	2.71E-09	0	0	0	0	0	0	0	0	0	0	0	0	0	0	1.81E-09	0	0	0	0	0	0	0	0	0	0	0	0	1.59E-08	1.22E-09	2.73E-09	0	5.53E-09	2.74E-09	2.62E-09	0	0	7.18E-10	1.38E-09	0	0	0	0	0	0	0	0	0	0
Corynebacterium resistens-258224	2.33E-07	2.53E-08	6.87E-08	6.42E-08	6.62E-08	4.34E-09	2.98E-07	1.44E-07	2.04E-07	4.83E-07	1.05E-07	9.26E-09	5.35E-09	3.57E-08	1.89E-07	2.17E-08	9.18E-07	1.15E-06	2.93E-06	1.46E-06	0	0	3.72E-07	6.92E-08	3.65E-07	5.85E-08	5.61E-07	6.28E-07	4.65E-07	2.84E-07	1.88E-07	1.81E-07	1.75E-07	2.75E-07	1.94E-07	1.31E-07	9.53E-09	3.16E-08	2.42E-08	6.03E-08	1.90E-07	2.25E-07	5.35E-07	5.94E-07	1.10E-08	3.05E-08	9.25E-09	0	4.77E-08
Turicibacter sanguinis-154288	2.22E-06	7.22E-09	3.16E-05	2.73E-09	2.61E-08	0	1.57E-06	3.61E-06	2.82E-07	7.74E-08	3.34E-06	0	2.68E-06	0	1.09E-05	8.61E-09	4.94E-06	5.92E-07	1.57E-06	2.01E-06	8.13E-08	1.54E-08	7.00E-08	2.71E-08	1.16E-06	5.85E-08	2.99E-06	6.82E-06	1.11E-06	7.44E-06	1.04E-07	8.08E-08	3.11E-07	1.12E-07	1.83E-07	5.43E-08	1.88E-08	1.29E-08	4.38E-07	1.44E-08	1.60E-06	1.06E-06	1.02E-06	1.32E-06	3.86E-06	1.95E-08	5.84E-07	1.78E-08	4.77E-08
Lactobacillus malefermentans-176292	9.00E-08	1.20E-08	5.52E-08	0	6.02E-09	0	4.49E-07	3.37E-08	1.80E-07	1.32E-07	1.27E-07	0	1.64E-07	3.15E-08	4.02E-07	5.89E-09	5.56E-07	8.66E-07	2.56E-07	2.23E-07	9.79E-09	0	3.91E-07	3.88E-08	8.95E-07	7.31E-10	7.54E-08	1.24E-07	1.13E-07	1.97E-07	1.57E-07	7.48E-08	1.13E-07	1.02E-07	1.48E-07	3.77E-08	1.43E-08	3.95E-09	5.54E-09	5.40E-09	1.32E-07	1.38E-07	3.26E-07	2.75E-07	7.36E-09	3.10E-08	2.02E-08	2.67E-09	0
Leptospirillum ferriphilum-178606	6.64E-08	4.70E-08	1.27E-07	3.35E-08	4.62E-08	1.52E-08	1.29E-07	1.55E-08	2.31E-07	2.67E-07	1.41E-07	3.47E-09	1.26E-07	7.35E-08	5.69E-07	7.93E-09	2.69E-07	1.36E-07	1.12E-06	6.75E-07	7.79E-08	7.40E-09	2.38E-07	5.85E-08	3.16E-07	4.46E-08	3.21E-08	4.61E-08	9.78E-08	1.81E-07	1.53E-07	1.44E-07	2.59E-08	2.33E-08	4.46E-08	2.12E-07	2.47E-08	3.95E-09	9.14E-08	1.71E-08	5.08E-08	6.71E-08	1.22E-07	3.27E-07	4.86E-08	3.26E-08	2.43E-08	2.22E-08	1.79E-08
Actinomyces sp. oral taxon 171-706438	1.94E-07	1.26E-07	2.14E-07	1.95E-07	2.52E-07	5.72E-08	7.99E-07	2.78E-07	7.48E-07	4.78E-07	6.64E-07	1.50E-07	9.68E-07	5.58E-07	5.63E-07	1.52E-07	8.65E-07	1.21E-06	4.79E-06	2.73E-06	1.14E-07	7.23E-08	3.10E-07	2.02E-07	4.07E-07	7.86E-08	7.23E-07	1.58E-06	5.67E-07	4.51E-07	7.60E-07	6.14E-07	5.02E-07	7.20E-07	8.01E-07	8.62E-07	6.10E-07	1.94E-07	4.51E-07	8.37E-07	1.63E-06	1.33E-06	2.03E-06	2.08E-06	4.34E-07	8.43E-07	3.25E-07	1.25E-07	5.90E-07
Lactococcus lactis-1358	7.99E-07	9.63E-07	1.70E-06	1.42E-06	1.22E-06	1.75E-06	5.00E-05	5.10E-05	2.47E-06	2.90E-06	8.01E-06	1.70E-07	8.24E-07	4.87E-06	5.39E-06	3.34E-06	1.48E-05	1.14E-05	1.90E-06	2.07E-06	9.01E-06	1.31E-05	2.87E-06	3.42E-07	3.15E-06	3.93E-07	2.43E-06	5.81E-06	6.47E-06	1.08E-05	7.54E-07	7.34E-07	1.81E-06	2.56E-06	3.33E-05	3.45E-06	1.55E-05	5.30E-06	5.30E-06	5.80E-06	0.000400943	1.57E-05	7.01E-06	0.000330669	1.73E-06	2.40E-05	5.03E-06	8.29E-07	2.98E-08
Pediococcus acidilactici-1254	6.16E-07	7.71E-08	0	5.60E-08	4.42E-07	2.91E-07	3.04E-06	1.69E-06	8.66E-07	3.45E-07	1.47E-06	2.13E-07	5.86E-06	1.56E-06	9.54E-07	6.46E-08	6.43E-07	1.74E-07	5.70E-08	1.28E-06	3.62E-08	3.41E-09	2.11E-07	1.90E-08	5.96E-07	3.76E-08	1.45E-07	2.17E-07	1.31E-06	3.38E-06	8.76E-07	1.45E-06	5.56E-08	1.92E-07	1.58E-06	1.87E-06	0	5.17E-08	2.83E-07	8.58E-07	4.54E-07	2.06E-07	3.83E-07	6.72E-07	3.02E-08	1.63E-07	1.28E-06	5.91E-07	1.79E-08
Plautia stali symbiont-891974	7.24E-07	1.37E-07	1.40E-07	3.62E-05	6.22E-08	7.65E-07	9.17E-07	1.44E-07	1.87E-07	6.11E-07	2.53E-07	1.27E-06	1.20E-06	2.23E-07	1.52E-07	1.45E-06	8.04E-07	2.08E-06	8.54E-07	6.52E-07	3.42E-07	2.04E-06	3.49E-07	6.29E-08	3.78E-07	8.75E-07	3.54E-07	7.81E-07	6.30E-07	4.14E-07	1.39E-07	1.31E-07	6.39E-08	1.05E-07	2.46E-07	2.58E-07	1.43E-08	1.11E-06	5.92E-07	3.07E-07	4.80E-07	4.05E-07	3.64E-07	5.44E-07	1.02E-07	4.42E-08	3.06E-07	4.18E-08	1.85E-07
Cupriavidus basilensis-68895	6.48E-07	3.29E-07	5.62E-07	2.84E-07	4.24E-07	6.08E-08	8.11E-07	1.76E-07	5.00E-07	6.59E-07	3.38E-07	1.53E-07	9.57E-07	4.37E-07	8.14E-07	1.36E-07	1.52E-06	2.23E-06	2.54E-06	1.62E-06	9.35E-08	5.39E-07	6.13E-07	3.21E-07	3.24E-07	1.99E-07	5.28E-07	8.50E-07	6.10E-07	5.73E-07	1.73E-06	1.63E-06	6.50E-07	1.25E-06	6.80E-07	6.52E-07	3.69E-08	3.45E-08	1.85E-07	2.35E-07	6.43E-07	6.28E-07	1.21E-06	2.04E-06	1.26E-07	1.50E-07	3.79E-07	1.23E-07	6.20E-07
Natronomonas pharaonis-2257	4.06E-09	1.20E-08	1.01E-08	2.19E-08	0	0	6.35E-08	4.31E-08	1.00E-07	5.77E-08	1.60E-08	0	1.14E-07	3.36E-08	2.04E-08	7.48E-09	7.35E-08	1.10E-07	3.54E-07	5.72E-07	2.94E-09	3.41E-09	1.79E-08	1.72E-08	2.93E-08	0	1.47E-08	3.01E-08	4.37E-08	1.46E-08	2.46E-08	2.02E-08	2.38E-08	4.53E-08	1.18E-07	7.71E-08	1.79E-09	0	9.69E-09	1.08E-08	1.37E-08	7.25E-09	1.39E-08	4.73E-08	0	0	2.31E-09	0	0
Arthrobacter chlorophenolicus-85085	5.81E-07	1.76E-07	2.05E-07	8.20E-08	8.73E-08	2.17E-09	7.03E-07	7.95E-08	4.74E-07	7.45E-07	3.76E-07	1.24E-07	1.48E-07	2.06E-07	9.39E-07	1.30E-07	1.92E-06	1.40E-06	2.14E-06	1.71E-06	2.55E-08	6.37E-08	8.22E-07	1.22E-07	2.73E-07	8.04E-09	4.87E-07	6.90E-07	5.65E-07	4.61E-07	2.80E-07	2.62E-07	4.36E-07	4.47E-07	2.31E-07	2.04E-07	5.18E-08	3.59E-08	9.14E-08	3.96E-08	8.06E-07	7.83E-07	6.61E-07	8.15E-07	1.41E-07	2.17E-07	1.14E-07	5.43E-08	1.43E-07
Rhizobium sp. 42MFCr.1-1048680	5.42E-07	2.25E-07	2.39E-07	9.50E-08	4.97E-07	5.79E-09	6.14E-07	1.70E-07	7.35E-07	1.12E-06	2.32E-07	2.55E-08	8.29E-08	7.14E-08	6.58E-07	1.98E-07	1.43E-06	1.33E-06	1.96E-06	1.01E-06	4.90E-08	4.55E-09	2.51E-07	9.95E-08	3.50E-07	2.85E-08	8.16E-07	1.02E-06	5.44E-07	4.78E-07	1.17E-06	8.96E-07	3.51E-07	4.66E-07	4.25E-07	2.20E-07	2.15E-08	0	1.47E-07	4.23E-08	6.56E-07	4.12E-07	1.21E-06	1.64E-06	3.61E-08	7.94E-08	8.67E-08	8.45E-08	4.02E-07
Rickettsiaceae bacterium Os18-752179	2.10E-08	3.37E-08	6.76E-09	0	4.11E-08	0	1.83E-07	0	2.01E-08	9.81E-09	2.13E-08	2.31E-09	6.42E-09	0	1.33E-08	4.53E-10	1.43E-06	2.00E-07	6.17E-08	1.03E-07	1.42E-08	0	5.10E-08	0	1.53E-08	0	1.87E-08	2.92E-08	5.72E-08	2.68E-08	1.91E-07	1.43E-07	4.24E-07	4.48E-08	3.28E-08	1.73E-08	1.01E-08	0	1.25E-08	0	1.59E-08	1.99E-08	2.32E-07	3.76E-07	1.18E-08	1.58E-08	1.27E-08	0	5.66E-08
Pyrobaculum aerophilum-13773	0	0	4.51E-09	0	0	0	0	0	3.54E-09	4.62E-09	0	0	0	0	0	0	2.83E-09	0	9.49E-09	1.62E-08	0	0	2.28E-09	2.93E-09	0	0	8.93E-09	2.66E-08	0	0	3.83E-09	2.38E-09	2.76E-09	0	0	0	0	0	0	2.16E-08	1.59E-08	2.42E-09	0	5.26E-09	0	1.05E-09	0	8.01E-09	2.98E-08
Porphyromonas sp. oral taxon 279-712438	3.53E-06	5.28E-06	6.81E-07	7.08E-07	8.53E-07	8.40E-07	2.27E-05	5.78E-06	6.20E-06	7.20E-06	1.24E-05	1.40E-06	2.13E-06	1.76E-06	3.16E-06	1.54E-06	2.15E-06	3.27E-06	1.92E-05	1.22E-05	3.98E-07	4.04E-06	5.89E-07	5.87E-07	2.03E-06	8.23E-07	3.16E-06	3.43E-06	7.72E-07	7.50E-07	7.06E-07	5.55E-07	3.14E-06	8.68E-06	2.19E-06	1.53E-06	5.17E-06	2.16E-07	8.55E-07	1.48E-06	4.37E-06	1.30E-06	2.53E-06	4.15E-06	2.65E-07	2.91E-07	6.20E-07	4.52E-07	2.96E-06
Onion yellows phytoplasma-100379	8.12E-09	0	1.35E-08	0	1.30E-08	0	7.82E-08	5.39E-09	2.07E-08	3.23E-08	2.26E-08	0	0	0	1.90E-09	0	1.21E-07	3.89E-08	0	7.20E-09	3.92E-09	0	3.81E-09	0	1.07E-07	4.39E-09	2.68E-09	1.59E-08	1.36E-07	1.76E-07	8.64E-08	3.09E-08	1.44E-07	1.79E-07	2.49E-08	0	2.18E-08	0	1.11E-08	0	2.88E-08	9.67E-09	1.44E-07	1.30E-07	2.21E-08	9.47E-09	2.31E-09	0	0
Klebsiella variicola-244366	1.23E-07	1.78E-07	1.35E-08	4.22E-06	0	1.50E-06	0	8.08E-09	2.60E-08	1.27E-08	3.33E-09	0	2.76E-05	2.10E-08	5.22E-09	9.74E-07	6.79E-08	8.13E-07	3.49E-06	2.13E-06	6.27E-08	7.23E-07	9.02E-08	1.83E-09	2.23E-08	1.20E-07	3.40E-07	2.03E-07	1.22E-07	1.89E-08	6.01E-09	0	1.11E-08	5.26E-08	0	0	0	4.27E-07	2.61E-05	0	1.11E-07	2.20E-07	1.03E-07	4.11E-07	0	2.10E-09	3.38E-07	0	0
Burkholderia terrae-311230	4.69E-07	1.61E-07	3.79E-07	1.31E-07	1.55E-07	6.23E-08	6.26E-07	1.45E-07	5.51E-07	1.06E-06	3.74E-07	1.20E-07	1.49E-07	2.06E-07	3.92E-07	9.83E-08	8.42E-07	1.43E-06	1.30E-06	7.54E-07	7.39E-08	1.65E-08	3.35E-07	2.81E-07	4.37E-07	3.42E-07	1.40E-07	2.41E-07	1.04E-06	9.46E-07	1.18E-07	1.44E-07	7.04E-07	1.11E-06	2.36E-06	7.42E-07	1.10E-08	0	6.78E-07	5.61E-07	1.34E-06	8.73E-07	1.53E-06	2.25E-06	9.54E-07	7.86E-07	6.68E-07	4.83E-07	0
Enterobacteria phage YYZ-2008-564886	0	0	0	0	0	0	0	0	0	0	0	4.63E-09	0	0	0	0	0	0	0	0	0	0	0	0	0	0	0	0	0	0	0	0	0	0	0	0	0	0	0	0	0	0	0	0	0	0	4.68E-08	0	0
Shewanella benthica-43661	3.59E-08	1.93E-08	1.58E-08	1.78E-08	1.41E-08	2.17E-08	4.21E-07	1.48E-08	1.71E-08	8.08E-09	6.93E-08	0	1.61E-08	1.68E-08	8.45E-08	1.02E-07	4.24E-07	6.07E-08	2.14E-08	4.14E-08	1.18E-08	3.41E-09	3.81E-09	8.78E-09	9.82E-08	0	8.12E-08	8.59E-08	1.19E-07	1.51E-07	1.04E-08	2.14E-08	7.43E-08	6.72E-08	2.10E-08	7.63E-08	3.90E-08	3.27E-08	1.25E-08	0	7.59E-09	1.39E-08	3.17E-08	1.97E-08	2.94E-09	3.68E-09	4.97E-08	0	0
Streptococcus phage SM1-157924	0	0	0	0	0	0	0	0	2.12E-08	1.15E-09	6.66E-09	0	0	0	1.90E-09	0	1.41E-09	0	0	5.40E-09	0	0	0	0	0	0	0	1.06E-08	4.13E-08	9.76E-09	0	0	0	0	0	0	8.94E-10	0	0	0	0	1.33E-08	0	0	0	7.36E-09	0	0	0
Bacteroides cellulosilyticus-246787	0.003779717	0.003842244	0.033022527	0.028639054	0.00250601	0.00082182	0.077365128	0.03285247	0.000212377	0.000825441	0.053761474	0.024256436	0.003353867	0.010972129	0.121139609	0.457569438	0.001668444	0.005695219	0.051461365	0.114983329	0.019777981	0.013883249	0.000517918	0.002656061	0.097249399	0.316506594	0.000558769	0.000509514	0.00039687	0.000600058	0.001040665	0.001114839	0.085915455	0.076085724	0.017952467	0.007024508	4.04E-05	0.000200731	0.215027288	0.146881614	0.003315544	0.00370738	0.010730659	0.010973667	0.000921199	0.001025641	0.001912543	0.000787645	0.000560113
Alphapapillomavirus 4-337043	0	0	0	0	0	0	0	0	0	0	0	0	0	0	0	0	0	0	0	0	0	0	0	0	0	0	0	0	0	0	0	0	0	0	0	2.04E-08	0	0	0	0	0	0	0	0	0	0	0	0	0
Bacteroides gallinarum-376806	0.000335376	0.000422425	0.000665277	0.000200362	8.08E-05	8.00E-05	0.001724231	0.001539856	0.00038256	0.000516714	0.001431279	0.001188078	0.000878215	0.00189532	0.000193013	0.000191079	7.33E-05	8.94E-05	0.000776118	0.000729063	0.000448616	0.000180248	0.00132239	0.001221824	0.002779567	0.000215019	0.000804219	0.000696889	0.000377673	0.000553348	0.000313081	0.000333366	0.000651653	0.000453362	0.017351211	0.002499472	4.68E-05	0.000328857	5.89E-05	7.58E-05	0.00031303	0.000445346	0.000411136	0.000204047	0.03225076	0.024826694	0.001674567	0.001091095	0.000282281
Pseudoalteromonas sp. BSi20480-386428	9.48E-09	3.37E-08	1.13E-08	0	0	0	3.86E-08	2.43E-08	9.44E-09	6.93E-09	1.13E-07	0	1.87E-08	1.26E-08	2.85E-09	0	5.58E-08	4.65E-08	8.78E-08	5.58E-08	0	3.07E-08	0	0	1.01E-07	2.12E-08	1.43E-08	1.33E-08	3.40E-07	1.38E-07	2.02E-08	3.56E-09	7.95E-09	9.14E-09	0	0	2.98E-09	0	6.23E-09	0	5.77E-08	0	0	2.63E-09	0	0	0	2.67E-09	0
Alkaliphilus metalliredigens-208226	1.35E-07	2.38E-07	2.31E-07	1.33E-07	4.04E-07	3.46E-07	8.17E-07	1.67E-07	4.14E-07	1.04E-06	2.76E-06	7.18E-08	7.49E-08	3.57E-08	3.76E-07	1.88E-08	3.31E-06	1.86E-06	7.64E-07	7.83E-07	1.07E-07	2.33E-08	7.60E-07	2.86E-07	6.40E-07	3.11E-08	3.33E-07	9.49E-07	5.57E-07	9.54E-07	3.18E-07	1.50E-07	2.28E-07	2.60E-07	7.19E-07	1.14E-07	2.01E-06	1.36E-08	9.17E-07	4.69E-07	5.03E-07	4.41E-07	7.45E-07	9.18E-07	1.27E-07	2.13E-07	1.61E-07	1.51E-08	1.79E-08
Melioribacter roseus-1134405	9.28E-08	6.26E-08	6.54E-08	2.46E-08	8.33E-08	8.69E-09	6.28E-07	1.09E-07	2.08E-07	4.14E-07	1.53E-07	1.62E-08	1.97E-07	6.09E-08	3.33E-07	1.22E-08	8.75E-07	2.13E-06	1.85E-06	1.41E-06	7.05E-08	2.85E-08	2.26E-07	9.04E-08	2.58E-07	1.28E-08	4.31E-07	1.22E-06	1.53E-07	1.79E-07	3.91E-07	3.15E-07	1.57E-07	3.10E-07	3.54E-07	2.39E-07	4.86E-08	2.80E-08	1.66E-07	4.71E-07	3.47E-07	2.25E-07	1.09E-06	1.49E-06	8.46E-08	1.22E-07	3.24E-08	1.96E-08	2.89E-07
Shigella dysenteriae-622	0	0	0	1.23E-08	0	0	0	0	0	0	0	0	1.71E-08	0	0	2.70E-08	0	2.12E-07	0	0	0	0	2.86E-08	0	0	0	3.57E-09	0	0	0	0	0	0	0	0	0	0	1.03E-07	0	0	0	0	0	0	0	0	8.09E-09	0	0
Ictalurid herpesvirus 1-10401	2.03E-09	0	0	3.07E-08	0	0	4.60E-09	0	1.77E-09	6.93E-09	5.33E-09	3.47E-09	1.07E-09	0	0	0	0	2.84E-09	0	3.60E-09	3.92E-09	3.98E-09	2.66E-09	1.46E-09	5.10E-09	0	0	0	0	1.22E-09	5.47E-10	0	0	0	0	0	0	2.51E-09	0	2.70E-09	0	1.81E-09	3.66E-08	8.28E-08	1.47E-09	0	6.36E-08	0	0
Lactococcus phage P087-641487	0	0	0	0	0	0	0	0	0	0	0	0	0	0	0	4.53E-10	0	0	0	0	0	0	0	0	0	0	0	0	0	0	0	0	0	0	0	0	0	0	0	0	0	0	0	0	0	0	0	0	0
Veillonella dispar-39778	0.000292461	1.17E-07	1.19E-06	1.50E-08	5.46E-06	0	4.88E-05	1.62E-07	3.44E-07	2.47E-07	6.07E-05	4.75E-08	3.69E-06	4.20E-09	2.57E-06	2.20E-08	1.61E-06	3.66E-07	9.33E-07	7.74E-07	7.71E-05	3.19E-08	5.07E-07	8.89E-08	1.15E-06	1.06E-07	1.33E-06	2.63E-06	6.42E-05	0.003704863	1.18E-05	3.27E-06	2.76E-06	2.69E-06	0.000342583	1.19E-06	0.000367072	4.16E-06	5.64E-07	1.53E-07	5.94E-06	5.17E-06	1.28E-05	6.19E-05	1.33E-06	1.08E-06	2.06E-05	1.41E-07	2.71E-07
Actinomyces sp. oral taxon 178-710238	7.87E-07	1.96E-07	7.31E-07	2.40E-07	8.63E-08	8.04E-08	1.57E-06	2.44E-07	9.08E-07	8.34E-07	1.11E-06	5.50E-08	6.19E-07	7.35E-08	4.18E-07	8.50E-08	8.10E-07	1.44E-06	2.79E-06	2.90E-06	3.15E-07	1.41E-07	2.03E-07	1.39E-07	4.14E-07	1.90E-08	7.66E-07	1.42E-06	3.27E-07	2.82E-07	1.48E-07	1.51E-07	1.61E-07	4.05E-07	2.18E-07	2.30E-07	9.63E-07	2.15E-08	2.03E-07	3.99E-07	4.54E-07	5.73E-07	1.30E-06	1.55E-06	3.66E-07	5.89E-07	2.42E-07	7.38E-08	3.61E-07
Hydrogenobaculum sp. Y04AAS1-380749	2.71E-08	3.37E-08	9.02E-09	4.10E-09	6.02E-09	3.62E-09	1.47E-08	4.04E-09	1.18E-08	6.93E-09	9.32E-09	0	5.35E-09	3.15E-08	4.75E-09	0	1.56E-08	1.33E-08	0	3.60E-09	0	0	0	0	1.29E-07	1.14E-07	2.68E-09	0	4.77E-08	3.84E-08	8.20E-09	4.75E-09	0	1.05E-08	0	0	0	0	0	0	1.74E-08	2.66E-08	6.93E-09	0	2.21E-09	0	0	0	2.98E-08
Curtobacterium sp. B8-95611	1.20E-06	6.60E-07	4.41E-07	4.95E-07	6.92E-07	3.95E-07	1.56E-06	6.68E-07	9.82E-07	1.11E-06	9.46E-07	6.44E-07	4.09E-07	5.37E-07	8.25E-07	6.29E-07	1.77E-06	1.63E-06	4.90E-06	4.22E-06	6.81E-07	5.09E-07	7.05E-07	8.38E-07	9.03E-07	7.40E-07	8.38E-07	1.29E-06	9.54E-07	1.32E-06	1.81E-06	1.70E-06	3.15E-07	3.84E-07	4.08E-06	3.85E-06	1.71E-06	2.37E-06	2.50E-06	3.82E-06	2.45E-06	2.02E-06	2.65E-06	3.07E-06	1.29E-05	1.07E-06	5.05E-07	2.62E-07	8.31E-07
Geobacillus thermoglucosidasius-1426	1.49E-08	3.61E-09	1.01E-08	4.78E-08	2.21E-08	5.07E-09	7.42E-07	7.41E-09	1.13E-07	1.35E-07	1.32E-07	9.84E-09	1.34E-08	7.77E-08	1.42E-08	5.21E-09	3.42E-06	1.75E-07	2.04E-07	2.29E-07	1.52E-08	1.37E-08	1.22E-08	8.78E-09	4.14E-08	2.19E-08	8.93E-08	1.77E-07	1.83E-07	1.19E-07	7.60E-08	3.68E-08	4.01E-08	8.82E-08	7.99E-08	2.03E-07	2.41E-08	2.44E-08	9.00E-09	2.88E-08	1.23E-06	8.25E-07	6.74E-07	4.71E-07	4.12E-08	3.31E-08	2.89E-08	3.56E-09	1.04E-07
Serratia entomophila-42906	0	0	0	0	0	0	0	0	0	0	0	0	0	0	0	0	0	0	0	0	0	0	0	0	0	0	0	0	0	0	0	0	0	0	0	0	0	0	0	0	0	0	0	0	0	0	0	0	0
Halomonas sp. KM-1-590061	1.01E-06	3.29E-07	4.37E-07	4.71E-07	2.39E-07	0	2.96E-06	7.18E-07	8.45E-07	8.13E-07	7.79E-07	1.86E-07	5.30E-07	1.03E-06	4.72E-07	1.22E-07	1.07E-06	1.13E-06	4.84E-06	4.24E-06	5.30E-07	5.86E-08	3.61E-07	9.84E-08	3.57E-07	1.41E-07	6.16E-07	8.94E-07	9.04E-07	7.37E-07	8.00E-07	6.83E-07	1.15E-06	2.76E-06	8.83E-07	4.45E-07	9.09E-08	5.06E-08	2.08E-07	1.03E-07	1.03E-06	8.06E-07	3.27E-06	3.75E-06	1.13E-07	1.68E-07	3.41E-07	1.06E-07	1.04E-06
Nocardiopsis xinjiangensis-124285	4.01E-07	1.34E-07	1.85E-07	2.94E-08	5.12E-08	3.98E-08	6.09E-07	2.94E-07	2.92E-07	4.83E-07	2.52E-07	2.03E-08	5.29E-07	3.11E-07	2.07E-07	8.70E-08	6.55E-07	4.09E-07	2.01E-06	2.05E-06	7.88E-08	3.59E-08	8.76E-08	6.00E-08	2.32E-07	5.81E-08	3.71E-07	4.50E-07	1.56E-07	1.24E-07	2.76E-07	2.18E-07	1.32E-07	3.44E-07	2.18E-07	2.96E-07	1.73E-08	2.80E-08	1.79E-07	3.60E-07	1.34E-06	1.26E-06	1.10E-06	1.15E-06	1.11E-07	1.55E-07	9.25E-08	8.09E-08	6.97E-07
Nanoarchaeota archaeon SCGC AAA011-L22-1046946	0	0	2.25E-09	0	0	0	5.52E-09	2.69E-09	0	0	7.99E-09	4.05E-09	0	0	0	0	0	0	2.85E-08	0	0	0	0	0	0	0	8.48E-09	2.13E-08	0	1.22E-09	2.19E-09	3.56E-09	0	5.49E-09	3.93E-09	4.72E-09	5.96E-10	8.26E-09	2.77E-09	1.08E-08	2.28E-09	1.81E-09	0	0	1.62E-08	7.36E-09	2.31E-09	0	0
Zavarzinella formosa-360055	8.76E-07	1.77E-07	9.80E-08	2.05E-08	1.39E-07	9.41E-09	8.79E-07	4.04E-07	2.12E-07	3.76E-07	2.64E-07	5.93E-07	1.22E-07	1.13E-07	4.76E-07	1.77E-07	2.13E-06	1.48E-06	3.24E-06	1.58E-06	1.66E-08	4.78E-08	1.94E-07	1.13E-07	5.26E-07	1.21E-07	1.04E-06	1.80E-06	2.72E-07	5.56E-07	5.58E-07	3.88E-07	3.43E-07	4.09E-07	3.18E-07	1.07E-07	3.16E-08	1.88E-07	5.47E-08	7.38E-08	1.62E-06	5.16E-07	2.02E-06	2.68E-06	1.39E-07	2.99E-07	6.71E-08	1.09E-07	5.69E-07
Aeropyrum camini-229980	0	2.41E-08	5.63E-09	8.88E-09	1.00E-08	0	3.68E-09	0	0	3.46E-09	6.66E-09	8.68E-09	0	0	0	0	5.02E-08	5.69E-09	0	0	9.79E-10	1.14E-08	4.57E-09	4.90E-08	5.48E-08	8.77E-09	1.29E-07	1.39E-07	0	0	0	0	1.38E-09	0	5.24E-09	6.29E-09	0	0	0	3.87E-08	0	0	7.92E-09	1.58E-08	0	0	0	2.05E-08	1.49E-08
Paenibacillus sp. PAMC 26794-1257080	4.63E-07	7.10E-08	1.48E-07	6.18E-07	8.53E-08	3.26E-08	3.29E-07	1.33E-07	6.18E-07	5.32E-07	6.49E-07	4.69E-08	1.10E-07	1.03E-07	1.83E-07	9.06E-08	1.65E-06	1.49E-06	8.70E-06	7.50E-06	8.86E-08	9.67E-09	1.85E-07	7.46E-08	3.71E-07	1.07E-07	8.43E-07	2.42E-06	4.76E-07	8.15E-07	3.69E-07	3.24E-07	2.51E-07	2.55E-07	2.02E-07	3.62E-08	1.42E-07	6.47E-07	1.05E-07	1.08E-07	3.54E-07	3.75E-07	6.96E-07	7.56E-07	1.46E-07	4.09E-07	7.40E-08	2.05E-08	5.96E-08
Clostridium phage phiC2-262071	0	0	0	0	0	0	0	0	0	0	0	0	0	0	0	0	0	0	0	0	0	0	0	0	0	0	0	0	0	0	1.53E-08	0	0	0	0	0	0	0	0	0	0	0	0	0	0	0	0	0	0
Streptomyces prunicolor-67348	2.30E-07	3.84E-07	1.43E-07	9.43E-08	3.44E-07	1.88E-08	1.00E-06	2.66E-07	4.62E-07	8.10E-07	1.99E-07	1.10E-08	1.09E-07	1.87E-07	1.33E-06	1.27E-07	2.48E-06	3.71E-06	3.40E-06	1.71E-06	9.11E-08	1.02E-08	1.84E-07	4.21E-08	2.44E-07	4.61E-08	2.91E-07	3.58E-07	4.41E-07	2.20E-07	3.51E-07	3.71E-07	1.16E-07	4.13E-07	1.40E-07	1.15E-07	1.67E-08	7.18E-10	1.23E-07	8.46E-08	4.83E-07	3.93E-07	1.86E-06	4.15E-06	1.53E-07	1.28E-07	1.91E-07	8.27E-08	9.24E-08
Streptococcus didelphis-102886	4.06E-09	0	0	0	0	0	1.16E-06	3.37E-08	5.31E-08	1.27E-08	4.66E-08	2.31E-09	0	0	2.85E-09	4.08E-09	4.86E-07	3.22E-08	1.83E-07	2.63E-07	1.96E-09	9.11E-09	2.28E-09	3.66E-09	1.27E-07	0	3.39E-08	1.26E-07	8.19E-08	2.23E-07	4.26E-08	1.19E-08	2.28E-08	8.59E-08	4.46E-08	3.07E-08	5.96E-09	0	2.77E-09	0	1.20E-07	1.48E-07	4.75E-08	2.34E-07	1.69E-08	3.52E-08	2.37E-08	0	0
Rahnella sp. WMR121-657338	0	0	0	0	0	5.58E-07	0	0	0	0	0	0	0	0	0	0	0	0	0	0	0	0	0	0	0	0	0	0	0	0	0	0	0	0	0	0	0	0	0	0	0	0	0	0	0	0	0	0	0
Bacillus phage 0305phi8-36-458639	0	0	0	0	0	0	0	0	0	0	0	0	0	0	0	0	0	0	0	0	0	0	0	0	0	0	0	0	0	0	0	0	0	0	0	0	0	0	0	0	0	0	0	0	0	0	0	0	0
Halorubrum hochstenium-1227480	1.46E-07	3.97E-08	3.04E-08	2.53E-08	2.41E-08	5.07E-09	9.29E-08	3.57E-08	1.50E-07	2.62E-07	1.35E-07	1.17E-07	5.51E-08	1.03E-07	1.99E-07	1.81E-08	5.16E-08	5.69E-08	1.97E-07	1.26E-08	1.47E-08	8.54E-09	1.83E-08	2.41E-08	2.10E-08	1.61E-08	4.15E-08	7.97E-08	2.15E-08	1.40E-08	1.28E-08	7.13E-09	5.36E-08	1.10E-07	1.97E-08	9.36E-08	1.43E-08	3.02E-08	1.04E-08	1.53E-08	6.07E-08	2.60E-08	2.18E-08	2.89E-08	3.47E-07	2.15E-07	6.82E-08	1.07E-08	2.12E-07
Desulfovibrio fructosivorans-878	1.97E-06	2.12E-06	2.57E-06	8.70E-07	5.50E-07	3.98E-08	3.00E-06	1.38E-06	2.20E-06	3.57E-06	1.03E-06	6.86E-07	7.61E-07	1.22E-06	2.24E-06	6.06E-07	6.72E-06	7.37E-06	2.39E-05	1.31E-05	8.21E-07	7.47E-07	1.80E-06	7.20E-07	1.64E-06	3.29E-07	4.77E-06	6.44E-06	1.90E-06	1.07E-06	1.30E-06	1.30E-06	2.42E-06	5.46E-06	7.19E-07	8.34E-07	1.45E-07	1.71E-07	6.88E-07	3.52E-07	6.95E-06	6.09E-06	7.81E-06	7.88E-06	3.32E-07	6.83E-07	6.15E-07	7.01E-07	3.16E-06
Bacteroides sp. 3_2_5-457392	0.000354311	0.000317965	4.46E-05	5.20E-05	0.000157181	4.91E-05	0.000107859	0.00019139	3.66E-05	4.13E-05	0.000331957	6.42E-05	6.23E-05	0.000117266	9.25E-05	0.000496602	2.17E-05	2.05E-05	4.53E-05	3.98E-05	2.51E-05	1.56E-05	0.000690274	0.000393653	0.001195054	0.007320281	1.65E-05	1.24E-05	0.000233608	0.000503458	0.000115722	0.000111607	0.000142477	0.000133678	0.000165952	9.06E-05	5.38E-06	6.17E-05	3.24E-06	3.76E-06	0.000363802	0.000356672	4.28E-05	3.20E-05	0.002235277	0.00321592	0.000227592	0.00082444	4.65E-05
Nocardiopsis alkaliphila-225762	7.26E-07	1.66E-07	1.42E-07	2.46E-08	2.63E-07	1.52E-08	1.87E-06	3.32E-07	3.90E-07	5.85E-07	1.76E-07	4.05E-09	1.56E-07	2.08E-07	5.98E-08	1.51E-07	1.45E-06	2.05E-06	9.11E-07	6.21E-07	1.47E-08	1.48E-08	1.90E-07	5.56E-08	5.45E-07	1.08E-07	4.00E-07	6.12E-07	4.51E-07	3.53E-07	4.35E-07	3.99E-07	5.32E-07	8.73E-07	3.92E-07	1.39E-07	6.85E-09	9.33E-09	4.92E-08	3.42E-08	1.19E-06	2.79E-07	1.49E-06	2.49E-06	1.99E-08	4.36E-08	1.14E-07	2.13E-08	5.13E-07
Acidovorax radicis-758826	1.95E-07	6.98E-08	1.45E-07	1.55E-07	2.07E-07	1.45E-08	6.05E-07	2.63E-07	3.38E-07	3.14E-07	2.82E-07	4.69E-08	5.46E-08	1.09E-07	1.85E-07	8.93E-08	1.16E-06	6.97E-07	2.66E-06	1.61E-06	7.34E-09	2.16E-08	4.42E-07	1.17E-07	2.51E-07	8.19E-08	9.47E-07	1.75E-06	1.39E-06	4.97E-07	1.04E-06	8.23E-07	4.91E-07	1.06E-06	4.17E-07	2.78E-07	5.36E-09	3.98E-08	6.37E-08	1.53E-08	3.95E-07	3.63E-07	1.09E-06	7.98E-07	4.41E-08	5.78E-08	1.35E-07	2.85E-08	8.31E-07
Candidatus Amoebophilus asiaticus-281120	7.18E-08	7.22E-08	9.58E-08	1.13E-07	8.83E-08	5.79E-08	8.65E-08	2.02E-08	1.20E-07	7.10E-08	2.26E-07	8.91E-08	1.61E-08	3.15E-08	2.85E-08	3.85E-08	2.20E-07	8.53E-08	4.39E-07	3.60E-07	6.86E-08	4.67E-08	3.43E-08	4.54E-08	2.01E-07	8.44E-08	7.72E-08	7.27E-08	1.96E-07	9.09E-08	7.79E-08	9.56E-08	3.83E-08	5.35E-08	8.56E-07	7.53E-07	7.69E-08	2.04E-07	1.14E-07	3.67E-07	1.39E-07	1.23E-07	2.22E-07	3.75E-07	3.07E-07	2.31E-07	3.35E-08	2.40E-08	2.98E-08
Thermoanaerobacter wiegelii-46354	5.26E-07	5.32E-07	3.56E-07	4.24E-07	6.72E-07	4.92E-07	4.99E-07	4.74E-07	6.87E-07	8.93E-07	1.04E-06	8.25E-07	5.55E-07	5.88E-07	4.16E-07	6.22E-07	9.03E-07	7.01E-07	2.52E-06	2.84E-06	5.52E-07	3.24E-07	5.09E-07	6.41E-07	7.88E-07	8.29E-07	7.11E-07	9.91E-07	7.68E-07	1.34E-06	2.06E-06	1.58E-06	2.91E-07	2.87E-07	3.81E-06	3.01E-06	1.70E-06	2.46E-06	2.49E-06	3.56E-06	2.28E-06	1.89E-06	2.35E-06	2.75E-06	3.13E-06	3.06E-07	6.64E-07	3.11E-07	7.00E-07
Caldanaerobacter subterraneus-911092	4.80E-07	2.37E-07	6.64E-07	2.02E-07	3.15E-07	1.25E-07	1.87E-06	6.27E-07	1.66E-06	3.38E-06	5.71E-07	1.17E-07	4.63E-07	3.28E-07	1.02E-06	3.42E-07	3.62E-06	1.77E-06	7.27E-06	5.41E-06	1.37E-07	6.43E-08	4.98E-07	3.14E-07	1.41E-06	2.23E-07	6.63E-07	9.21E-07	1.43E-06	1.29E-06	7.06E-07	6.06E-07	1.12E-06	1.69E-06	9.99E-07	6.38E-07	3.28E-07	4.33E-07	3.93E-07	6.38E-07	1.71E-06	1.14E-06	2.20E-06	3.17E-06	1.70E-06	1.96E-07	4.42E-07	1.07E-07	1.23E-06
Thalassospira xiamenensis-220697	2.55E-07	1.53E-07	1.65E-07	2.19E-07	2.18E-07	1.59E-08	3.81E-07	8.76E-08	3.90E-07	3.71E-07	5.06E-08	2.66E-07	1.31E-07	7.98E-08	2.11E-07	3.47E-08	1.88E-06	1.97E-06	4.15E-06	3.28E-06	2.74E-08	1.71E-09	2.06E-07	9.73E-08	2.45E-07	2.13E-07	2.97E-07	6.81E-07	2.49E-07	1.52E-07	6.63E-07	4.82E-07	4.36E-07	3.16E-07	4.55E-07	1.49E-07	1.28E-08	7.32E-08	3.46E-08	3.33E-08	4.17E-07	3.87E-07	1.36E-06	2.09E-06	1.82E-07	2.13E-07	1.07E-07	3.47E-08	1.34E-07
Streptococcus minor-229549	1.09E-07	1.32E-08	4.96E-08	0	6.82E-08	0	1.61E-07	1.08E-08	9.80E-08	4.91E-08	2.05E-07	5.79E-09	2.35E-08	0	2.37E-08	4.51E-08	6.92E-07	1.78E-07	9.94E-07	7.65E-07	2.50E-08	8.54E-09	6.70E-08	1.46E-08	2.88E-07	2.19E-09	3.66E-08	2.12E-07	1.96E-07	5.12E-07	8.01E-08	3.68E-08	7.64E-08	4.16E-08	1.34E-07	1.73E-08	1.19E-06	1.29E-06	2.01E-08	2.34E-08	1.96E-07	1.23E-07	1.54E-07	1.25E-07	7.95E-08	5.75E-07	5.97E-07	2.03E-07	2.65E-07
Enterobacter cloacae-550	5.51E-06	4.55E-07	6.90E-07	0.006812254	3.38E-07	0.004394455	1.06E-06	2.01E-07	8.06E-07	1.43E-06	1.04E-06	3.66E-05	0.000267359	1.39E-05	1.29E-06	0.007614219	5.44E-06	0.000293355	7.23E-06	4.54E-06	1.34E-06	9.12E-05	5.50E-06	4.05E-07	9.68E-07	6.79E-06	2.63E-06	2.44E-06	1.65E-06	6.34E-06	5.61E-07	4.94E-07	1.20E-06	2.48E-06	2.01E-06	5.63E-07	3.97E-07	9.69E-06	3.17E-06	1.04E-06	2.77E-06	2.41E-06	3.28E-06	2.98E-06	3.70E-07	4.21E-07	4.12E-07	1.07E-07	1.19E-06
Staphylococcus vitulinus-71237	2.98E-08	7.22E-09	5.18E-08	0	5.22E-08	0	4.65E-07	8.62E-08	2.04E-07	1.55E-07	1.84E-07	1.16E-09	9.63E-09	6.30E-09	1.99E-08	4.08E-09	1.15E-06	6.55E-07	1.19E-07	3.60E-08	4.60E-08	9.11E-09	3.69E-08	1.68E-08	3.82E-08	2.56E-09	2.50E-08	1.09E-07	4.54E-07	8.72E-07	4.21E-07	4.98E-07	3.28E-07	3.31E-07	6.81E-08	2.46E-07	8.82E-08	0	5.95E-08	0	3.92E-07	3.03E-07	1.72E-07	2.17E-07	1.20E-07	5.42E-08	2.37E-08	0	0
Helicoverpa zea single nucleopolyhedrovirus-10468	0	0	0	0	1.20E-08	0	0	0	0	0	0	0	0	0	0	0	0	0	0	0	1.03E-08	0	0	0	0	0	0	0	0	1.22E-09	0	0	0	0	0	0	0	0	0	0	0	0	0	0	0	0	0	0	0
Mycoplasma genitalium-2097	2.37E-08	0	0	0	0	0	1.55E-07	2.16E-08	8.26E-09	1.27E-08	0	2.31E-09	2.68E-09	0	4.27E-09	5.21E-09	1.97E-07	1.71E-08	0	1.64E-07	1.76E-08	0	0	0	3.82E-09	2.19E-09	2.23E-09	1.77E-08	0	2.87E-08	4.43E-08	3.62E-08	3.11E-09	8.69E-09	2.62E-09	0	2.80E-08	1.18E-07	4.15E-09	1.89E-08	2.84E-07	3.10E-07	3.66E-08	8.68E-08	0	1.21E-08	8.09E-09	0	0
Sagittula stellata-52603	4.01E-07	6.14E-07	1.41E-07	1.39E-07	1.23E-07	2.82E-08	5.92E-06	1.55E-06	7.28E-07	9.02E-07	1.35E-07	1.04E-08	2.09E-07	8.61E-08	5.15E-07	6.89E-08	1.38E-06	2.07E-06	2.91E-06	2.32E-06	1.52E-08	2.05E-08	5.90E-07	1.24E-07	3.33E-07	5.45E-08	5.03E-07	6.80E-07	3.79E-07	2.74E-07	5.48E-07	4.87E-07	4.21E-07	1.08E-06	3.83E-07	2.11E-07	4.08E-08	8.26E-09	4.43E-08	6.66E-08	7.75E-07	4.97E-07	1.04E-06	1.49E-06	1.99E-08	2.26E-08	9.65E-08	2.49E-08	3.16E-07
Prevotella buccae-28126	1.79E-06	2.03E-06	3.63E-07	1.22E-07	2.71E-08	7.24E-09	2.65E-06	6.60E-07	1.95E-05	1.73E-05	7.80E-05	6.77E-06	1.02E-06	3.13E-06	4.38E-07	4.98E-08	1.42E-05	1.20E-05	3.06E-05	1.87E-05	6.17E-08	2.85E-09	2.84E-07	4.31E-07	2.13E-06	3.43E-07	7.44E-07	7.70E-07	2.66E-07	2.03E-07	3.28E-06	3.79E-06	1.80E-06	2.07E-06	5.57E-05	1.10E-05	1.13E-05	1.05E-05	2.13E-07	3.46E-07	1.27E-06	3.06E-07	1.57E-06	2.01E-06	2.13E-07	3.21E-07	2.46E-07	7.56E-08	1.31E-07
Stx2-converting phage 1717-563769	1.04E-07	0	0	0	0	0	0	0	0	0	0	0	0	0	0	2.72E-09	0	0	0	0	0	0	0	0	0	3.18E-08	0	0	0	0	0	0	0	0	0	0	0	1.29E-08	0	0	0	0	0	0	0	0	0	0	0
Brucella microti-444163	0	0	0	0	0	0	0	0	0	0	0	0	1.61E-08	0	0	0	0	0	0	0	0	0	0	0	0	0	0	0	0	0	0	2.38E-09	0	0	0	0	0	0	0	0	0	0	1.98E-09	0	0	0	0	0	0
Thermoplasma acidophilum-2303	0	0	4.51E-09	0	0	0	3.68E-09	2.02E-09	1.71E-08	3.12E-08	6.66E-09	0	0	0	0	0	1.15E-07	1.94E-07	1.97E-07	1.66E-07	0	0	8.76E-09	3.66E-09	0	0	2.66E-06	3.79E-06	1.59E-09	0	0	0	0	0	0	1.57E-09	0	0	4.15E-09	0	0	1.21E-09	1.39E-08	3.02E-08	0	0	0	0	0
Polaromonas sp. CF318-1144318	3.78E-07	1.45E-06	3.35E-07	2.33E-07	2.89E-07	2.61E-08	1.66E-06	3.60E-07	6.23E-07	9.73E-07	5.24E-07	6.74E-07	2.64E-07	2.67E-07	4.74E-07	4.30E-08	2.12E-06	2.96E-06	3.42E-06	2.08E-06	2.46E-07	2.90E-08	5.68E-07	2.30E-07	5.37E-07	2.85E-07	1.33E-06	2.27E-06	9.16E-07	5.27E-07	7.54E-07	6.65E-07	4.08E-07	9.59E-07	6.62E-07	3.63E-07	4.53E-08	2.10E-07	3.23E-07	2.31E-07	1.18E-06	6.57E-07	1.67E-06	2.74E-06	2.15E-07	2.86E-07	1.93E-07	6.32E-08	1.58E-06
Chlorobium ferrooxidans-84205	7.38E-08	3.61E-09	2.70E-08	3.42E-08	7.23E-08	2.68E-08	3.40E-07	3.03E-07	3.99E-07	7.11E-07	2.62E-07	1.74E-08	2.51E-08	0	3.70E-08	1.56E-08	3.36E-07	5.44E-07	1.26E-06	7.50E-07	2.20E-08	4.55E-09	2.21E-08	4.28E-08	1.78E-07	4.02E-08	9.02E-08	1.59E-07	3.38E-07	2.02E-07	1.27E-07	1.36E-07	3.16E-07	7.89E-07	2.74E-06	2.93E-07	9.53E-09	7.18E-09	9.69E-09	0	2.15E-07	1.73E-07	6.54E-07	8.43E-07	2.28E-08	6.99E-08	2.66E-08	1.60E-08	1.79E-07
Bacillus fordii-254759	2.15E-07	2.54E-07	2.14E-08	8.88E-09	1.55E-07	0	8.12E-07	8.76E-09	6.91E-08	4.73E-08	6.84E-07	1.74E-09	1.28E-08	2.52E-08	1.11E-06	9.06E-10	3.20E-07	1.15E-07	1.42E-07	1.80E-07	3.30E-07	4.72E-08	1.50E-07	2.45E-08	2.57E-07	1.46E-09	1.23E-07	1.82E-07	9.14E-08	1.21E-07	8.09E-08	3.74E-08	9.26E-08	8.69E-08	1.34E-07	1.24E-07	6.68E-07	7.18E-08	5.64E-07	0	4.25E-08	1.32E-07	1.40E-07	1.63E-07	2.60E-07	5.40E-07	5.61E-08	0	0
Paenibacillus sp. JDR-2-324057	6.36E-07	1.97E-07	4.00E-07	1.02E-07	3.54E-07	7.82E-08	1.42E-06	1.10E-06	9.96E-07	9.72E-07	1.40E-06	5.46E-07	2.23E-07	3.32E-07	6.46E-07	1.68E-07	2.77E-06	2.09E-06	1.51E-05	9.20E-06	2.06E-07	5.06E-08	1.45E-06	9.49E-07	8.54E-07	6.18E-08	8.52E-07	8.65E-07	1.00E-06	1.03E-06	5.81E-07	4.93E-07	7.20E-07	1.09E-06	7.19E-07	2.78E-07	9.15E-08	1.26E-08	3.11E-07	1.74E-07	1.69E-06	1.12E-06	1.57E-06	1.70E-06	5.58E-07	7.41E-07	4.27E-07	7.77E-07	9.83E-08
Bacillus acidiproducens-1121084	8.93E-07	3.90E-07	1.26E-07	8.33E-08	8.23E-08	4.34E-09	4.67E-07	5.96E-07	2.83E-07	4.16E-07	2.20E-07	9.26E-09	9.74E-08	1.51E-07	8.58E-07	2.27E-08	7.90E-07	4.30E-07	7.85E-07	7.54E-07	3.04E-08	5.69E-09	3.89E-06	1.69E-06	7.20E-07	1.83E-08	1.01E-06	3.37E-06	5.17E-07	5.50E-07	3.80E-07	3.34E-07	6.95E-07	1.07E-06	3.87E-07	3.00E-07	5.27E-08	4.31E-09	1.81E-07	4.95E-08	8.72E-07	1.02E-06	5.22E-07	8.07E-07	1.91E-07	1.80E-07	1.92E-07	3.91E-08	1.79E-07
Desulfitobacterium dichloroeliminans-233055	1.05E-06	7.20E-07	4.09E-07	1.63E-07	2.36E-07	6.08E-08	1.99E-06	5.02E-07	2.48E-06	2.71E-06	5.62E-07	1.01E-07	4.46E-07	5.50E-07	7.10E-07	8.36E-08	3.69E-06	4.06E-06	2.74E-06	3.10E-06	3.99E-07	1.26E-07	1.27E-06	2.81E-07	1.63E-06	7.46E-08	2.37E-06	3.34E-06	1.04E-06	7.45E-07	8.75E-07	7.26E-07	8.43E-07	1.43E-06	9.06E-07	7.49E-07	1.44E-06	1.09E-06	3.53E-07	2.42E-07	2.47E-06	1.93E-06	2.52E-06	3.98E-06	3.67E-07	4.13E-07	5.50E-07	1.60E-07	6.97E-07
Herbaspirillum sp. YR522-1144342	3.26E-07	2.08E-07	2.65E-07	6.90E-08	8.53E-08	1.23E-08	6.66E-07	2.01E-07	8.22E-07	4.50E-07	2.30E-07	1.12E-07	1.57E-07	2.02E-07	2.39E-07	3.78E-08	6.56E-07	1.22E-06	1.90E-06	1.34E-06	8.18E-08	3.02E-08	2.82E-07	1.17E-07	4.87E-07	1.04E-07	5.80E-07	1.03E-06	7.91E-07	5.92E-07	6.80E-07	6.62E-07	2.68E-07	4.26E-07	6.64E-07	4.08E-07	2.26E-08	2.15E-09	3.33E-07	3.51E-08	5.38E-07	2.97E-07	2.12E-06	2.27E-06	1.50E-07	2.34E-07	1.66E-07	5.52E-08	2.50E-07
Ruegeria sp. PR1b-185588	3.99E-08	0	0	0	0	0	0	0	0	0	0	0	0	0	0	0	0	9.48E-09	0	0	0	0	0	0	0	0	0	0	0	0	0	0	0	0	0	0	0	0	0	0	0	0	0	0	0	0	0	0	3.87E-08
Bergeyella zoohelcum-1015	4.63E-07	4.92E-07	2.19E-07	4.44E-08	2.81E-08	1.38E-08	9.15E-07	2.72E-07	8.27E-07	4.16E-07	1.99E-07	1.63E-07	3.42E-07	1.68E-07	1.11E-06	4.40E-07	7.61E-07	6.04E-07	6.74E-07	9.81E-07	1.96E-09	2.90E-08	1.89E-07	3.00E-08	7.67E-07	3.12E-07	3.27E-07	2.97E-07	8.66E-08	7.44E-08	1.21E-07	1.16E-07	1.28E-07	2.60E-07	4.85E-08	1.73E-08	2.37E-06	2.00E-06	9.54E-07	3.42E-07	2.74E-07	1.54E-07	4.23E-07	3.35E-07	5.52E-08	9.26E-08	3.58E-07	7.56E-08	1.52E-07
Frankia sp. BCU110501-365528	1.48E-07	2.02E-07	1.04E-07	7.86E-08	6.32E-08	9.41E-09	2.57E-07	8.08E-08	1.85E-07	2.63E-07	6.39E-08	1.74E-08	1.52E-07	1.34E-07	5.21E-07	4.62E-08	3.48E-07	2.00E-07	1.80E-06	1.05E-06	9.79E-08	6.83E-09	3.23E-07	6.37E-08	1.56E-07	1.21E-08	1.99E-07	3.74E-07	1.20E-07	8.91E-08	1.13E-07	8.32E-08	3.26E-07	9.55E-08	8.52E-08	1.01E-07	9.53E-09	8.26E-09	1.24E-07	2.25E-08	1.97E-07	1.47E-07	1.20E-07	2.69E-07	6.33E-08	1.00E-07	6.53E-08	1.25E-08	4.17E-08
Actinoplanes sp. SE50/110-134676	2.32E-07	2.49E-07	1.09E-07	5.06E-08	1.47E-07	3.55E-08	5.13E-07	1.38E-07	5.03E-07	5.39E-07	1.92E-07	1.39E-07	4.65E-08	5.25E-08	3.39E-07	7.20E-08	1.08E-06	1.94E-06	2.34E-06	1.75E-06	7.34E-09	1.54E-08	2.66E-07	4.50E-08	2.08E-07	1.35E-08	4.40E-07	5.29E-07	1.80E-07	1.63E-07	1.50E-07	1.26E-07	3.81E-07	9.23E-07	2.71E-07	1.97E-07	2.29E-08	5.89E-08	7.41E-08	2.79E-08	2.75E-07	1.84E-07	8.81E-07	1.89E-06	1.47E-08	5.00E-08	4.22E-08	2.22E-08	2.56E-07
Saccharibacillus kuerlensis-459527	8.00E-07	2.16E-07	2.73E-07	4.99E-08	9.43E-08	1.67E-08	5.61E-07	6.47E-08	4.49E-07	6.65E-07	1.92E-07	8.51E-08	1.29E-07	7.35E-08	3.70E-07	5.05E-08	1.20E-06	1.39E-06	1.77E-06	1.61E-06	1.02E-07	2.85E-08	3.29E-07	1.31E-07	4.81E-07	7.24E-08	7.01E-07	1.33E-06	5.50E-07	7.25E-07	4.74E-07	3.56E-07	5.07E-07	5.35E-07	4.47E-07	3.38E-07	1.31E-07	4.24E-08	1.74E-07	1.94E-07	6.04E-07	6.55E-07	1.11E-06	9.37E-07	1.62E-07	2.67E-07	1.29E-07	6.67E-08	1.88E-07
Salmonella phage FelixO1-77775	0	0	0	0	0	0	0	0	0	0	0	0	0	0	0	0	0	0	0	0	0	0	0	0	0	0	0	0	0	0	0	0	0	0	0	0	0	0	0	0	0	0	0	0	0	0	0	0	0
Psychromonas sp. CNPT3-314282	1.76E-08	0	5.41E-08	4.58E-08	9.03E-09	0	1.20E-08	4.04E-09	3.42E-08	8.66E-09	8.44E-07	1.16E-09	1.71E-08	2.31E-08	3.32E-09	2.49E-09	3.37E-07	2.63E-07	3.08E-08	3.60E-08	0	5.12E-09	2.06E-08	1.90E-08	7.01E-08	3.95E-08	2.32E-08	6.73E-08	5.17E-07	4.90E-07	2.13E-07	1.77E-07	9.54E-08	6.86E-08	2.62E-08	6.61E-08	2.71E-08	8.62E-09	0	4.59E-08	3.57E-08	3.69E-08	1.47E-07	2.96E-07	1.47E-08	1.37E-08	2.95E-08	1.78E-09	1.52E-07
Desulfotignum phosphitoxidans-190898	0.001579469	0.000439978	0.000434919	0.000589314	0.000343985	0.000181788	0.00077112	0.001157149	0.003842401	0.005267014	0.004834672	0.002098332	0.001135472	0.001636861	0.000248118	0.000594281	0.000527349	0.000782003	0.001585887	0.000470059	0.000319468	0.000423706	0.000301612	0.000278906	0.000382925	0.000387131	0.000440392	0.001228882	0.000680157	0.000483356	0.00026521	0.000214248	0.00057151	0.000601612	0.00025526	0.000424983	0.001092889	0.001885114	0.00032517	0.000442725	0.000517959	0.000371708	0.000413985	0.000623822	0.004380425	0.004742982	0.000896054	0.000311763	0.000501188
Peptoniphilus sp. oral taxon 386-652713	4.56E-07	2.17E-08	1.85E-07	1.09E-08	1.92E-07	0	2.40E-06	3.21E-07	7.73E-07	1.78E-06	7.48E-07	8.68E-09	1.79E-07	3.57E-08	5.05E-07	3.38E-08	4.05E-06	3.11E-06	4.93E-06	4.38E-06	4.99E-08	2.05E-08	7.88E-07	7.61E-08	1.20E-05	8.88E-08	1.48E-06	4.61E-06	1.19E-06	1.73E-06	6.00E-07	3.26E-07	6.97E-07	1.10E-06	4.40E-07	6.76E-08	1.01E-07	7.18E-10	9.55E-08	1.17E-08	1.81E-06	1.42E-06	2.45E-06	3.03E-06	8.24E-08	7.89E-08	1.32E-07	1.07E-08	2.98E-08
Actinobacillus porcitonsillarum-189834	0	0	0	0	0	0	0	0	0	0	0	0	0	0	0	0	0	0	0	0	0	0	0	0	0	0	0	0	0	0	0	0	0	0	0	0	0	0	0	0	0	0	0	0	0	0	0	0	0
Methylovorus sp. MP688-887061	1.28E-07	3.01E-08	1.75E-07	9.56E-09	3.31E-08	2.68E-08	4.25E-07	5.21E-07	3.78E-08	3.69E-08	5.79E-08	1.56E-08	2.25E-08	3.15E-08	8.07E-08	1.97E-08	1.12E-07	1.40E-07	1.92E-07	1.48E-07	6.86E-09	4.55E-09	6.01E-08	1.87E-08	4.69E-07	1.75E-08	2.09E-07	2.66E-07	1.87E-07	2.23E-07	1.60E-07	1.87E-07	1.61E-07	1.55E-07	2.45E-07	1.92E-07	1.76E-08	2.30E-08	2.42E-08	0	1.02E-07	6.04E-08	3.62E-07	2.77E-07	2.43E-08	4.94E-08	9.31E-08	2.98E-07	6.56E-08
Streptomyces viridosporus-67581	1.02E-08	1.81E-08	2.03E-08	3.07E-08	0	0	1.84E-09	0	3.48E-08	3.69E-08	7.33E-09	0	4.82E-09	1.26E-08	1.90E-08	8.61E-09	1.13E-08	2.09E-08	6.64E-08	3.60E-08	2.20E-08	3.41E-08	2.74E-08	9.88E-09	8.92E-09	4.39E-09	1.43E-08	3.54E-08	2.94E-08	6.10E-09	9.84E-09	6.53E-09	2.07E-09	4.11E-09	2.62E-08	1.57E-08	1.19E-09	0	0	0	5.61E-08	5.14E-08	5.94E-09	1.18E-08	0	5.78E-09	0	1.87E-08	0
Burkholderia multivorans-87883	1.49E-07	8.43E-08	2.54E-07	3.48E-08	1.47E-07	3.11E-08	3.10E-06	8.64E-07	2.37E-07	2.78E-07	1.33E-07	2.48E-07	1.20E-07	7.14E-08	5.32E-07	8.13E-08	4.18E-07	6.51E-07	1.21E-06	9.63E-07	1.76E-08	1.48E-08	1.20E-07	6.40E-08	1.12E-07	2.59E-08	2.55E-07	2.59E-07	2.90E-07	1.38E-07	2.60E-07	2.26E-07	1.18E-07	1.90E-07	1.21E-07	1.05E-07	1.82E-08	8.00E-08	6.92E-09	7.56E-08	2.81E-07	2.05E-07	8.29E-07	1.05E-06	4.56E-08	3.21E-08	1.57E-07	4.27E-08	2.03E-07
Kyrpidia tusciae-33943	4.03E-07	2.48E-07	1.87E-07	3.42E-08	1.81E-07	3.04E-08	3.65E-07	4.26E-07	1.01E-06	1.82E-06	2.33E-07	4.28E-08	1.48E-07	3.42E-07	5.28E-07	1.68E-07	1.90E-06	1.60E-06	3.99E-06	3.06E-06	1.08E-07	1.93E-08	2.15E-07	2.15E-07	4.22E-07	7.16E-08	7.95E-07	1.38E-06	4.59E-07	4.03E-07	1.77E-07	1.49E-07	3.23E-07	5.58E-07	2.28E-07	4.19E-07	1.94E-08	2.12E-08	1.71E-07	8.19E-08	5.58E-07	5.54E-07	7.61E-07	9.07E-07	1.12E-07	1.70E-07	1.21E-07	4.36E-08	7.18E-07
Actinomyces massiliensis-461393	3.99E-07	2.52E-07	2.30E-07	3.42E-08	1.31E-07	1.01E-08	1.13E-06	1.09E-07	6.85E-07	9.10E-07	1.92E-07	1.18E-07	5.76E-07	2.04E-07	1.07E-06	6.30E-08	2.30E-06	2.14E-06	4.20E-06	2.86E-06	8.52E-08	2.50E-08	5.48E-07	1.51E-07	5.55E-07	4.82E-08	1.30E-06	2.87E-06	5.14E-07	3.10E-07	5.01E-07	2.60E-07	1.18E-06	2.05E-06	4.80E-07	1.99E-07	4.74E-07	3.84E-08	4.37E-07	6.21E-08	2.92E-06	2.42E-06	2.12E-06	2.28E-06	3.20E-07	1.97E-06	6.02E-07	1.15E-07	8.23E-07
Thiocapsa marina-244573	7.79E-07	4.54E-07	2.51E-07	1.91E-07	3.32E-07	5.43E-08	2.59E-06	4.97E-07	1.19E-06	1.17E-06	3.66E-07	2.92E-07	9.75E-07	4.83E-07	1.09E-06	3.22E-07	2.56E-06	5.36E-06	6.36E-06	4.52E-06	1.94E-07	2.33E-08	5.73E-07	2.31E-07	8.77E-07	6.32E-08	1.52E-06	2.46E-06	7.79E-07	6.97E-07	1.20E-06	1.01E-06	6.83E-07	1.32E-06	8.56E-07	4.23E-07	6.23E-08	1.84E-07	3.40E-07	4.23E-07	3.73E-06	3.25E-06	4.95E-06	5.83E-06	2.35E-07	3.90E-07	1.09E-07	1.01E-07	4.38E-07
Kordiimonas gwangyangensis-288022	6.07E-07	1.52E-07	1.30E-07	8.74E-08	8.63E-08	1.67E-08	9.61E-07	1.80E-07	4.75E-07	6.32E-07	4.84E-07	8.10E-08	3.39E-07	1.99E-07	1.21E-06	1.60E-07	1.11E-06	1.94E-06	1.66E-06	1.15E-06	6.41E-08	3.30E-08	6.41E-07	1.65E-07	3.10E-07	2.70E-08	2.62E-07	3.15E-07	6.37E-07	6.36E-07	6.02E-07	5.36E-07	6.24E-07	2.86E-07	3.83E-07	3.37E-07	7.33E-08	1.44E-09	4.92E-08	1.21E-07	5.71E-07	5.64E-07	1.83E-06	1.80E-06	9.42E-08	1.24E-07	1.56E-07	2.76E-08	5.60E-07
Mycobacterium xenopi-1789	2.21E-07	9.87E-08	9.80E-08	1.91E-08	1.03E-07	1.88E-08	1.06E-06	3.16E-07	2.43E-07	4.56E-07	5.39E-08	7.12E-08	3.32E-08	1.26E-08	2.40E-07	6.64E-08	7.49E-07	1.07E-06	8.90E-07	5.53E-07	2.35E-08	1.42E-08	6.62E-08	4.17E-08	1.82E-07	1.90E-08	4.77E-07	6.48E-07	1.30E-07	9.33E-08	3.53E-07	2.44E-07	5.98E-08	8.14E-08	1.31E-07	1.35E-07	5.96E-09	0	5.75E-08	7.47E-08	1.77E-07	2.28E-07	2.50E-07	4.17E-07	3.02E-08	4.79E-08	1.91E-08	8.01E-09	1.07E-07
Parasutterella excrementihominis-487175	0.001186148	0.000396179	0.000268489	0.001360411	0	0	0.000712826	0.000341417	5.02E-05	0.000722009	0.005042483	0.00243751	6.55E-05	0.003005568	0.00204927	0.000446719	2.16E-05	0.000318821	0.000547355	0.000456392	0.000981192	0.001429167	0.000365071	0.000975162	0.001699689	0.003948684	0.000106782	2.73E-05	2.07E-08	2.26E-08	0.000330273	0.000199123	0.001905364	0.000771063	6.95E-08	1.81E-08	2.56E-08	0	0	0	0.000813576	0.000527621	0.000227125	0.000394903	0.007515996	0.004929145	9.83E-05	0.001444637	0
Exiguobacterium sp. MH3-1399115	5.28E-08	1.83E-07	1.69E-08	0	2.71E-08	4.34E-09	1.71E-07	2.56E-08	3.61E-06	2.74E-06	4.20E-08	0	3.64E-08	1.26E-08	1.01E-07	9.06E-09	1.20E-06	1.38E-06	5.32E-07	3.28E-07	2.11E-08	0	1.15E-07	1.46E-08	1.07E-07	2.92E-09	7.59E-08	5.32E-08	1.46E-07	1.07E-07	5.90E-08	5.70E-08	1.25E-07	1.23E-07	1.07E-07	3.38E-08	5.02E-06	5.38E-06	1.38E-09	1.08E-08	5.54E-08	3.75E-08	3.49E-07	1.07E-06	1.32E-08	2.10E-09	3.58E-08	2.31E-08	1.17E-06
Tolumonas auensis-43948	2.84E-07	6.86E-08	1.59E-07	2.99E-07	1.02E-07	1.12E-07	2.28E-07	5.79E-08	2.23E-07	3.48E-07	4.24E-07	1.16E-08	7.81E-08	8.82E-08	1.22E-07	1.32E-07	5.54E-07	6.50E-07	4.96E-07	5.09E-07	4.46E-08	1.50E-07	2.39E-07	4.28E-08	3.42E-07	9.28E-08	2.21E-07	3.61E-07	3.84E-07	4.15E-07	2.74E-07	2.32E-07	3.36E-07	3.72E-07	2.45E-07	2.43E-07	4.14E-08	8.54E-08	7.13E-08	8.73E-08	3.09E-07	2.53E-07	5.95E-07	3.65E-07	3.46E-08	9.04E-08	1.26E-07	7.74E-08	3.58E-08
Pseudoalteromonas sp. NJ631-493915	2.44E-08	9.03E-08	8.34E-08	0	4.01E-09	0	1.11E-07	1.91E-07	1.77E-09	1.91E-08	1.07E-08	0	1.07E-08	0	1.57E-08	9.06E-10	3.11E-08	0	2.37E-08	7.20E-09	0	0	2.13E-07	1.43E-07	6.37E-09	0	5.36E-08	1.11E-07	1.61E-07	1.40E-07	4.84E-08	3.86E-08	7.46E-08	8.23E-08	1.26E-07	1.60E-07	6.26E-09	4.77E-08	6.23E-09	1.08E-08	7.59E-09	2.78E-08	9.90E-09	2.50E-08	0	2.63E-09	3.30E-08	1.32E-07	0
Chlorobium phaeovibrioides-1094	5.08E-07	5.19E-07	8.79E-08	5.60E-08	1.34E-07	4.34E-09	1.20E-07	5.59E-08	3.56E-07	5.43E-07	1.06E-07	8.10E-09	3.85E-08	6.72E-08	4.20E-07	3.23E-07	1.46E-06	1.53E-06	1.81E-06	1.33E-06	4.02E-08	1.14E-09	5.34E-07	1.70E-07	2.24E-07	7.38E-08	5.16E-07	7.05E-07	3.95E-07	4.20E-07	2.83E-07	1.84E-07	2.29E-07	2.91E-07	1.41E-06	4.13E-07	3.46E-08	3.05E-08	5.47E-08	1.25E-07	3.22E-07	3.02E-07	1.13E-06	9.28E-07	1.06E-07	1.38E-07	1.77E-07	4.09E-08	1.67E-07
Klebsiella sp. MS 92-3-749535	2.34E-05	2.84E-06	5.26E-07	8.80E-06	4.17E-07	6.91E-06	2.05E-06	8.73E-07	1.26E-06	1.50E-06	1.51E-06	6.99E-07	2.36E-05	7.58E-07	8.01E-07	7.68E-07	1.70E-06	2.75E-06	1.51E-05	9.86E-06	4.88E-07	6.19E-07	7.98E-07	6.39E-07	8.43E-07	5.53E-07	1.47E-06	1.83E-06	1.51E-06	1.93E-06	2.66E-06	2.39E-06	8.53E-07	1.35E-06	3.78E-06	3.94E-06	1.38E-06	2.11E-06	1.54E-05	4.72E-06	6.07E-06	4.45E-06	6.79E-06	7.11E-06	1.77E-06	2.89E-07	5.34E-07	4.27E-07	1.24E-06
Gordonia otitidis-249058	8.33E-08	9.39E-08	1.24E-08	4.10E-09	1.02E-07	1.23E-08	1.68E-07	8.42E-08	2.24E-07	2.02E-07	1.05E-07	6.94E-09	2.68E-09	4.20E-09	1.22E-07	3.83E-08	5.66E-07	1.01E-06	2.78E-06	1.68E-06	1.18E-08	0	4.04E-08	3.92E-08	3.35E-07	3.98E-07	6.65E-08	1.21E-07	3.12E-07	2.32E-07	7.54E-08	7.84E-08	6.75E-07	1.88E-06	1.07E-07	8.96E-08	5.36E-09	0	3.18E-08	2.43E-08	1.25E-06	9.96E-07	4.61E-07	8.32E-07	5.59E-08	6.68E-08	5.09E-08	3.47E-08	4.77E-08
Simian mastadenovirus A-298334	0	0	0	0	0	0	0	0	0	0	0	0	0	0	0	0	0	0	0	1.08E-08	0	0	0	0	0	0	0	0	0	1.22E-09	5.47E-10	0	0	0	2.62E-09	0	0	2.15E-09	0	3.60E-09	0	0	1.98E-09	0	0	0	0	0	0
Microcoleus vaginatus-119532	1.76E-08	2.41E-08	7.66E-08	0	8.03E-09	0	1.10E-08	7.41E-09	2.66E-08	2.19E-07	1.27E-08	1.74E-09	4.28E-08	4.83E-08	1.38E-08	8.84E-09	1.24E-07	4.36E-07	3.49E-07	2.77E-07	0	0	1.87E-08	1.13E-07	3.82E-09	2.92E-09	4.06E-08	7.62E-08	1.50E-07	1.09E-07	9.37E-08	5.70E-08	2.38E-08	2.70E-08	9.17E-09	1.10E-08	0	0	0	0	1.29E-08	3.69E-08	9.31E-08	1.75E-07	4.41E-09	0	5.20E-09	0	4.56E-07
Thalassospira profundimaris-502049	8.53E-08	2.82E-07	4.06E-08	1.71E-08	1.50E-07	5.79E-09	6.89E-07	2.49E-07	2.30E-07	3.37E-07	2.92E-07	7.70E-08	1.08E-07	1.70E-07	3.47E-07	1.34E-07	6.45E-07	9.46E-07	1.72E-06	1.10E-06	9.55E-08	4.90E-07	2.66E-07	7.06E-08	4.67E-07	2.42E-07	4.80E-07	5.69E-07	3.96E-07	4.06E-07	3.34E-07	2.64E-07	5.46E-07	2.83E-07	3.41E-07	1.27E-07	2.92E-08	7.90E-09	4.02E-08	3.87E-08	2.76E-07	2.74E-07	9.14E-07	9.66E-07	3.18E-07	4.04E-07	1.08E-07	1.07E-08	5.36E-08
Fluoribacter dumoffii-463	5.08E-08	1.05E-07	1.89E-07	6.08E-08	0	3.77E-08	5.43E-08	2.69E-09	3.42E-08	9.81E-09	5.59E-08	4.63E-09	0	0	0	4.53E-10	6.01E-08	6.92E-08	2.16E-07	6.12E-08	1.29E-07	0	3.20E-08	5.49E-09	2.74E-08	1.68E-08	8.48E-09	4.08E-08	4.93E-08	1.31E-07	3.12E-08	2.20E-08	2.60E-07	1.71E-07	1.14E-07	1.21E-07	8.94E-09	0	5.54E-09	0	1.21E-07	7.80E-08	1.19E-07	1.74E-07	1.03E-08	2.10E-09	3.47E-09	0	0
Prevotella multisaccharivorax-310514	1.09E-05	2.04E-05	1.35E-06	8.10E-07	8.07E-07	8.67E-07	8.32E-06	3.13E-06	0.000302339	0.000182841	4.98E-05	6.63E-06	3.43E-06	1.66E-06	1.71E-06	1.83E-06	0.000141434	0.000129963	3.97E-05	3.39E-05	6.62E-07	6.64E-07	5.19E-06	6.38E-06	2.50E-05	4.79E-06	1.55E-06	1.75E-06	1.56E-06	1.36E-06	3.85E-06	4.31E-06	2.74E-06	4.49E-06	0.000121911	1.70E-05	0.000689058	0.000637155	2.25E-06	3.43E-06	4.72E-06	2.55E-06	5.68E-06	7.98E-06	1.29E-05	9.53E-06	6.06E-06	4.33E-06	1.32E-06
Calothrix parietina-32054	1.35E-08	3.61E-08	5.86E-08	5.47E-09	4.62E-08	3.19E-08	1.55E-07	5.05E-08	7.51E-07	1.62E-06	1.02E-07	1.16E-09	1.34E-08	2.23E-07	4.75E-09	9.06E-10	1.99E-06	1.05E-06	1.03E-06	8.91E-07	8.81E-09	2.85E-09	4.57E-09	7.68E-09	2.24E-07	1.36E-07	2.25E-06	3.93E-06	1.45E-07	1.72E-07	2.35E-08	1.13E-08	5.22E-08	6.63E-08	2.36E-08	6.13E-08	2.56E-08	0	0	0	8.95E-08	8.58E-08	3.74E-07	5.94E-07	1.18E-08	4.73E-09	1.39E-08	0	2.95E-07
Burkholderia glumae-337	7.40E-07	2.20E-07	4.94E-07	1.57E-07	1.63E-07	5.79E-09	4.39E-06	9.12E-07	1.71E-07	2.36E-07	3.75E-07	4.69E-08	1.24E-07	4.62E-08	3.46E-07	1.66E-07	1.13E-06	4.75E-07	4.51E-06	2.29E-06	2.89E-08	1.76E-08	6.35E-07	5.49E-08	2.61E-07	2.19E-09	3.49E-07	7.35E-07	7.07E-07	5.47E-07	4.61E-07	4.07E-07	8.39E-07	2.13E-06	5.28E-07	3.90E-07	2.09E-08	1.15E-08	1.97E-07	1.78E-07	4.59E-07	2.72E-07	7.61E-07	8.74E-07	7.28E-08	1.33E-07	2.52E-07	7.56E-08	2.98E-08
Dehalococcoides mccartyi-61435	6.75E-07	3.78E-07	1.48E-07	4.85E-08	2.16E-07	1.39E-07	6.81E-07	2.22E-07	6.65E-07	1.26E-06	6.08E-07	9.26E-09	2.99E-07	1.13E-07	2.77E-07	1.47E-07	2.94E-06	8.02E-06	1.03E-05	8.14E-06	1.50E-07	3.76E-08	2.81E-06	5.92E-07	5.48E-07	8.08E-08	5.28E-07	1.21E-06	5.13E-07	3.40E-07	5.48E-07	4.03E-07	2.28E-07	3.91E-07	5.78E-07	3.92E-07	3.31E-08	6.82E-09	9.07E-08	2.21E-07	9.37E-07	1.01E-06	1.04E-06	2.87E-06	2.12E-07	1.75E-07	2.32E-07	1.38E-06	5.07E-08
Enterobacteria phage JSE-576789	0	0	0	0	0	0	0	0	0	0	0	0	0	0	0	0	2.83E-09	2.84E-09	0	0	0	0	0	0	0	0	0	0	1.59E-09	1.22E-09	0	0	0	0	0	0	0	0	0	0	0	0	0	0	0	0	0	0	0
Nitratireductor aquibiodomus-204799	6.64E-07	7.09E-07	4.08E-07	1.41E-07	2.41E-07	3.98E-08	1.11E-06	2.82E-07	5.14E-07	7.34E-07	5.16E-07	1.06E-06	4.88E-07	3.46E-07	1.14E-06	2.36E-07	1.06E-06	7.40E-07	1.40E-06	8.12E-07	3.48E-07	5.75E-08	5.91E-07	2.52E-07	8.69E-07	9.39E-08	8.20E-07	1.17E-06	6.49E-07	6.65E-07	6.86E-07	7.13E-07	1.67E-06	1.67E-06	6.70E-07	5.87E-07	2.18E-08	2.36E-07	3.21E-07	1.43E-07	4.83E-07	5.32E-07	1.05E-06	1.87E-06	1.84E-07	2.31E-07	1.20E-07	1.54E-07	3.58E-07
Fulvimarina pelagi-217511	1.94E-07	3.37E-08	1.36E-07	1.43E-08	2.16E-07	1.67E-08	5.51E-07	1.30E-07	4.92E-07	9.05E-07	1.67E-07	1.10E-08	1.08E-07	7.98E-08	6.10E-07	3.74E-08	1.35E-06	2.36E-06	6.29E-07	4.84E-07	0	3.41E-09	1.54E-07	2.96E-08	1.50E-07	0	3.05E-07	5.38E-07	3.12E-07	2.29E-07	3.93E-07	3.46E-07	1.74E-07	6.66E-07	2.16E-07	9.12E-08	2.77E-08	1.69E-08	6.65E-08	4.50E-08	4.28E-07	3.14E-07	4.60E-07	7.70E-07	1.07E-07	4.00E-08	9.71E-08	3.82E-08	3.58E-08
[Clostridium] papyrosolvens-29362	3.93E-07	1.06E-07	2.73E-07	9.29E-08	5.88E-07	3.77E-08	1.41E-06	2.26E-07	4.01E-07	5.17E-07	1.40E-06	2.14E-08	7.27E-07	3.91E-07	5.05E-07	2.09E-07	2.03E-06	1.21E-06	7.74E-07	8.46E-07	1.68E-07	2.52E-07	3.11E-07	1.48E-07	7.45E-07	2.59E-08	6.91E-07	1.46E-06	2.16E-06	4.13E-06	6.97E-07	5.57E-07	1.41E-06	1.02E-06	9.96E-07	6.30E-07	3.20E-07	1.01E-08	2.55E-07	1.81E-07	1.53E-06	1.16E-06	1.55E-06	1.12E-06	6.69E-07	5.27E-07	5.98E-07	2.67E-08	1.73E-07
Thermotoga maritima-2336	0	0	0	0	5.02E-09	0	3.68E-09	2.69E-09	0	0	5.33E-09	0	5.35E-09	0	9.49E-09	0	1.27E-08	3.79E-09	0	0	2.94E-09	0	2.28E-09	2.20E-09	8.92E-09	7.31E-10	6.25E-09	1.59E-08	5.56E-09	3.05E-09	0	3.56E-09	1.31E-08	1.83E-09	7.86E-09	9.91E-08	0	0	0	0	0	4.23E-09	0	0	0	0	0	0	0
Ralstonia pickettii-329	1.04E-06	4.39E-07	4.71E-07	1.13E-06	2.90E-07	3.23E-07	2.65E-06	3.72E-06	5.93E-07	1.28E-06	8.80E-07	9.43E-08	3.75E-07	5.90E-07	6.97E-07	5.94E-07	1.54E-06	5.03E-06	4.77E-06	3.49E-06	2.50E-08	4.61E-08	4.42E-07	1.57E-07	5.36E-07	4.64E-08	4.85E-07	5.69E-07	1.22E-06	1.12E-06	2.17E-06	2.13E-06	6.91E-07	1.29E-06	1.32E-06	8.57E-07	2.86E-08	3.66E-08	1.69E-07	2.50E-07	1.26E-06	8.22E-07	2.07E-06	3.39E-06	1.58E-07	1.89E-07	5.71E-07	1.90E-07	1.85E-07
Paenibacillus sp. ICGEB2008-996640	6.36E-08	9.63E-09	2.70E-08	2.66E-08	4.62E-08	2.90E-09	3.81E-07	4.92E-08	3.07E-08	8.60E-08	3.84E-07	4.02E-07	1.87E-08	2.94E-08	4.13E-08	1.57E-07	5.36E-07	8.22E-07	3.82E-07	3.20E-07	2.45E-09	0	8.30E-08	9.33E-08	2.01E-07	1.68E-08	1.25E-07	3.37E-07	1.09E-07	2.10E-07	7.08E-08	5.11E-08	8.98E-08	1.35E-07	1.02E-07	1.15E-07	2.38E-09	9.62E-08	4.98E-08	7.20E-08	1.34E-07	1.39E-07	1.63E-07	1.43E-07	4.86E-08	1.09E-07	2.72E-08	1.51E-08	9.54E-08
Kingella denitrificans-502	4.68E-07	4.86E-07	4.51E-07	1.05E-06	2.61E-08	2.90E-09	6.76E-07	1.58E-07	9.40E-07	1.17E-06	5.45E-07	9.26E-09	5.80E-07	3.04E-07	7.14E-07	3.33E-07	8.79E-07	6.66E-07	2.60E-06	1.52E-06	1.37E-08	0	3.80E-07	7.46E-08	4.41E-07	5.88E-08	1.72E-07	3.18E-07	9.83E-07	1.28E-06	8.12E-07	6.62E-07	4.52E-07	1.17E-06	9.44E-07	3.18E-07	5.30E-08	8.04E-08	4.08E-08	4.86E-08	3.85E-07	4.05E-07	1.42E-06	2.17E-06	1.27E-07	5.10E-08	1.70E-07	7.56E-08	2.12E-07
Geminocystis herdmanii-669359	5.06E-07	1.96E-07	4.96E-08	9.50E-08	1.81E-08	0	3.21E-07	1.16E-07	4.85E-07	7.60E-07	1.07E-07	2.00E-07	2.20E-07	1.70E-07	2.03E-07	1.23E-07	1.27E-06	8.16E-07	1.26E-06	1.62E-06	9.45E-08	3.79E-07	2.28E-07	2.71E-07	3.73E-07	6.90E-07	7.95E-07	1.76E-06	4.48E-07	8.21E-07	2.01E-07	2.15E-07	2.36E-07	1.71E-07	7.60E-08	8.18E-08	3.31E-08	1.08E-09	7.68E-07	1.29E-06	2.81E-07	7.11E-07	4.33E-07	5.09E-07	3.18E-07	2.93E-07	3.91E-07	1.41E-07	3.28E-08
Haliscomenobacter hydrossis-2350	8.29E-07	9.21E-07	3.43E-07	1.77E-07	6.42E-08	1.16E-08	1.82E-06	5.31E-07	7.98E-07	8.91E-07	4.80E-07	1.80E-07	1.32E-06	4.62E-07	1.15E-06	4.40E-07	9.11E-07	1.10E-06	2.38E-06	1.64E-06	3.82E-08	1.71E-08	2.04E-07	8.53E-08	1.60E-06	4.23E-07	5.79E-07	7.55E-07	1.58E-07	8.18E-08	9.79E-07	1.01E-06	7.71E-07	7.91E-07	5.46E-07	6.71E-07	7.87E-08	7.68E-08	2.28E-07	2.12E-07	9.60E-07	7.06E-07	5.18E-07	8.37E-07	3.45E-07	2.96E-07	1.88E-07	7.56E-08	5.54E-07
Tropheryma whipplei-2039	6.77E-09	2.41E-09	1.24E-08	2.73E-09	5.22E-08	0	3.68E-09	0	3.72E-08	3.06E-08	1.27E-08	1.16E-09	3.75E-09	0	0	0	1.84E-08	3.79E-09	5.46E-08	7.20E-09	1.03E-08	1.14E-09	2.66E-09	2.20E-09	1.08E-08	7.31E-10	6.25E-09	0	2.38E-08	4.21E-08	3.88E-08	2.67E-08	1.04E-09	6.40E-09	1.83E-08	8.65E-09	1.40E-08	2.51E-09	5.54E-09	0	0	3.63E-09	3.07E-08	1.84E-08	2.94E-09	2.47E-08	4.62E-09	0	2.77E-07
Echinicola vietnamensis-390884	1.15E-07	1.06E-07	1.56E-07	4.37E-08	9.03E-09	2.17E-09	1.54E-07	2.79E-07	4.31E-07	1.36E-06	1.71E-07	1.50E-07	2.89E-08	8.40E-09	8.26E-08	5.89E-09	1.00E-07	5.50E-08	3.51E-06	2.56E-06	1.76E-08	0	5.14E-08	2.52E-08	7.21E-07	3.76E-08	1.23E-07	1.61E-07	8.35E-08	1.23E-07	1.30E-07	6.30E-08	4.75E-07	1.16E-06	6.69E-06	1.28E-06	8.94E-09	3.59E-08	1.63E-07	3.71E-07	1.08E-07	4.96E-08	7.12E-07	3.48E-07	8.61E-08	9.41E-08	1.33E-08	3.74E-08	6.82E-07
Pseudomonas putida-303	4.98E-07	2.90E-07	4.16E-07	4.15E-07	1.49E-07	5.72E-08	4.30E-07	2.01E-07	5.70E-07	6.31E-07	2.23E-07	7.41E-08	3.31E-07	2.77E-07	6.90E-07	1.60E-07	5.34E-07	4.54E-07	2.78E-06	1.98E-06	4.05E-07	5.18E-08	5.37E-07	1.99E-07	4.12E-07	1.11E-07	5.17E-07	5.43E-07	9.72E-07	4.92E-07	1.08E-06	6.00E-07	3.90E-07	7.41E-07	4.26E-07	3.88E-07	6.80E-07	6.59E-07	3.69E-07	1.39E-07	1.33E-06	1.30E-06	7.96E-07	7.79E-07	1.99E-07	2.43E-07	1.53E-07	1.49E-07	2.74E-07
Psychroflexus torquis-57029	2.51E-08	3.13E-08	2.14E-08	1.09E-08	1.61E-08	3.98E-08	8.28E-08	2.22E-08	9.80E-08	8.49E-08	8.19E-08	1.33E-08	4.12E-08	1.53E-07	2.37E-08	1.50E-08	3.74E-07	2.12E-07	2.56E-07	3.37E-07	1.37E-08	1.02E-08	3.81E-08	2.05E-08	8.92E-08	2.08E-08	1.74E-08	5.23E-08	1.19E-07	1.15E-07	8.99E-08	7.07E-08	5.46E-08	7.18E-08	1.39E-07	1.48E-07	2.98E-09	1.83E-08	3.05E-08	8.19E-08	4.78E-08	8.82E-08	3.01E-07	6.69E-07	7.06E-08	4.57E-08	8.67E-09	1.78E-09	1.79E-08
Sporolactobacillus vineae-444463	6.73E-07	3.42E-07	1.84E-07	7.31E-08	9.13E-08	6.66E-08	5.62E-07	1.52E-07	7.28E-07	8.86E-07	3.89E-07	2.26E-08	2.57E-07	1.83E-07	8.21E-07	1.73E-07	1.78E-06	1.82E-06	2.93E-06	2.15E-06	2.56E-07	1.65E-08	4.02E-07	2.41E-07	5.44E-07	8.77E-08	1.88E-06	3.93E-06	9.78E-07	8.07E-07	6.54E-07	5.29E-07	2.68E-07	5.33E-07	3.03E-07	4.21E-07	4.35E-08	0	4.30E-07	2.01E-07	1.66E-06	1.96E-06	2.13E-06	2.97E-06	2.93E-07	3.02E-07	2.49E-07	8.72E-08	1.15E-06
Streptococcus parauberis-1348	6.43E-08	2.41E-09	4.51E-09	1.02E-08	1.61E-08	0	2.72E-07	3.64E-08	1.17E-07	3.19E-07	2.14E-07	3.76E-08	0	0	3.84E-08	1.29E-08	2.20E-07	1.26E-07	6.88E-08	2.50E-07	5.88E-09	7.97E-09	5.33E-09	1.61E-08	1.08E-08	1.46E-08	6.65E-08	2.26E-07	8.51E-08	2.81E-07	4.43E-08	2.08E-08	2.38E-08	6.08E-08	6.55E-09	3.93E-09	2.50E-08	1.79E-08	5.19E-08	7.20E-09	1.30E-07	2.71E-07	1.34E-07	2.58E-07	0	9.47E-09	1.73E-08	0	0
Pyrolobus fumarii-54252	4.67E-08	7.10E-08	3.61E-08	5.74E-08	4.52E-08	5.07E-08	5.61E-08	3.77E-08	6.49E-08	8.43E-08	9.99E-08	8.80E-08	4.87E-08	7.98E-08	7.12E-08	7.52E-08	1.36E-07	1.21E-07	5.70E-07	3.98E-07	5.92E-08	4.95E-08	6.47E-08	8.12E-08	1.01E-07	9.54E-08	1.15E-07	2.08E-07	1.41E-07	1.71E-07	1.95E-07	1.78E-07	3.18E-08	2.79E-08	4.61E-07	4.75E-07	1.72E-07	2.41E-07	2.51E-07	4.42E-07	2.98E-07	2.41E-07	2.79E-07	3.90E-07	1.11E-06	8.89E-08	5.43E-08	3.11E-08	5.36E-08
Crinalium epipsammum-241425	3.39E-09	1.11E-07	9.58E-08	9.70E-08	8.63E-08	0	6.58E-07	6.13E-08	4.96E-08	3.52E-08	1.44E-07	1.06E-07	1.77E-08	8.40E-08	7.64E-08	1.11E-08	6.66E-07	3.70E-08	2.42E-07	2.65E-07	1.58E-07	1.71E-08	3.05E-08	7.35E-08	1.38E-07	3.11E-08	8.97E-08	1.00E-07	6.84E-08	8.85E-08	1.97E-07	1.13E-07	1.10E-07	2.08E-07	9.30E-08	5.11E-08	3.72E-08	1.90E-08	3.60E-08	9.00E-09	4.14E-07	3.30E-07	1.99E-07	2.30E-07	3.53E-08	5.31E-08	1.04E-07	1.60E-08	1.79E-08
Streptobacillus moniliformis-34105	1.73E-07	3.97E-08	1.10E-07	0	2.65E-07	0	1.56E-06	1.37E-07	3.91E-06	1.04E-05	3.51E-07	0	9.42E-08	1.09E-07	1.26E-07	3.74E-08	1.54E-06	5.15E-07	1.21E-06	1.47E-06	3.12E-07	1.01E-06	7.99E-08	4.17E-08	8.62E-07	1.49E-07	1.03E-07	3.11E-07	9.43E-07	1.22E-06	4.41E-07	2.08E-07	3.05E-07	4.00E-07	1.51E-07	1.04E-07	1.28E-07	4.96E-07	2.42E-07	1.07E-07	1.07E-06	1.10E-06	1.46E-06	1.30E-06	1.68E-07	1.31E-07	3.76E-08	5.34E-09	5.96E-08
Segetibacter koreensis-398037	8.20E-07	7.97E-07	2.37E-08	5.19E-08	1.07E-07	2.46E-08	9.29E-08	1.10E-07	7.29E-07	5.01E-07	3.41E-07	1.57E-06	1.77E-08	3.78E-08	6.31E-08	2.00E-07	2.41E-07	3.01E-07	9.82E-07	9.65E-07	9.79E-10	2.28E-09	9.14E-09	5.85E-09	1.86E-07	2.36E-07	3.75E-08	9.66E-08	5.72E-08	7.99E-08	4.89E-07	4.58E-07	1.80E-07	2.41E-07	2.73E-07	2.48E-07	7.51E-08	8.97E-08	6.23E-08	7.02E-08	9.10E-09	3.50E-08	3.35E-07	2.94E-07	1.31E-07	1.59E-07	4.23E-07	3.08E-07	2.38E-07
Agrobacterium vitis-373	5.32E-07	2.49E-07	2.70E-07	5.23E-07	9.26E-07	1.28E-06	3.89E-07	1.69E-07	2.05E-06	2.11E-06	5.57E-07	2.79E-07	1.52E-07	5.84E-07	4.97E-07	1.93E-07	1.50E-06	6.57E-07	9.97E-07	5.04E-07	1.11E-07	8.47E-07	4.26E-07	1.39E-07	3.94E-07	8.19E-08	1.47E-06	2.11E-06	6.31E-07	5.88E-07	6.48E-07	4.51E-07	6.36E-07	1.17E-06	1.31E-06	7.12E-07	1.39E-07	5.96E-08	5.61E-07	4.47E-07	5.81E-07	5.02E-07	6.95E-07	8.16E-07	4.83E-07	5.99E-07	3.57E-07	1.81E-07	4.59E-07
Rhodospirillum photometricum-1084	1.07E-06	1.27E-06	2.58E-07	1.43E-07	4.29E-07	0	3.03E-06	6.19E-07	1.37E-06	1.81E-06	3.97E-07	2.35E-06	3.48E-07	2.58E-07	1.17E-06	1.18E-07	2.18E-06	3.92E-06	5.11E-06	4.14E-06	2.24E-07	9.45E-08	7.60E-07	2.79E-07	1.30E-06	2.66E-07	1.33E-06	2.50E-06	7.34E-07	5.64E-07	1.14E-06	8.71E-07	1.62E-06	2.22E-06	7.57E-07	4.99E-07	1.49E-07	6.60E-07	4.96E-07	1.91E-07	3.38E-06	2.82E-06	3.09E-06	4.78E-06	1.32E-07	2.08E-07	4.21E-07	2.42E-07	7.54E-07
Agrobacterium albertimagni-147266	2.89E-07	5.78E-08	2.23E-07	4.99E-08	1.33E-07	8.69E-09	1.38E-06	2.33E-07	6.85E-07	4.45E-07	1.95E-07	6.89E-08	1.20E-07	1.53E-07	2.44E-07	8.54E-08	8.38E-07	1.18E-06	6.72E-07	3.96E-07	2.94E-09	0	2.23E-07	1.13E-07	1.54E-07	3.44E-08	2.00E-07	3.91E-07	3.28E-07	2.51E-07	4.80E-07	3.20E-07	3.98E-07	3.54E-07	4.01E-07	3.67E-07	1.46E-08	2.80E-08	5.82E-08	4.41E-08	2.67E-07	2.15E-07	1.15E-06	1.86E-06	4.64E-08	3.52E-08	2.14E-07	7.83E-08	2.35E-07
Maritimibacter alkaliphilus-404236	2.14E-07	5.36E-07	1.01E-08	1.43E-07	5.92E-08	2.03E-08	3.54E-07	2.52E-07	2.53E-07	4.06E-07	8.86E-08	1.27E-08	2.41E-08	1.32E-07	1.63E-07	5.35E-08	6.96E-07	1.02E-06	1.90E-06	1.22E-06	6.95E-08	8.42E-08	9.25E-08	6.81E-08	2.65E-07	3.87E-08	3.09E-07	5.68E-07	4.00E-07	2.47E-07	3.17E-07	2.58E-07	6.53E-07	6.98E-07	1.94E-07	1.45E-07	3.93E-08	5.10E-08	1.04E-08	1.42E-07	2.60E-06	2.53E-06	3.18E-06	3.50E-06	5.52E-08	5.73E-08	1.23E-07	4.89E-08	3.34E-07
Vibrio ichthyoenteri-142461	4.13E-08	0	0	4.30E-08	0	5.00E-08	4.56E-07	7.41E-09	1.32E-06	1.84E-06	3.88E-07	1.56E-08	5.35E-09	2.10E-08	2.14E-08	2.04E-08	1.34E-08	7.59E-09	2.85E-08	2.16E-08	3.18E-08	4.04E-08	1.90E-09	7.32E-10	2.04E-08	9.50E-09	1.79E-09	1.77E-09	2.93E-07	2.54E-07	3.55E-09	5.94E-09	1.38E-09	7.77E-09	3.93E-09	1.34E-08	3.99E-08	1.73E-07	0	2.70E-09	2.18E-07	1.75E-07	3.86E-08	3.55E-08	2.13E-08	2.79E-08	2.31E-08	0	0
Helicobacter pylori-210	4.60E-08	0	2.59E-08	2.73E-09	0	0	9.20E-09	0	1.89E-08	2.19E-08	9.32E-09	0	1.05E-07	6.72E-08	8.45E-08	1.05E-07	3.53E-09	2.65E-08	9.49E-09	9.00E-09	0	0	7.61E-09	1.46E-09	8.03E-08	4.68E-08	1.70E-08	0	3.66E-08	2.44E-08	3.55E-09	1.19E-09	0	7.31E-09	9.17E-09	3.54E-08	1.19E-09	1.44E-09	4.15E-08	8.64E-08	5.31E-09	2.42E-09	3.46E-08	2.23E-08	6.99E-08	5.26E-09	3.12E-08	0	0
Vibrio sp. EJY3-1116375	1.49E-08	0	0	5.33E-08	8.03E-09	4.49E-08	2.02E-08	8.08E-09	0	7.50E-09	1.70E-07	7.52E-08	1.44E-08	1.47E-08	9.07E-08	2.04E-08	4.38E-08	1.21E-07	8.78E-08	1.60E-07	1.47E-09	9.11E-09	9.90E-09	5.49E-09	1.64E-07	1.46E-08	2.37E-08	3.99E-08	8.58E-08	8.11E-08	4.10E-08	4.10E-08	1.05E-07	2.59E-07	1.23E-07	7.49E-07	1.19E-08	0	2.15E-08	8.10E-09	2.42E-07	7.25E-08	3.52E-07	3.25E-07	6.11E-08	6.36E-08	3.82E-08	8.90E-09	5.07E-08
Bifidobacterium catenulatum-1686	2.21E-05	2.53E-06	3.83E-05	1.05E-07	1.01E-06	2.73E-07	0.000179362	7.37E-05	4.60E-06	7.62E-06	8.87E-06	6.60E-07	2.72E-05	1.36E-07	0.000280312	1.04E-06	1.48E-05	6.49E-06	5.26E-05	0.000208159	1.36E-05	3.81E-08	1.32E-06	2.81E-07	3.36E-06	1.72E-08	3.69E-05	5.52E-05	0.000169336	0.000520875	2.49E-06	1.61E-06	3.42E-06	5.56E-06	8.96E-06	4.33E-07	3.21E-06	4.34E-08	0.0001182	5.85E-08	0.001124194	0.002188241	6.57E-06	1.21E-05	3.89E-06	1.64E-05	3.47E-05	1.29E-05	4.17E-08
Aerococcus urinae-1376	1.65E-07	1.44E-08	5.07E-08	6.83E-09	4.32E-08	4.49E-08	1.16E-07	1.55E-08	6.61E-08	1.75E-07	9.12E-08	1.22E-08	2.84E-08	8.40E-09	2.23E-08	1.34E-08	1.83E-07	1.76E-07	1.84E-06	1.51E-06	6.37E-09	1.14E-08	2.55E-08	2.56E-08	5.74E-08	7.31E-10	9.46E-08	1.75E-07	7.71E-08	4.26E-07	5.52E-08	2.91E-08	2.46E-07	1.83E-07	2.16E-07	1.51E-07	1.58E-08	7.18E-10	3.12E-08	4.86E-08	2.64E-07	1.46E-07	2.69E-07	3.21E-07	1.84E-08	2.00E-08	9.37E-08	1.60E-08	0
Amycolatopsis mediterranei-33910	1.25E-07	9.39E-08	9.02E-08	3.83E-08	1.04E-07	7.24E-09	1.49E-06	4.41E-07	2.92E-07	4.57E-07	1.39E-07	1.16E-09	1.05E-07	1.28E-07	2.12E-07	8.38E-08	7.68E-07	5.57E-07	1.76E-06	1.51E-06	6.41E-08	4.55E-09	8.34E-08	6.15E-08	2.58E-07	8.77E-09	1.30E-07	2.88E-07	2.32E-07	1.39E-07	2.75E-07	2.77E-07	4.74E-07	1.20E-06	1.15E-07	8.65E-08	1.31E-08	2.19E-08	4.50E-08	3.78E-08	1.11E-06	9.14E-07	1.23E-06	1.63E-06	7.21E-08	3.37E-08	8.56E-08	3.20E-08	2.12E-07
Bacteroides sp. 2_1_56FAA-665938	0.000402042	0.000146492	0.001080323	0.001504567	0.000443212	0.000244878	0.000105852	0.00013959	9.55E-05	0.000158424	0.000174413	0.000371188	0.000260387	0.000352571	0.000433229	0.000460668	8.56E-05	0.000149579	0.000646843	0.00059321	0.000845626	0.000441448	0.000296598	0.00026196	0.002065393	0.014129624	9.30E-05	8.94E-05	0.000705102	0.001264514	0.000221038	0.000190726	0.000686112	0.000393739	0.000219155	0.000288338	0.000165616	0.000465151	0.000461962	0.00193791	9.89E-05	7.54E-05	9.56E-05	6.62E-05	0.004691738	0.006922023	0.000490577	0.001517438	8.08E-05
Salmonella phage HK620-155148	0	0	0	5.44E-07	0	6.84E-07	1.29E-08	0	0	0	4.13E-08	0	0	0	0	4.17E-08	0	2.29E-07	0	0	5.99E-07	4.79E-06	0	0	4.53E-08	1.28E-06	0	0	0	0	0	0	0	0	0	0	0	0	0	0	0	0	0	0	0	0	5.78E-09	0	0
Streptomyces sp. F8-1436085	4.87E-08	0	0	0	0	0	1.47E-08	0	1.06E-08	1.15E-09	1.33E-09	0	0	0	0	0	2.40E-08	0	0	3.06E-08	0	0	0	0	1.08E-08	0	0	0	0	0	9.57E-09	1.25E-08	0	0	1.18E-08	1.57E-09	0	0	0	0	6.75E-08	9.06E-08	0	0	0	0	0	0	0
Thermococcus barophilus-55802	0	0	0	0	1.41E-08	0	0	0	0	0	6.66E-09	0	0	0	0	0	2.83E-09	5.69E-09	0	0	0	0	6.09E-09	5.49E-09	0	3.65E-09	1.12E-08	2.13E-08	0	1.83E-09	0	0	3.80E-09	5.03E-09	5.24E-09	0	0	0	0	0	0	1.21E-09	0	0	7.36E-08	1.25E-07	0	0	0
Streptomyces sp. AA4-591158	4.37E-07	2.65E-07	2.33E-07	8.54E-08	1.22E-07	1.51E-07	2.06E-06	4.90E-07	7.44E-07	2.07E-06	3.83E-07	9.84E-08	7.34E-07	4.49E-07	1.02E-06	1.76E-07	2.55E-06	3.94E-06	3.30E-06	1.99E-06	1.30E-07	5.75E-08	3.30E-07	1.13E-07	2.96E-07	6.18E-08	6.68E-07	8.67E-07	4.13E-07	4.51E-07	3.95E-07	3.43E-07	3.25E-07	5.60E-07	7.19E-07	4.73E-07	1.43E-07	1.37E-07	3.02E-07	3.99E-07	8.15E-07	6.62E-07	1.44E-06	1.36E-06	7.43E-08	9.83E-08	2.90E-07	1.33E-07	8.23E-07
Lysinibacillus fusiformis-28031	6.09E-08	6.02E-09	4.62E-08	1.37E-08	7.03E-08	0	2.56E-07	2.69E-08	9.15E-08	1.54E-07	1.45E-07	1.04E-08	2.62E-08	8.82E-08	6.27E-08	1.34E-08	1.84E-07	9.48E-09	0	6.48E-08	6.86E-09	0	7.39E-08	9.77E-08	1.59E-07	0	9.55E-08	2.69E-07	1.24E-07	1.80E-07	2.07E-07	1.34E-07	1.65E-07	2.11E-07	1.98E-07	1.82E-07	4.17E-09	3.73E-08	0	5.40E-09	2.77E-07	2.18E-07	2.05E-07	3.06E-07	2.80E-08	1.26E-08	1.00E-07	0	0
Lysinibacillus boronitolerans-309788	3.39E-08	0	2.25E-08	8.20E-09	6.12E-08	1.45E-09	2.59E-07	5.39E-09	1.83E-08	6.93E-09	7.46E-08	1.74E-09	1.07E-08	2.52E-08	8.54E-09	9.06E-10	2.22E-07	1.19E-07	3.80E-08	1.40E-07	1.13E-08	0	2.36E-08	9.51E-09	1.47E-08	9.50E-09	5.62E-08	1.13E-07	2.78E-08	1.32E-07	5.96E-08	4.16E-08	5.11E-08	7.73E-08	7.21E-08	1.05E-07	2.98E-09	4.31E-09	7.62E-09	6.30E-09	1.09E-07	9.67E-08	6.43E-08	5.65E-08	1.18E-08	2.21E-08	1.79E-08	1.16E-08	0
Nocardiopsis lucentensis-53441	3.98E-07	1.24E-07	1.13E-07	1.95E-07	8.23E-08	2.39E-08	1.67E-07	8.62E-08	9.03E-08	1.93E-07	8.32E-08	5.79E-09	2.51E-08	7.77E-08	2.14E-07	1.18E-07	5.03E-07	5.18E-07	6.19E-07	3.22E-07	9.25E-08	1.25E-08	1.32E-07	1.21E-07	2.79E-07	7.05E-08	4.20E-07	6.67E-07	1.02E-07	9.58E-08	8.94E-08	5.29E-08	1.22E-07	2.86E-07	6.55E-08	2.23E-07	9.53E-09	0	7.55E-08	1.75E-07	2.24E-07	2.03E-07	1.48E-07	1.81E-07	2.80E-08	8.94E-08	8.04E-08	6.14E-08	1.23E-06
Prevotella sp. oral taxon 306-712461	6.39E-07	1.58E-06	1.46E-07	9.29E-07	4.90E-07	7.36E-07	1.19E-06	7.03E-07	7.76E-05	3.98E-05	1.56E-05	1.51E-06	2.03E-08	1.89E-08	7.75E-06	5.46E-07	4.37E-06	3.95E-06	4.94E-06	5.24E-06	4.77E-07	1.58E-07	7.23E-07	2.70E-07	1.97E-05	6.56E-06	4.33E-08	1.16E-07	8.38E-07	8.97E-07	3.95E-06	3.50E-06	6.50E-07	4.20E-07	3.80E-05	4.81E-06	4.12E-05	4.08E-05	7.75E-08	1.24E-07	5.57E-07	2.60E-07	2.26E-07	1.39E-07	1.69E-06	1.07E-06	2.34E-07	2.85E-08	1.06E-06
Methanoculleus bourgensis-83986	5.27E-07	2.26E-07	2.12E-07	1.37E-08	1.31E-07	3.48E-08	1.21E-06	2.85E-07	1.01E-06	9.31E-07	2.68E-07	0	3.38E-07	9.66E-08	8.92E-07	3.08E-08	2.26E-06	3.05E-06	2.56E-06	1.67E-06	4.70E-08	0	4.12E-07	6.00E-08	4.65E-07	4.39E-09	1.89E-07	3.12E-07	5.87E-07	3.15E-07	3.60E-07	4.84E-07	3.06E-07	8.73E-07	2.48E-07	1.73E-07	2.65E-08	8.62E-09	8.45E-08	1.08E-08	2.69E-06	2.09E-06	2.46E-06	3.12E-06	2.21E-08	2.26E-08	4.68E-08	1.07E-08	2.98E-08
SAR202 cluster bacterium SCGC AAA240-N13-913328	9.63E-07	1.96E-06	2.07E-06	1.20E-06	1.64E-06	1.32E-06	9.79E-07	9.34E-07	1.73E-06	1.78E-06	1.59E-06	1.01E-06	3.66E-07	8.19E-07	1.65E-06	9.42E-07	9.38E-07	1.34E-06	5.08E-06	3.99E-06	9.25E-07	7.51E-07	9.12E-07	7.83E-07	9.29E-07	8.29E-07	1.29E-06	2.67E-06	8.50E-07	8.88E-07	2.06E-06	2.43E-06	3.55E-07	4.74E-07	3.29E-06	3.91E-06	2.22E-06	4.01E-06	1.85E-06	5.57E-06	2.05E-06	1.67E-06	2.41E-06	2.41E-06	2.11E-06	2.32E-06	1.21E-06	1.28E-06	3.16E-07
Streptococcus canis-1329	2.76E-07	1.91E-07	2.25E-09	2.25E-08	3.11E-08	0	3.96E-08	3.44E-08	3.01E-08	3.64E-08	2.18E-07	1.39E-08	3.37E-08	1.09E-07	9.30E-08	2.13E-07	2.06E-07	2.56E-07	1.64E-06	1.05E-06	1.96E-09	1.42E-08	2.59E-08	3.73E-08	2.25E-07	2.92E-08	3.75E-08	2.37E-07	1.53E-07	2.04E-07	8.17E-08	3.21E-08	1.81E-07	1.63E-07	1.39E-07	1.34E-07	7.15E-09	7.90E-09	4.85E-08	3.15E-08	7.51E-08	7.67E-08	1.78E-08	3.42E-08	1.62E-08	6.73E-08	1.85E-08	2.05E-08	7.15E-08
Vibrio kanaloae-170673	1.35E-09	0	0	4.24E-08	2.61E-08	1.67E-07	1.10E-08	6.74E-09	0	1.73E-09	6.99E-08	8.10E-09	2.14E-09	0	0	4.53E-10	7.78E-09	0	1.90E-08	3.24E-08	0	4.55E-09	4.57E-09	0	5.10E-09	1.10E-09	0	0	9.62E-08	7.14E-08	1.39E-08	9.50E-09	1.38E-09	4.11E-09	2.62E-09	0	7.45E-09	1.34E-07	1.11E-08	1.80E-09	0	0	0	2.63E-08	1.40E-08	7.36E-09	4.62E-09	0	0
Thiomonas sp. FB-6-1158291	3.63E-07	2.72E-07	9.58E-08	4.92E-08	4.54E-07	6.01E-08	1.35E-06	3.73E-07	1.13E-06	9.44E-07	2.06E-07	1.67E-07	1.71E-07	2.48E-07	6.01E-07	2.06E-07	2.48E-06	3.01E-06	4.29E-06	3.42E-06	8.18E-08	9.11E-09	5.35E-07	2.10E-07	6.83E-07	1.10E-07	9.09E-07	1.56E-06	4.28E-07	3.28E-07	1.08E-06	8.90E-07	4.85E-07	5.60E-07	5.87E-07	5.38E-07	1.79E-08	5.49E-08	1.53E-07	5.40E-08	6.37E-07	6.09E-07	1.63E-06	2.97E-06	2.41E-07	3.42E-07	2.72E-07	6.85E-08	1.98E-06
Lactobacillus kisonensis-481722	2.57E-08	1.54E-07	1.93E-07	0	3.81E-08	1.09E-08	2.06E-07	3.77E-08	3.78E-08	2.08E-08	1.64E-07	1.26E-07	2.57E-08	2.52E-08	6.88E-08	7.25E-09	1.77E-07	1.41E-07	3.43E-06	2.48E-06	2.99E-08	4.55E-09	3.08E-08	1.24E-08	2.25E-07	1.03E-07	7.50E-07	1.19E-06	3.75E-07	2.92E-07	1.39E-07	3.68E-08	1.17E-07	2.29E-08	1.02E-07	6.68E-08	1.28E-08	3.55E-08	4.50E-08	0	8.19E-08	8.64E-08	1.61E-07	1.43E-07	4.64E-08	1.30E-07	3.87E-08	0	0
Burkholderia sp. YI23-1097668	7.07E-07	4.30E-07	5.18E-07	2.27E-07	6.72E-08	6.15E-08	1.24E-06	3.50E-07	4.67E-07	4.10E-07	1.91E-07	9.66E-08	3.37E-07	2.33E-07	7.44E-07	8.02E-08	8.14E-07	5.83E-07	3.62E-06	1.98E-06	1.47E-08	0	4.44E-07	1.30E-07	4.88E-07	7.42E-08	3.55E-07	5.35E-07	5.87E-07	6.45E-07	9.26E-07	7.69E-07	5.53E-07	1.06E-06	6.00E-07	3.37E-07	1.79E-08	7.18E-10	4.85E-08	7.47E-08	5.63E-07	7.06E-07	1.40E-06	1.45E-06	1.41E-07	1.90E-07	1.75E-07	5.16E-08	7.15E-08
Desulfosporosinus sp. OT-913865	2.67E-07	8.43E-08	7.78E-08	8.20E-09	1.01E-07	2.07E-07	3.28E-07	8.83E-08	1.04E-07	3.25E-07	3.91E-07	0	8.03E-09	1.26E-08	9.68E-08	1.49E-07	9.30E-07	1.02E-06	7.39E-06	4.80E-06	8.18E-08	2.16E-08	3.17E-07	2.82E-08	4.69E-07	2.38E-08	3.64E-07	9.71E-07	2.42E-07	4.52E-07	1.46E-07	9.27E-08	4.01E-07	4.93E-07	1.90E-07	1.33E-07	1.34E-08	2.87E-09	1.45E-08	1.80E-08	3.21E-07	2.69E-07	5.55E-07	5.63E-07	4.86E-08	1.03E-07	8.96E-08	2.40E-08	7.75E-08
Halovivax asiaticus-332953	1.10E-07	5.06E-08	5.63E-09	3.14E-08	1.33E-07	1.01E-08	1.50E-07	4.24E-08	1.99E-07	3.38E-07	1.78E-07	5.03E-08	5.30E-08	5.46E-08	2.23E-08	2.95E-08	2.24E-07	2.56E-07	9.73E-08	3.60E-09	2.20E-08	1.54E-08	1.29E-08	1.17E-08	5.29E-08	1.46E-08	2.50E-08	7.27E-08	2.23E-08	7.32E-08	4.13E-08	3.39E-08	2.31E-08	2.79E-08	2.36E-08	2.12E-08	3.69E-08	6.10E-08	6.23E-09	8.10E-09	6.68E-08	7.98E-08	5.54E-08	8.28E-08	2.21E-07	2.33E-07	3.18E-08	8.90E-09	6.26E-08
Flavobacterium johnsoniae-986	2.64E-08	2.41E-09	0	4.24E-08	3.41E-08	1.51E-07	1.05E-06	2.41E-07	1.82E-06	1.30E-06	8.26E-07	3.00E-07	7.92E-08	2.10E-08	1.49E-07	3.45E-07	2.96E-07	5.04E-07	1.76E-06	1.37E-06	5.93E-07	1.95E-07	5.33E-09	4.39E-09	2.07E-07	5.09E-07	1.97E-07	2.31E-07	5.56E-08	7.08E-08	9.26E-07	1.00E-06	1.22E-07	1.38E-07	1.13E-07	1.32E-07	5.54E-08	3.66E-08	4.85E-08	6.12E-08	2.05E-08	2.90E-08	1.65E-07	1.12E-07	1.38E-07	1.39E-07	1.61E-06	1.20E-06	3.40E-07
Marinobacter manganoxydans-1150997	3.44E-07	3.35E-07	2.82E-08	1.23E-07	1.77E-07	4.05E-08	1.74E-07	1.67E-07	9.27E-08	1.45E-07	6.66E-08	5.21E-09	7.65E-08	2.67E-07	4.03E-07	2.55E-07	3.56E-07	6.01E-07	9.37E-07	7.90E-07	3.67E-08	3.07E-08	2.86E-07	1.39E-07	4.40E-08	3.65E-09	3.34E-07	5.15E-07	3.45E-07	3.69E-07	8.50E-08	7.78E-08	6.01E-08	8.37E-08	1.15E-07	1.08E-07	1.40E-08	1.44E-09	5.54E-08	1.45E-07	3.13E-07	4.10E-07	2.92E-07	3.33E-07	5.89E-08	9.10E-08	9.25E-08	5.96E-08	7.15E-08
Prevotella micans-189723	1.51E-06	9.26E-07	1.42E-06	7.01E-07	1.41E-06	8.32E-07	4.24E-06	1.55E-06	1.11E-05	9.89E-06	3.49E-05	3.30E-06	9.26E-08	5.67E-08	7.85E-07	6.91E-07	3.65E-06	2.63E-06	1.72E-05	1.26E-05	3.35E-07	1.76E-06	5.01E-07	7.48E-07	1.84E-06	2.18E-07	1.95E-07	2.26E-07	1.11E-06	1.25E-06	4.97E-07	4.78E-07	9.40E-07	1.20E-06	1.89E-05	3.08E-06	7.81E-06	7.04E-06	2.32E-07	2.10E-07	2.10E-06	1.18E-06	1.53E-06	1.47E-06	1.23E-06	8.23E-07	2.49E-07	1.74E-07	3.99E-07
Bacillus sp. FJAT-13831-1150157	3.96E-07	3.80E-07	8.11E-07	2.23E-07	2.64E-07	1.19E-07	4.63E-07	1.56E-07	2.69E-07	3.07E-07	4.99E-07	1.35E-07	1.08E-07	5.92E-07	1.60E-07	1.34E-07	4.67E-07	1.82E-07	1.06E-06	9.29E-07	3.51E-07	1.09E-07	1.77E-07	2.78E-07	4.46E-07	1.03E-07	2.50E-07	3.99E-07	3.04E-07	4.94E-07	4.23E-07	3.93E-07	6.01E-07	3.74E-07	7.33E-07	8.72E-07	5.27E-07	1.01E-06	4.39E-07	1.18E-06	4.25E-07	5.02E-07	4.98E-07	7.39E-07	2.11E-06	1.61E-06	4.21E-07	4.30E-07	5.96E-08
Catelliglobosispora koreensis-129052	4.22E-07	2.50E-07	1.13E-07	8.20E-08	8.63E-08	1.45E-09	8.49E-07	1.46E-07	1.22E-06	1.45E-06	3.21E-07	1.16E-08	2.16E-07	2.90E-07	3.57E-07	1.50E-08	2.45E-06	1.92E-06	9.75E-07	1.06E-06	1.08E-07	3.49E-07	2.06E-07	6.92E-08	2.07E-07	4.68E-08	3.55E-07	5.38E-07	3.14E-07	2.59E-07	4.01E-07	2.90E-07	5.92E-07	1.13E-06	4.26E-07	2.00E-07	1.37E-08	2.15E-09	6.44E-08	4.32E-08	1.02E-06	7.10E-07	9.56E-07	1.66E-06	9.64E-08	1.35E-07	1.84E-07	3.47E-08	4.86E-07
Methylobacillus flagellatus-405	7.45E-07	2.55E-07	2.58E-07	1.59E-07	3.61E-08	3.62E-08	1.92E-06	3.85E-07	2.60E-07	3.57E-07	2.38E-07	4.40E-08	9.42E-08	9.24E-08	5.99E-07	9.67E-08	2.13E-06	1.86E-06	2.95E-06	2.48E-06	1.98E-07	5.69E-07	2.25E-07	5.05E-08	4.05E-07	1.43E-08	3.88E-07	4.01E-07	4.86E-07	3.83E-07	5.06E-07	4.56E-07	1.32E-07	2.36E-07	5.05E-07	2.44E-07	8.01E-08	1.62E-08	1.36E-07	3.51E-08	1.83E-07	1.93E-07	4.72E-07	5.99E-07	1.99E-08	9.47E-09	6.19E-08	2.13E-08	1.79E-08
Chlamydia psittaci-83554	0	0	6.76E-09	0	4.01E-09	0	6.35E-08	4.72E-09	0	0	0	1.06E-07	0	0	8.07E-09	0	1.41E-09	1.90E-09	1.35E-07	2.77E-07	0	0	2.28E-09	0	2.55E-09	0	1.29E-08	6.73E-08	0	9.15E-09	5.47E-10	0	0	0	0	0	0	2.30E-08	0	0	0	2.42E-09	2.67E-08	4.47E-08	0	1.37E-08	0	0	0
Streptococcus phage 858-459845	0	0	0	0	0	0	0	0	0	0	2.80E-08	0	0	0	0	9.13E-08	1.41E-09	1.61E-07	0	0	0	0	0	0	0	0	0	0	0	0	0	0	0	0	0	0	0	0	0	0	0	0	0	0	0	0	0	7.29E-08	0
Slackia exigua-84109	4.27E-07	7.02E-07	1.21E-07	9.15E-08	4.65E-07	6.23E-08	1.46E-06	4.76E-07	8.61E-07	1.04E-06	7.79E-07	3.76E-08	1.80E-07	4.70E-07	4.36E-07	5.17E-07	1.95E-06	1.81E-06	4.46E-06	2.58E-06	1.25E-07	5.46E-08	2.70E-07	1.55E-07	5.97E-07	1.92E-07	5.24E-07	9.45E-07	1.07E-06	8.90E-07	9.30E-07	5.99E-07	1.05E-06	2.40E-06	1.46E-06	8.61E-07	7.12E-08	1.29E-08	1.66E-07	2.02E-07	5.49E-06	1.09E-05	3.01E-06	3.59E-06	2.80E-07	1.95E-07	3.77E-07	1.41E-07	1.63E-06
Oligotropha carboxidovorans-40137	1.73E-07	1.51E-07	1.32E-07	1.02E-08	1.17E-07	0	1.24E-06	1.40E-07	1.38E-06	1.11E-06	3.28E-07	1.33E-06	4.98E-08	1.05E-07	4.24E-07	9.08E-08	5.57E-07	4.43E-07	5.25E-06	5.02E-06	9.30E-09	0	2.30E-07	5.56E-08	2.64E-07	1.17E-08	7.41E-07	1.49E-06	4.71E-07	3.57E-07	4.93E-07	3.66E-07	3.16E-07	6.19E-07	3.15E-07	6.68E-08	1.51E-06	2.11E-06	2.49E-08	3.15E-08	4.97E-07	4.69E-07	5.69E-07	6.05E-07	1.43E-07	2.38E-07	1.10E-07	6.40E-08	1.85E-07
Clostridium sp. MSTE9-1105031	1.53E-05	7.34E-06	5.43E-06	2.55E-06	6.67E-06	1.08E-06	2.82E-05	6.88E-06	2.37E-05	4.04E-05	1.27E-05	1.05E-06	7.33E-06	9.38E-06	1.66E-05	3.29E-06	7.95E-05	0.000103864	0.00010343	7.99E-05	2.74E-06	5.71E-07	1.71E-05	7.40E-06	2.19E-05	1.81E-06	3.93E-05	6.76E-05	2.32E-05	1.69E-05	1.61E-05	1.33E-05	1.38E-05	2.88E-05	1.68E-05	5.10E-06	1.33E-06	4.59E-07	4.34E-06	5.26E-06	5.26E-05	4.41E-05	5.84E-05	7.41E-05	2.71E-06	4.00E-06	5.65E-06	2.88E-06	7.06E-06
Bradyrhizobium sp. BTAi1-288000	5.19E-07	2.41E-09	3.23E-07	9.15E-08	6.72E-08	1.01E-08	1.31E-06	2.72E-07	7.03E-07	1.00E-06	1.81E-07	3.47E-09	3.47E-07	1.85E-07	1.34E-06	2.72E-08	3.14E-06	3.42E-06	5.51E-06	4.35E-06	4.55E-08	1.71E-09	7.72E-07	1.27E-07	2.89E-07	1.94E-08	4.41E-07	5.19E-07	6.33E-07	4.22E-07	1.04E-06	8.42E-07	1.11E-06	1.48E-06	5.66E-07	2.78E-07	1.32E-07	7.22E-08	5.95E-08	3.78E-08	5.10E-07	5.83E-07	8.01E-07	7.19E-07	5.15E-08	1.68E-08	1.21E-07	2.94E-08	8.34E-08
Bartonella grahamii-33045	1.49E-08	0	4.06E-08	0	4.01E-09	0	1.38E-08	0	2.36E-09	2.31E-09	3.46E-08	0	4.28E-09	0	9.49E-10	0	7.07E-09	2.37E-08	1.76E-07	7.56E-08	0	0	3.81E-09	0	3.06E-08	0	0	0	5.48E-08	9.21E-08	9.84E-09	3.56E-09	7.46E-08	6.49E-08	1.04E-07	5.19E-08	0	0	0	5.40E-09	1.67E-08	1.81E-08	0	0	0	9.99E-09	1.16E-09	0	0
Methylomicrobium buryatense-95641	2.72E-07	5.88E-07	2.15E-07	1.33E-07	1.07E-07	0	5.24E-07	1.39E-07	5.55E-07	6.85E-07	2.26E-07	1.16E-09	1.62E-07	2.48E-07	3.84E-07	9.06E-09	7.65E-07	2.21E-06	1.89E-06	1.00E-06	0	0	2.90E-07	4.32E-07	2.23E-08	4.39E-09	7.81E-08	2.76E-07	1.75E-07	7.75E-08	2.17E-07	3.04E-07	2.51E-07	4.58E-07	2.12E-07	6.20E-07	8.94E-09	6.46E-09	5.68E-08	3.42E-08	3.39E-07	2.17E-07	9.27E-07	2.01E-06	2.94E-09	1.52E-08	3.41E-08	8.01E-09	2.38E-08
Polymorphum gilvum-991904	6.09E-07	2.71E-07	1.51E-07	7.92E-08	2.75E-07	1.30E-08	1.69E-06	4.06E-07	4.91E-07	1.03E-06	3.26E-07	9.66E-08	1.21E-07	4.77E-07	6.05E-07	6.50E-08	1.58E-06	2.29E-06	1.49E-06	1.03E-06	4.02E-07	6.83E-09	2.22E-07	7.72E-08	4.40E-07	8.26E-08	5.75E-07	1.21E-06	4.24E-07	4.20E-07	4.46E-07	4.57E-07	3.90E-07	7.71E-07	1.60E-07	1.41E-07	6.61E-08	0	2.45E-07	9.18E-08	2.19E-06	1.69E-06	2.07E-06	3.19E-06	8.09E-08	1.88E-07	7.83E-07	1.16E-07	4.23E-07
Wenxinia marina-390641	2.42E-07	5.19E-07	3.72E-08	1.37E-07	1.38E-07	0	5.71E-07	1.53E-07	7.08E-07	9.70E-07	1.06E-07	1.79E-08	2.44E-07	5.25E-08	2.71E-07	1.93E-08	1.41E-06	2.47E-06	3.90E-06	2.76E-06	3.92E-08	0	2.90E-07	1.34E-07	5.10E-07	6.14E-08	7.02E-07	1.07E-06	2.97E-07	1.35E-07	4.70E-07	4.79E-07	3.64E-07	1.03E-06	2.79E-07	2.12E-07	3.78E-08	4.20E-08	4.15E-08	1.35E-08	1.44E-06	7.34E-07	1.60E-06	2.15E-06	1.07E-07	6.89E-08	9.71E-08	3.02E-08	9.48E-07
Ilumatobacter coccineus-467094	9.38E-07	7.91E-07	4.14E-07	4.85E-08	1.66E-07	2.90E-09	1.31E-06	2.36E-07	1.29E-06	1.72E-06	4.38E-07	1.27E-07	1.43E-06	3.53E-07	7.78E-07	1.51E-07	2.06E-06	4.07E-06	7.31E-06	4.27E-06	1.36E-07	2.64E-07	5.55E-07	2.93E-07	5.06E-07	8.99E-08	9.80E-07	1.27E-06	7.44E-07	5.97E-07	6.99E-07	7.82E-07	1.23E-06	3.37E-06	9.15E-07	3.74E-07	4.74E-08	4.70E-08	1.95E-07	3.46E-07	2.74E-06	2.07E-06	3.14E-06	5.44E-06	7.06E-08	1.59E-07	1.95E-07	1.27E-07	5.72E-07
Peptostreptococcaceae bacterium OBRC8-796941	4.21E-06	1.01E-06	4.81E-07	3.48E-08	5.85E-07	1.23E-07	8.17E-06	1.61E-06	4.42E-07	5.55E-07	3.07E-06	2.07E-06	2.20E-07	3.91E-07	3.98E-06	2.11E-08	4.59E-06	1.15E-06	1.86E-05	1.61E-05	1.83E-06	9.79E-08	3.92E-07	1.16E-07	3.45E-05	1.51E-06	4.43E-07	8.15E-07	2.83E-06	4.53E-06	9.45E-07	2.58E-06	2.38E-07	3.91E-07	9.71E-07	1.66E-06	3.91E-06	3.73E-08	2.76E-06	1.38E-07	9.36E-06	8.38E-06	4.49E-06	3.50E-06	1.54E-07	3.90E-07	5.57E-07	1.65E-07	5.66E-08
Pseudoalteromonas sp. SM9913-234831	4.74E-09	0	0	0	1.81E-08	0	2.94E-08	0	0	0	2.20E-08	1.16E-09	0	0	0	9.06E-10	4.45E-08	3.41E-08	9.80E-07	7.54E-07	0	0	0	0	2.55E-09	0	0	0	1.35E-08	3.90E-08	0	0	2.07E-09	0	3.93E-09	0	0	0	0	0	4.78E-08	2.42E-09	3.96E-09	1.05E-08	2.94E-09	1.58E-09	1.91E-08	2.67E-08	0
Escherichia hermannii-565	6.88E-07	2.40E-07	3.26E-07	6.31E-05	9.73E-08	3.79E-06	6.62E-07	2.02E-07	1.22E-07	2.14E-07	5.26E-08	1.62E-08	7.99E-07	1.43E-07	6.90E-07	3.56E-06	8.29E-07	1.98E-06	1.80E-06	1.12E-06	2.48E-07	2.53E-06	1.18E-06	1.60E-07	1.27E-07	8.70E-07	4.91E-06	2.04E-06	3.12E-07	3.06E-07	1.87E-07	1.88E-07	8.91E-08	1.52E-07	2.63E-07	1.27E-07	1.79E-08	2.21E-06	1.22E-06	4.95E-08	3.33E-07	1.97E-07	6.95E-07	1.27E-06	2.65E-08	2.31E-08	1.80E-07	2.22E-08	3.99E-07
Renibacterium salmoninarum-1646	2.31E-07	4.82E-09	7.55E-08	4.64E-07	1.17E-07	4.63E-08	1.75E-07	4.85E-08	2.83E-08	1.08E-07	2.40E-07	9.95E-08	8.83E-08	2.31E-07	3.99E-07	5.30E-08	9.23E-07	1.55E-06	5.79E-07	3.91E-07	7.20E-08	9.76E-07	5.33E-08	2.05E-08	3.70E-08	2.19E-09	8.44E-08	1.52E-07	9.46E-08	4.15E-08	5.77E-08	7.84E-08	1.40E-07	3.66E-07	3.93E-08	1.73E-08	1.79E-09	3.23E-09	6.78E-08	6.66E-08	2.92E-07	2.00E-07	4.57E-07	7.62E-07	2.06E-08	1.16E-08	4.22E-08	0	1.79E-08
Nocardiopsis chromatogenes-280239	6.15E-07	2.58E-07	1.94E-07	1.69E-07	2.20E-07	4.27E-08	1.79E-06	4.43E-07	8.11E-07	1.48E-06	3.78E-07	7.52E-08	4.78E-07	3.28E-07	4.90E-07	1.76E-07	1.36E-06	1.53E-06	4.67E-06	3.37E-06	1.27E-07	4.84E-08	4.14E-07	2.13E-07	4.34E-07	7.31E-08	5.96E-07	9.05E-07	5.53E-07	4.09E-07	6.45E-07	6.30E-07	6.07E-07	1.39E-06	4.90E-07	5.38E-07	1.08E-07	1.60E-07	4.18E-07	5.65E-07	1.75E-06	1.55E-06	2.08E-06	2.23E-06	5.30E-08	8.26E-08	1.32E-07	7.38E-08	3.34E-07
Blattabacterium sp. (Blaberus giganteus)-1186051	5.35E-08	3.73E-08	0	2.73E-09	0	0	2.66E-07	4.11E-08	7.79E-08	4.20E-07	2.53E-08	3.47E-09	1.07E-09	0	2.20E-07	1.46E-07	2.51E-07	6.36E-07	8.78E-08	1.26E-07	3.92E-09	0	3.05E-09	3.66E-09	1.53E-08	5.12E-09	6.25E-09	0	0	8.54E-09	4.24E-08	2.97E-09	3.87E-08	4.53E-08	2.19E-07	4.01E-08	0	4.31E-09	4.15E-09	0	0	4.83E-09	1.08E-07	9.46E-08	1.77E-08	1.05E-09	0	0	1.37E-07
Ketogulonicigenium vulgare-92945	4.77E-07	1.63E-07	3.52E-07	1.43E-07	1.44E-07	1.74E-08	4.05E-07	1.13E-07	2.79E-07	4.12E-07	2.26E-07	2.31E-08	2.67E-07	3.42E-07	5.25E-07	2.12E-07	5.92E-07	6.49E-07	1.50E-06	1.21E-06	1.20E-07	7.97E-09	4.29E-07	1.32E-07	2.75E-07	3.91E-08	3.79E-07	6.43E-07	4.71E-07	4.93E-07	3.01E-07	3.37E-07	4.19E-07	4.49E-07	4.63E-07	3.59E-07	7.45E-09	0	2.33E-07	1.47E-07	1.15E-06	8.71E-07	1.74E-06	1.96E-06	7.06E-08	8.83E-08	1.90E-07	1.33E-07	2.29E-07
Klebsiella sp. 4_1_44FAA-665944	2.98E-06	1.80E-06	6.38E-07	7.11E-06	1.10E-06	6.96E-06	2.39E-07	0	3.01E-06	1.56E-06	5.33E-07	2.20E-08	0.000299862	1.05E-07	2.38E-06	1.31E-06	1.72E-06	1.57E-06	1.28E-07	2.21E-07	2.01E-06	5.30E-07	3.35E-06	5.12E-09	2.30E-07	1.21E-08	1.42E-06	3.80E-06	7.92E-07	1.81E-07	2.80E-07	2.20E-07	4.30E-07	4.94E-07	3.64E-06	3.37E-07	5.66E-08	3.33E-07	2.40E-05	7.48E-07	2.21E-06	4.24E-06	1.38E-06	8.89E-07	2.77E-07	6.26E-06	3.75E-07	0	0
Mycoplasma conjunctivae-45361	1.35E-09	4.33E-08	4.51E-09	6.15E-09	6.02E-09	0	1.98E-06	5.73E-08	2.95E-08	5.54E-08	7.71E-07	6.42E-08	0	0	4.27E-09	1.81E-09	1.53E-06	1.09E-07	2.20E-06	1.26E-06	1.08E-08	0	5.98E-08	2.20E-08	1.24E-07	0	4.42E-08	5.94E-08	1.48E-07	9.27E-08	2.19E-07	2.45E-07	3.21E-08	7.50E-08	6.55E-08	6.29E-08	5.96E-10	0	0	8.10E-09	1.85E-07	3.78E-07	6.41E-07	1.39E-06	2.43E-08	1.79E-08	2.14E-08	5.34E-09	7.45E-08
Subdoligranulum variabile-214851	0.001063636	0.000293557	0.000200478	0.000273167	0.000202192	2.89E-05	0.000550902	0.000398853	0.000483464	0.000738879	0.000593158	0.000105307	0.000541714	0.00051449	0.001792873	0.00041459	0.002226382	0.002734068	0.001757998	0.001351733	0.000150195	2.80E-05	0.000959386	0.000428563	0.000777148	0.000138323	0.001309825	0.002453273	0.000993663	0.001049532	0.000546685	0.000736206	0.000493209	0.000547354	0.000599013	0.000240543	0.000140415	1.96E-05	0.000572129	0.000310441	0.001083275	0.000855097	0.001582335	0.001800044	9.34E-05	0.000153741	0.000268136	0.000189245	0.000244659
Lactobacillus plantarum-1590	6.77E-09	0	6.76E-09	5.47E-09	0	3.77E-08	0	0	6.37E-08	0	7.66E-08	1.27E-08	3.21E-09	0	0	1.79E-08	9.19E-08	1.54E-07	4.75E-08	8.10E-08	4.90E-09	1.02E-08	0	2.05E-08	7.65E-09	0	1.79E-09	3.54E-09	1.21E-07	1.34E-08	1.45E-08	1.60E-08	1.07E-07	2.74E-09	0	3.45E-07	3.64E-08	0	1.80E-08	0	4.54E-07	6.47E-08	1.68E-08	8.54E-08	0	4.73E-08	0	0	2.38E-08
Thanatephorus cucumeris-107832	0	0	0	0	0	0	0	1.35E-09	0	0	0	0	1.07E-09	0	2.85E-09	4.53E-10	0	0	0	0	0	0	0	0	0	0	0	0	0	0	5.47E-10	0	0	0	0	3.15E-09	0	1.44E-09	0	1.80E-08	0	1.21E-09	2.97E-09	0	1.47E-09	0	0	0	0
Fusobacterium periodonticum-860	6.23E-08	7.22E-09	4.73E-08	3.14E-08	8.53E-08	4.34E-09	9.50E-07	2.62E-07	1.11E-07	3.24E-07	1.78E-06	1.31E-07	1.94E-07	0	3.13E-08	2.27E-09	1.38E-06	2.26E-07	5.70E-08	3.89E-07	7.15E-08	0	5.37E-08	4.72E-08	1.17E-06	6.03E-08	6.87E-08	1.46E-07	6.69E-07	7.62E-07	6.26E-07	8.79E-08	1.06E-06	1.32E-06	5.50E-08	1.89E-08	3.25E-08	3.23E-09	7.48E-08	7.20E-09	2.47E-07	1.64E-07	3.26E-07	3.50E-07	1.05E-07	2.46E-07	3.58E-08	0	1.19E-08
[truncated: 2,563 more rows]
[truncated: 191 more columns]
