# Supplementary material for: Culture-enriched human gut microbiomes reveal core and accessory resistance genes
Source: Microbiome. 2019 Apr 5;7:56. doi: 10.1186/s40168-019-0669-7 (PMC6451232; doi:10.1186/s40168-019-0669-7)
Supplement: Supplementary file 4 — Table S3. Assembled genome size per species. (XLSX 377 kb) [file 40168_2019_669_MOESM4_ESM.xlsx]

## Sheet: Supplementary table 3 - Assembl
	Sample_P22J90	Sample_P2J90	Sample_P1J7	Sample_P7J0	Sample_P7J90	Sample_P17J7	Sample_P4J0	Sample_P5J90	Sample_P23J90	Sample_P38J7	Sample_P6J90	Sample_P12J90	Sample_P1J90	Sample_P19J0	Sample_P5J0	Sample_P19J90	Sample_P10J0	Sample_P17J90	Sample_P10J7	Sample_P8J7	Sample_P4J7	Sample_P18J7	Sample_P14J90	Sample_P1J0	Sample_P15J90	Sample_P12J7	Sample_P14J7	Sample_P4J90	Sample_P13J7	Sample_P12J0	Sample_P7J7	Sample_P5J7	Sample_P11J0	Sample_P8J90	Sample_P22J7	Sample_P6J7	Sample_P25J0	Sample_P20J90	Sample_P15J0	Sample_P21J7	Sample_P19J7	Sample_P11J90	Sample_P20J7	Sample_P13J0	Sample_P15J7	Sample_P10J90	Sample_P8J0	Sample_P2J7	Sample_P21J0
Alistipes finegoldii	532110	117851	249408	559874	688634	87664	15351	857266	1086067	1070073	1784234	0	806168	1856374	2960983	1882836	163134	139848	143382	611451	24603	254402	243648	153181	264003	1116	238300	1067	1028970	0	536761	82134	2280289	674759	378701	1957102	2213231	39640	122646	1474793	2467515	2676435	25607	1094028	58331	282823	687299	194907	1716713
Megamonas funiformis	134	150	1459	3241	1271	101	274	0	260	270	1542	0	1181	313	0	1486	126	0	0	140	0	174	214	123	0	0	254	102	0	0	1313	0	9082	878	0	7021	243	0	132	0	330	114097	0	3018	0	0	0	823	107
Blautia hydrogenotrophica	26275	27840	14646	39368	45109	1746	1201	1404	45939	134464	97184	20757	23761	54692	14386	34099	33482	34898	9716	27866	682	33852	53180	19332	28169	1747	42090	12102	13663	30730	35893	20273	24768	13597	22218	77237	40762	137185	28385	115894	37962	49358	52863	75135	9927	28417	8188	19906	68787
Clostridium perfringens	9726	9731	17946	51502	15201	271	889	4164	11150	34697	38307	12908	18272	68002	5780	16747	860	8216	994	3782	0	1615	38926	1896	16698	1576	23923	2517	10687	4222	44212	5485	2209	21733	137	26248	33864	429	7965	5157	52972	4506	108	49245	0	3888	6291	4507	13446
Lachnospiraceae bacterium 5_1_57FAA	43548	136712	19104	14003	18524	5332	25149	3378	45406	51531	34228	70559	35683	61592	12800	36593	23112	40366	15681	93640	319	25887	56254	36498	22549	11373	32794	5277	18914	49406	23881	26679	6768	37116	2308	100073	54564	30174	20510	405293	33362	35414	1597439	32941	559	344071	28924	29854	71719
Paraprevotella clara	59528	3980716	263084	92089	50928	3165430	3236	16015	34577	59833	17103	0	599465	2925182	4533	3060787	3313941	3671399	2717302	3427	9703	3445	1330555	180092	58446	0	3436900	12243	39618	2251	51638	801	22651	3275	17646	21478	22604	25053	21951	16349	3052176	10758	13660	22104	37407	3765643	2321	3929125	14838
Bacteroides uniformis	5276979	5332534	7394356	3371659	5017336	5074045	4291747	4899182	5140027	8624873	5273919	471669	7900014	5609722	315784	5874724	6967451	7092534	6223898	5203272	4435454	4484899	6166532	6012122	6306882	505799	6098291	4912474	5569304	468703	4401408	238136	5852245	4990543	411693	6146519	5762344	6795538	7348567	6501712	5320852	6005313	5922422	6151381	6927155	8374062	5205806	4687701	5629502
Parabacteroides sp. 20_3	65703	1509369	415406	386866	409746	536128	65190	78660	487122	203456	189743	74199	413779	1136126	29416	1134018	528675	604613	1117302	379934	14610	300693	204045	479335	293189	93604	319786	21824	188209	72865	340963	48230	237155	567893	62617	172223	799224	36241	480134	121344	1366174	180452	184008	258824	527841	675353	516076	1092450	199520
Bacteroides salyersiae	103095	71109	257377	65248	103941	40562	12625	63329	12706	4672860	5382806	6925	113395	76714	3551	96414	57698	99903	51970	2911	7232	6879	62537	384922	31630	76181	67750	14436	74234	0	55046	3438	41442	3432	35029	4783975	27657	14407	51219	12162	55993	17860	6981	144934	38241	93989	11439	61110	36255
Bacteroides sp. 9_1_42FAA	117288	286872	234492	221034	243749	83034	67409	183735	295223	209909	329358	0	146743	204329	400154	379208	208095	191657	71415	64106	26223	292215	220755	146185	228287	9231	246749	139438	234629	1048	233892	164594	113308	36692	120133	140763	59582	270431	308469	90646	130864	83320	88371	336912	223103	255428	44094	141892	68767
Bacteroides cellulosilyticus	7130487	142221	6583217	3593969	5615475	600700	160557	5937402	165295	6804450	616051	122403	7146771	913785	7512714	766665	336685	377991	342109	162904	113180	7333412	114755	4041305	6836293	163988	152738	148844	5863038	28442	2927988	6941665	4348734	146067	7786726	176870	213997	253794	6272335	194831	577161	4850799	292328	6609545	5630841	313148	48721	287289	226189
Corynebacterium amycolatum	0	0	0	0	0	0	0	0	0	0	0	0	0	0	0	0	0	0	0	0	0	0	0	0	0	0	0	0	0	0	0	0	0	0	0	0	0	0	0	0	0	0	0	0	0	0	0	0	0
Bacteroides dorei	83227	3862912	1569713	4103159	6513953	1277876	1328841	2129994	1832471	1822639	5749957	1981	1569188	2659971	1619290	3614585	1594315	2857700	1528179	5445361	799253	5583883	1854573	1142676	1496238	4418	1884442	3312784	6419803	517	3349931	2168116	1459291	5534583	166658	5365409	1598516	1579463	941278	2005307	2145509	1483688	1418748	6500576	1677409	1329153	5288043	6197407	1500199
Erysipelotrichaceae bacterium 2_2_44A	85833	120232	548590	299399	72631	13378	3291	4757	23850	31902	180195	51634	38621	101208	25114	79018	171981	54665	12732	47074	5005	19527	165384	15047	50852	11528	113637	23506	21202	30275	427743	51756	19536	40432	12900	55521	57131	19133	137334	17363	60033	101846	26041	37083	9118	90062	27833	42015	27385
Coprococcus catus	154051	36885	44443	118711	207601	36705	48867	22305	182132	462009	181263	225159	133983	497217	57676	409368	317276	143738	26192	135005	4296	62748	449378	47398	265861	16271	303696	23304	51901	81539	317587	54393	60273	48525	15529	202487	96966	48559	186607	33356	407999	156700	29116	183736	6938	814791	56875	58156	154696
[Clostridium] symbiosum	94589	9022	301326	45381	45043	5062	36044	1224	68007	56779	16257	234660	299996	125841	28102	42741	82247	60144	472175	82662	22004	593040	113360	129841	74470	1921682	79979	45229	11855	37611	23079	20670	9664	42971	1347924	58776	55610	2243957	23152	102681	114133	38170	2149603	71338	344238	35421	37883	23039	232330
Brevibacterium massiliense	0	0	0	0	0	0	0	0	0	0	0	0	0	0	0	0	0	0	0	0	0	0	0	0	0	0	0	0	0	0	0	0	0	0	0	0	0	0	0	0	0	0	0	0	0	0	0	0	0
Parabacteroides sp. D13	93106	763509	735769	521472	1136501	1047193	93991	40234	595293	378289	418960	0	216286	315014	14603	259630	1197486	1552480	2050722	778672	85867	780918	376469	717603	1003871	9543	741335	17863	294058	10663	857011	17283	88035	1103423	70675	397144	198849	38806	373568	43615	354576	35636	13368	519747	1005917	1301378	756264	1040657	131915
Clostridium sp. HGF2	8870	42697	1640	4982	8974	235	2662	257	2454	3874	49301	15072	728	35242	3818	4208	3041	1223	545	38510	134	3167	22608	97	6611	546	30756	96	439	2707	35713	19369	3802	9317	2411	7727	8766	2138	11506	1603	5028	6750	30287	17979	7378	3303	12894	8426	5854
Bacteroides vulgatus	23743	2194365	1137451	1079400	1472923	1837544	2399307	1758392	1970206	2734576	6040	32805	489086	1795081	2059885	1752403	2447532	1254349	1348001	60800	1963959	886483	1491490	604121	595029	32650	1641168	1864895	290228	32962	1792147	2102067	2459442	96543	39625	9158	1927670	2768154	558551	2004490	1617093	2331237	1176566	563180	1778614	2565353	66032	608842	1696531
Citrobacter sp. A1	0	334	640	1667	1759	0	99	0	144	0	254	0	1978	0	1769	0	472	97	0	201	992	6093	1961	590	0	3527	2632	0	0	229	0	0	687	1592	310	3299	0	10009	0	716	746	3093	1570	229	0	3343	95	463	1176
Bacteroides fragilis	814317	193089	22213	25771	33281	13166	4421	170453	3705	41679	62555	36214	28692	28478	24507	28867	256813	44883	142695	1644945	525	3380	97106	33139	48028	36152	97740	1489740	142000	38768	12116	15394	90418	1693678	305353	38764	390948	38220	9244	264143	15382	126589	50829	86683	27568	225761	1506174	12772	372239
Roseburia hominis	647091	278429	226341	837879	2039292	91477	112046	42717	126140	3200703	3430864	363527	462608	4236034	137006	2754354	1425137	536983	60000	220413	9272	143241	648142	202880	2316830	32073	480813	54313	143493	122624	433395	39214	167985	104062	33044	2447254	1204352	101554	438178	112075	1363672	463785	17279	1752803	13328	3086622	111398	201854	694030
Escherichia fergusonii	10911	760	112	0	0	0	124	0	315	1269	201	995	326	289	98	2887	8570	0	867	0	7908	11705	0	399	113	760	2210	1668	0	0	0	110	132	325	0	2184	0	13567	0	287	112	110	757	103	130	3911	0	0	819
Peptoniphilus senegalensis	1798	0	0	1115	1877	0	0	93	259	0	0	0	0	932	0	941	19778	237	0	0	0	0	0	0	270	0	22375	0	0	0	1106	0	0	1034	0	2598	529	121	496	1113	1813	0	0	2041	0	245902	0	956	0
Shigella sonnei	3687	2664	0	127	0	0	0	0	2805	0	332	0	0	0	0	0	12324	0	0	0	1370	2584	0	0	0	5691	654	3337	0	0	0	0	1639	708	0	238	0	6075	0	1938	0	1067	4646	120	3085	741	0	0	0
Anaerotruncus colihominis	469541	649788	299357	399573	363901	59666	26973	14617	403341	328070	500898	764730	253701	976703	430323	444912	219563	500826	76836	295824	27379	162910	740728	284229	168777	85678	536342	70400	69610	496192	375901	43372	88754	241738	205146	609399	265844	3185694	202836	210557	568517	283487	90379	315811	12170	305471	288001	221414	1113753
Escherichia sp. 1_1_43	654	3026	329	0	0	0	0	0	6406	0	271	0	0	0	219	0	1365	0	0	0	1958	5574	0	105	0	5028	2087	4326	0	0	0	0	0	393	0	211	0	12627	0	914	0	0	559	814	972	228	0	0	0
Enterobacter sp. SST3	2925	0	289	4077	0	345	0	0	5198	0	0	16216	502	0	1728	0	2157	6138	161	298	138	28937	385	1326	0	21864	1726	0	0	0	0	0	145	0	755	2152	117	369	0	1294	2856	0	541954	387	306	5826	0	0	2291
Bacteroides sp. 3_1_19	76738	821418	1119109	943993	928508	1131848	2651	77637	1134293	915309	943657	6499	269359	365526	15179	278418	1154254	1552318	985734	1456706	0	984662	359981	991927	430232	96258	1074369	4687	941866	97389	912995	27596	149903	1532727	30302	714452	317752	4065	567698	852	437243	66435	5930	1026195	769322	1275143	1343336	688844	115980
[Clostridium] citroniae	206751	16447	23132	33537	34410	34139	19935	11846	72639	93542	70949	192759	27701	85789	29776	83305	35407	99860	97016	140338	55454	353733	67889	42007	47491	312658	114332	481355	64581	91130	97657	34828	30038	25774	73624	147690	59788	66235	34603	382272	133167	68319	1118027	88406	66730	106246	76535	22613	183114
Coprococcus eutactus	187439	97206	6604	190654	290387	13524	8938	8941	62869	3248563	135279	167668	74533	476579	13677	203528	176206	149226	22364	43305	3677	181363	341399	138501	160655	14838	255000	10301	129307	29132	139325	12396	11367	55546	1053	55467	140805	21563	95594	9547	221185	37912	6222	2184079	8660	245556	53011	1274638	38865
Collinsella tanakaei	26769	9917	142257	43907	38222	5442	1294	11479	298903	34799	43063	4403	61285	25886	73970	46152	53133	36185	9182	3331	0	8434	43265	84697	21385	620	54430	689	27324	10556	32216	21586	8416	2961	1513	83819	50490	16488	17231	17959	43961	35350	7323	34319	1562	116449	1915	18262	28891
Erysipelotrichaceae bacterium 6_1_45	123520	53631	99312	152310	50162	19931	16678	8156	87326	162267	232480	180801	58104	155857	40887	61820	252032	95436	57996	48157	3576	34293	95807	102860	77308	64652	84222	20741	30761	96630	158979	56988	32397	38993	60142	135030	87338	84183	65243	93106	278713	157167	30509	54637	13444	169819	35614	47412	358302
Bifidobacterium bifidum	5843	2653	19155	2847	11133	1028	28229	38146	2515	12761	152122	2193	14331	4115	728631	6115	31844	6737	1130	6272	206	5278	22726	48675	2168	0	21158	3832	988	4536	7996	1247	2102	27511	465	1661822	7045	4353	3677	2782	5545	60634	124	198402	575	21436	655	6366	3884
Anaerostipes caccae	2786	976	7259	2703	6241	0	0	1237	9156	1139	2790	8246	3627	78159	10759	34746	1597	1607	2069	12165	4235	6624	40060	1113	3876	19771	1086	7977	2719	5493	1629	2359	4443	3521	807	8441	3169	7615	4657	2539	170882	3847	2583	1219	93	3928	7253	6658	8520
Ornithinibacillus scapharcae	0	121	583	0	355	0	0	0	0	0	97	0	2087	0	0	0	0	0	0	0	0	0	172	0	0	0	409	0	0	0	0	0	0	212	0	0	0	2015	0	657	0	0	0	0	0	232	0	118	0
[Clostridium] clostridioforme	197670	115080	60525	123236	64235	3982097	18238	16062	55510	268493	109409	152660	83894	612732	56751	608853	136009	74149	232321	90165	86040	239468	105840	80343	134015	2789080	217203	469954	32945	43311	95448	207805	29720	41710	4970093	169555	97588	74946	56885	5986592	585337	96204	4538244	59387	763800	155492	57791	387811	413450
Peptostreptococcus stomatis	554	223	1561	0	376	0	0	0	0	311	0	0	1250	1749	100	0	433	129	0	0	0	0	300	237	0	0	2211	0	172	295	126	0	0	0	0	220	126	0	839	1649	0	0	0	333	0	453	171	140	0
Bacteroides finegoldii	84960	3459812	101627	119002	198473	40399	27076	131503	138257	3387554	43682	21542	170435	246781	44876	334474	147224	2393753	140954	95562	15177	23042	2124880	96484	4229045	3577	2412718	0	133040	28829	126689	91716	2705788	80772	184270	90419	123223	44366	4381156	471131	212113	724441	187627	124653	4819431	240771	101958	4042600	2394736
Bacteroides gallinarum	56436	81932	137768	109623	99656	69544	8544	9871	43370	157460	79746	2598	200403	56858	10105	56638	94219	124198	80310	101766	0	20940	150006	115170	60351	3768	120687	12304	123295	1270	118390	9154	82690	189646	50298	46063	110722	21194	79543	37843	57119	32019	14048	129701	83710	146207	145929	39803	23211
Subdoligranulum sp. 4_3_54A2FAA	2016313	161246	698279	808654	585599	88748	77463	26447	3461513	2936120	529442	3053284	335881	2089426	2879424	808927	2734701	519742	1793842	2789195	15688	2563971	1149550	1087887	1021429	1471225	1100232	213713	207676	1558571	697809	231854	357661	2855821	596327	1773605	928527	2074596	258045	4097993	1894491	2203704	46604	356494	26547	709191	2766483	398748	4213648
Fusobacterium mortiferum	218	0	0	3412	5943	0	0	846929	1196	965	0	0	100	0	1535	0	0	0	118	0	0	0	764	0	0	0	817	0	0	0	0	3952	0	0	0	0	781	0	205	74049	0	131	0	255	0	158	0	95	195
Gordonibacter pamelaeae	17093	14022	33753	65450	75765	5811	4482	3429	22910	62684	50618	17037	55699	56229	15842	50684	41994	25915	15996	8035	0	5018	70897	67441	22560	0	45405	2540	21567	11768	50971	3975	11978	4824	10641	500278	31790	5913	65642	19624	50841	54506	0	39913	0	89123	5317	50714	64678
Eggerthella sp. HGA1	6212	19096	5204	18420	65817	12909	8546	906	24672	84048	7257	8334	61484	14748	6108	4760	14456	18441	325	107115	892	192	15858	6485	5669	120	38553	26072	1752	12119	6568	63637	11204	82633	821	50549	9847	648	12477	3500	8239	8128	97	1728	131	162231	46460	5240	13988
Bacteroides sp. 4_3_47FAA	43433	529718	1104347	730542	766940	708169	1014209	1465200	1462094	1006211	41308	0	799112	1020805	1333270	1189414	1064311	1609336	690804	13052	1170394	610848	1268267	918306	2634363	0	1515938	1451949	170884	0	885373	1287359	801855	17779	33214	81664	603742	671612	2466694	1189815	1254857	845785	1264868	537757	1606087	994203	17567	700776	1025695
Eubacterium limosum	14832	6682	60279	31027	27497	10015	3824	0	46527	27567	24579	31933	26957	39948	9755	33581	21481	50287	11261	13493	0	21096	48137	95532	35156	4638	26905	4002	5947	11993	23869	2153	5085	8243	7384	33802	21139	16331	11155	45724	15816	38731	15882	30197	1975	26796	11820	8720	49339
Lactobacillus rhamnosus	888	0	206	0	298	270	0	0	0	685	242	155	2400	821	0	272	283	0	0	169	0	393	703	127	93	0	117	0	0	459	932	0	155	0	0	0	0	0	187	110	1845	0	190	0	0	382	0	114	219
Bacteroides ovatus	3984346	1434879	927116	324427	613161	5120583	1437533	1245266	1336769	284669	175089	813088	548967	211358	125	198263	1691516	3206697	1573177	1569784	6087354	1100317	433019	536290	218617	903994	629551	412005	476242	938847	194972	1589	808202	1675817	3093574	233863	1086958	3122543	185470	6685557	144703	1132850	2129612	277625	568589	2496925	1501869	5355752	5157188
Bacteroides thetaiotaomicron	2386856	102496	177253	48989	182991	408217	102717	1019062	4005378	439088	100218	91812	149729	104476	71649	167519	193350	1056944	159492	66409	16228	38290	238631	169120	955506	138371	160675	0	2106035	90219	28105	35303	108606	65842	3375784	32150	94787	1017509	567090	97479	74652	478817	809257	351920	2549978	203564	27944	186938	64922
Salmonella enterica	30704	1951	9255	15934	11156	1368	1549	0	18990	6306	2812	2899	10311	7241	8660	10625	14602	1057	441	1367	21418	109926	36614	11033	39179	56835	32746	0	1972	1876	11974	161	1089	5245	26294	8236	10238	7731	9550	4344	6706	5132	35406	10468	3888	3435	473	20402	41339
Bacillus fordii	0	0	0	0	527	0	0	0	0	0	0	0	0	0	0	0	0	0	0	0	0	0	0	0	0	0	0	0	0	0	0	0	0	0	0	0	0	0	0	96	0	0	0	0	0	0	0	0	0
Bifidobacterium sp. 12_1_47BFAA	63537	112	1193933	84481	304611	0	973713	1688	1188734	10003	307432	14822	71391	16825	11444	18429	1169900	1117768	4246	1129584	10306	1003772	23223	1324895	335930	0	167434	641956	1487308	305	81066	6847	6153	1031029	234	1466948	13280	0	625961	136	6185	334004	0	1393237	155356	119602	123652	9751	27898
Flavonifractor plautii	866161	293419	729421	1083861	799754	55335	77683	9023	1480429	977241	743338	649401	503238	1746456	1272322	1436373	563825	888539	840609	1649678	942594	888607	1608451	1157554	293146	1063217	2664372	1370911	274525	381019	1204606	680265	85691	1554874	1666939	731906	529530	3695580	81975	1617782	2656388	958160	744872	591239	607524	1083148	969079	355425	2540704
Enterobacter mori	1900	1025	2208	8685	440	0	0	0	0	0	291	0	2450	0	906	0	221	1660	0	104	0	30297	201	3302	0	15153	3100	0	0	0	172	0	0	1804	190	2415	0	0	349	1007	2589	0	9515	2463	0	795	198	0	604
Eggerthella sp. 1_3_56FAA	18720	16983	21015	44452	31111	1306	32639	2355	12901	11226	23156	30432	6934	91025	17202	18024	22733	50878	10004	447019	2200	7844	50931	30377	22281	5199	12544	4561	13928	4206	31374	42194	10107	197789	10870	100215	33061	4566	41659	45207	51145	112943	285	28056	457	72909	164050	65816	76012
Klebsiella pneumoniae	9888	4515	12234	7872	14831	1901	722	296	6352	2878	3405	2192	9520	10593	206017	7056	11973	4139	3917	627	148	189558	17878	10914	6105	99460	11897	1771	439	6937	17028	3724	5271	7588	5147	25245	2914	1384	1457	11925	13056	8324	14186	7300	384	14811	1114	6301	9572
Acidaminococcus intestini	2648	6603	1410	2461	11120	4052	0	0	72631	16261	1002	1511	8924	4335	478	956	6997	3561	288	516	0	173	37423	2620	133	412	35045	154	5289	511	12990	3762	397429	313	641	22912	2298	124	920	1314	2292	1777627	0	1196	118	2196	410	4017	2988
Lactobacillus brevis	0	879	0	2090	6732	0	0	0	0	0	0	0	0	0	0	267	683	0	124	0	0	0	252	0	0	0	0	0	0	0	1712	0	137	0	0	12084	212	0	443	724	176	0	0	0	0	1783	0	424	0
Lactococcus lactis	8882	5903	3497	7329	2381	1040	5142	7752	2463	2977	13187	1514	1917	9285	3005	7973	285	2079	0	2488	477	4995	5803	1967	19074	0	1111	911	3883	964	24071	671	3182	2913	96	2509	4316	15933	7713	698	12077	2477	3362	3010	96	3616	2541	4678	2076
Lactobacillus oris	0	0	0	506	618	0	0	0	1580	0	0	0	0	36336	0	34162	0	96	0	131	0	108	2993	0	0	0	1664	0	0	567	0	0	190	0	0	0	296	0	93	0	13011	0	0	0	0	0	0	0	102
Desulfovibrio sp. 6_1_46AFAA	7764	10075	9529	42343	58534	0	0	107	41440	18070	16351	0	6365	26868	0	19043	1793236	2450	2852705	0	0	8796	79478	7657	0	0	2660294	0	29662	0	52691	0	57679	0	17541	26812	0	308	246	98252	25349	104978	0	23831	0	2757362	0	4639	72865
Parabacteroides distasonis	31742	384736	1824388	1788202	1699309	995479	1677	6360	1679875	2093168	1402123	0	110450	172325	1281	121519	1459298	1356708	1063694	756162	0	2107675	225767	1165837	2996081	0	2018774	23261	3560979	1129	1915210	1397	33792	612588	11138	1200093	120272	0	267351	11627	171079	17741	1388	2091834	2153434	1734471	985927	624307	13800
Cronobacter sakazakii	4314	1149	388	2209	8618	418	123	0	612	1297	279	11987	910	3353	1055	1237	1568	1910	232	0	0	34293	2760	1305	6895	17402	566	739	248	2755	2612	1391	332	319	0	1906	241	917	193	1512	773	870	690	618	4571	1468	111	4857	1912
[Clostridium] leptum	1745312	77932	962008	189940	111381	1565288	97374	2604	224520	166502	141389	53499	167598	523667	44513	229221	167650	99261	53870	2665080	455	1758625	238582	1079980	87694	41427	624641	17637	55643	50279	153192	275237	19370	1448206	17974	409988	184141	2647706	42875	107152	640389	152230	57488	231728	4306	262662	30095	94215	293907
Parabacteroides johnsonii	4420817	355522	178427	3175618	1378568	103736	10425	25955	51504	146749	16690	2176	96659	239701	7655	167823	108547	50954	936704	2114	1088	48504	156345	87977	57709	0	159268	19581	53418	575	2796850	11389	49274	6171	4696623	12133	88212	10626	42599	3159	202560	72032	10090	162368	48762	156584	3619	4415528	4834
Dialister invisus	1927956	1745023	7209	2504	8033	2409	1957117	1879302	282393	8991	1028	1132	1226	2774	1953275	1048	37878	80929	655	1815620	0	336	26793	7603	2194091	0	56393	1857697	1012	1422435	2122	416	17410	1817759	111	3633	2189	1800842	1742671	3100	2086	26590	0	2286390	0	1144086	1750664	260054	1767995
Bacteroides sp. 1_1_14	779785	743374	870567	176178	1115441	1943482	41796	2026109	440490	1753949	482401	13590	187738	331141	153051	779894	163060	3675747	216763	114412	9093	26542	251466	692626	1554244	96829	279476	6787	2265693	20284	98709	183664	546785	140309	619113	116351	249243	3772095	1345699	43659	197349	2502140	2792853	1052116	540403	98296	165299	110066	74020
Pseudoflavonifractor capillosus	1456985	418047	1548012	1052404	1277695	176666	89993	15659	2055057	2301165	1098205	1089957	1348903	1702892	599555	1271723	1049548	1756871	560958	1356698	24797	741429	2141281	1360654	798081	62859	1876317	173487	351011	696979	1093985	93694	218523	923408	726134	1519191	716903	1855728	366938	1382432	2183874	1143130	95894	1169880	31636	1308990	458266	805115	1872357
Bacteroides sp. D2	1374336	928435	936380	405089	792614	199830	461859	1108172	430991	390860	90977	90824	479793	172685	43236	220318	815034	504036	3436319	1465262	522	9896147	746095	741625	218512	80666	418943	20251	563802	163504	404203	110	965473	1483437	1559303	123781	757769	1222854	144162	18145	131666	647003	1225162	260452	2653765	1497821	1262432	828111	136909
[Clostridium] saccharolyticum	201216	68399	186030	216162	189612	40822	28689	14494	152618	189435	124879	436978	109344	889652	69554	283130	125247	118993	43135	173591	12316	160598	322601	241510	125732	30632	300874	25643	86181	102314	136665	34610	50265	68482	55020	177702	97625	93076	74054	339650	573698	358546	41091	164500	27306	87379	77660	142601	301166
Bacteroides sp. 3_1_40A	76349	1113874	589608	326589	344352	867024	729112	670618	1608261	938335	319495	494	629930	807473	1522763	634775	1164610	1716881	1488538	103492	1069599	257502	1720552	415059	2323153	94	1209648	922061	844472	1945	399148	1197168	1136529	169325	91731	305948	768819	1027670	2434849	1215606	600065	1241523	1229877	946768	1892697	1795703	119233	376441	1225433
Klebsiella sp. OBRC7	2085	0	1312	8885	1551	0	853	0	1439	0	3503	0	1464	255	2419	221	2007	0	0	0	0	1288	0	1601	0	4159	1387	0	273	472	0	0	0	230	325	10974	0	2147	0	410	3991	98	5746	10585	0	959	0	0	1330
Barnesiella intestinihominis	3231538	3109071	3140840	2887670	2806966	5603	0	3176786	3096453	3094811	115611	0	3102571	2848352	3237093	2954591	2639510	5909	1700869	226	0	3208787	3173731	2834063	3225536	0	3037341	0	3008760	3156	2358086	3062395	2564303	1235	3245334	5589	25121	0	2624401	271	2214679	3192428	701	3185124	2930701	3355751	5595	2314443	2297
Prevotella copri	145471	12896	33757	7250	11867	1573	3266226	1298	2036	4120	18833	194	75198	5007013	171	5217382	20707	26882	6925	0	3627321	4456	15062044	52792	51248	0	12719981	18802	8422	0	3809	0	15840	0	74316	5394	4164	457	54716	784	4630980	7926	135	14934	29179	8860	0	38709	2946
Oxalobacter formigenes	0	760	7053	1477171	1698197	0	0	0	0	0	0	0	35823	40142	7244	20894	0	0	129	0	0	0	580	1159	0	0	583	0	0	0	1558113	718	0	0	0	0	0	0	0	551272	11722	0	0	739	0	567	0	358	1748641
Pseudomonas chlororaphis	0	0	1395	0	0	0	0	0	0	133	0	0	0	0	0	119	0	0	0	0	0	120	0	1781	0	0	0	1307	0	0	0	901	0	0	0	116	0	0	0	0	0	0	0	0	0	0	1306	273	378
Bacteroides sp. D20	45969	50374	205900	104934	27596	88088	119125	36703	57139	230405	31419	0	350393	147320	4705	358494	122245	190558	68964	9111	6919	33354	244169	401142	225133	153	249383	9584	113256	0	45247	277	167810	13052	7653	12822	31479	92372	197254	127675	74819	54192	79959	203307	180881	294463	27994	27548	146173
Bacteroides sp. D22	1336183	550771	570854	693908	596985	314302	350807	765739	1265316	1274537	2442989	1243679	1230736	1520667	313534	1517114	1341032	722506	2199901	3879054	12548	135042	882962	357756	1480508	1690516	837736	102263	1204636	972900	190833	437703	1323730	3535750	2227174	1274041	705829	101731	1136428	56726	1123563	1362611	280769	1297313	1261966	1982386	4259771	400201	308288
Bacteroides plebeius	37932	125136	112571	58491	81906	81641	18820	20085	70860	17268	52674	1456	223977	116488	9789	174996	81636	51038	57594	18472	120	19519	119003	128927	80492	3242	104106	8640	19041	949	55873	21344	90607	6566	27124	31413	64609	9855	68775	103309	131207	58253	73498	14191	14828	207394	31271	96410	71549
Faecalibacterium prausnitzii	8023279	3078477	2234793	9061066	6977723	4830406	5371784	28837	5500512	6451111	8597802	2566763	2140110	5320058	2907809	5699888	7421686	6821864	3340434	3993183	4458852	6190230	3651923	3155642	7243697	471042	4634899	477659	2786567	1611843	5297925	1902858	1927928	5547354	2196021	6710690	7093548	3104781	4368949	4761090	5068381	6643558	22408	4227652	2196080	7696758	4400865	8511677	3903727
Morganella morganii	100	0	1917	809	858	0	109	0	746	2062	505	2404	3051	1488	668	558	3196	564	225	1125	0	1324	1916	2756	493	0	953	0	101	0	686	0	769	0	317	132	144	718	309	889	903	2264	148	3175	0	3057	0	1104	666
[Eubacterium] hallii	516606	41854	28881	65986	67080	15935	36853	26697	37505	96763	108807	102825	46510	396007	51428	78576	32982	182448	3896	162079	490	39508	145732	4890	109651	1260	45452	18273	21249	65648	100559	22924	18703	52263	1569	869719	92685	64977	159058	12774	33274	56619	6899	122571	217	325523	60893	33247	79691
[Eubacterium] siraeum	487322	179411	1009362	248666	977959	724697	27288	3171	241674	206506	2766229	160353	175024	395357	17610	278251	634044	131068	2561829	20786	259	124732	2468592	917848	643665	12924	2200674	8885	512283	2083757	153549	10878	18907	19883	15724	2773973	116974	12522	427115	2908679	489256	154021	4059	1872492	4021	3209169	10432	61617	2975617
Enterococcus saccharolyticus	246	0	0	237	105	0	0	0	0	0	0	0	0	0	0	429	122	0	0	0	0	0	0	465	0	0	0	0	0	0	0	0	961	0	0	110	0	381	252	0	192	0	0	0	0	0	0	0	355
Candidatus Alistipes marseilloanorexicus	212395	104908	94668	337842	80988	4109	0	616701	3196919	2947512	151815	26838	226968	1420812	2516028	313646	47090	6368	30419	2757	0	948650	1484572	106135	1070648	550	2567389	0	2336551	105	549136	1916814	1231388	4635	74374	139994	1018719	0	3775	2653	162806	2694701	0	2901314	909	255167	2395	9664	4830
Ruminococcus sp. SR1/5	219844	136062	112858	111976	369859	15182	94633	23113	847033	355476	1878255	372297	131521	1507000	355995	304827	503447	251789	16738	265676	83633	85045	396635	49536	419430	10008	404567	1556712	116515	83613	118834	102872	50607	86552	12621	2330366	87876	56141	190350	44779	68837	533515	26028	134513	3011	416345	130730	187398	303527
Butyricimonas synergistica	12244	2348059	23065	8982	60720	7249	0	1071	4524	684521	139937	0	19393	77320	351	111662	80696	784217	16351	19751	0	2697	197717	14295	285477	0	76262	0	15551	6981	12210	399	15130	2624	5690	13128	2482	341	14637	130970	75783	852	0	11679	38114	107366	19288	156815	43439
Pseudomonas sp. CBZ-4	0	0	265	863	5741	0	0	0	0	0	0	0	3241	2165	0	0	127	0	0	0	0	271	0	0	0	0	151	0	229	0	636	0	0	2590	0	0	912	0	0	180	0	0	0	0	0	3408	0	8217	0
Bacteroides sp. 3_1_33FAA	22749	231907	84722	159313	160724	43719	51739	55251	37929	191721	68586	193	96905	191274	28994	205122	165938	150860	60466	0	44448	18888	82259	51529	148938	461	103766	118894	211123	1046	158826	38567	99865	20571	28123	198685	33591	87418	151481	55792	94421	77635	51725	285734	85189	63649	10943	242700	67779
Dorea formicigenerans	394735	125201	75315	231393	172358	21658	567911	73904	135403	690794	350621	248728	133796	387492	379014	334891	455582	368053	13783	713498	546	85559	292679	41368	250103	17445	222514	65063	35041	79475	169358	60399	45321	168326	9754	582587	284864	65851	218838	57311	248622	179206	56677	151901	5095	239681	153502	71946	210870
Shigella sp. D9	4205	5013	0	0	121	0	0	194	27802	0	123	0	0	0	0	0	4723	0	0	97	14795	11082	0	101	0	7911	259	426	0	0	0	0	0	2310	0	1406	0	20643	0	210	0	0	744	1983	1330	619	0	0	0
Lachnospiraceae bacterium 1_4_56FAA	45677	12255	22398	46647	50183	7116	20106	15773	21573	61486	134985	70464	28073	272523	38488	91781	45300	62764	17082	115037	103	30890	73694	34305	59884	16671	61600	23622	16478	31838	26790	22784	29637	76143	16124	73258	52901	28923	59467	32738	46958	65898	25962	96889	5909	67767	88935	39244	63299
Lachnospiraceae bacterium 5_1_63FAA	128507	127831	25045	50187	58178	9634	19432	24505	72914	145750	162311	499050	30382	90044	92184	56844	33094	37037	5193	422353	135	17423	60320	9320	148085	2857	45306	34021	17275	27733	52154	22527	22158	62443	13739	484569	260279	491127	90463	28185	123886	49777	2964	147341	810	144448	295752	33843	72468
Tannerella sp. 6_1_58FAA_CT1	278247	143598	174388	374634	238202	41854	29841	113036	2317494	761559	276462	348	1482668	105901	4282	179911	3312971	89193	3100982	64679	0	114579	146761	130129	80367	0	65380	1067	563173	5651	462383	4757	61660	85312	37161	55608	145132	24221	70897	1759	319517	168752	25229	612155	99588	3779336	87094	106403	7276
[Eubacterium] cylindroides	71900	125129	36617	94000	23714	45165	17144	6963	53054	122465	89384	82189	57795	103642	16001	66936	32892	28807	8122	92515	0	25673	86795	29136	17949	5514	64428	6448	12855	58535	71547	14675	10489	51009	3889	72606	72536	9118	28521	90258	151629	19254	1537	52429	495	17643	43977	58727	43614
Pediococcus acidilactici	0	0	299	697	0	0	0	0	0	105	467	0	339	0	348	0	0	0	0	0	0	0	0	0	0	0	0	393	0	197	519	139	0	0	0	363	148	186	0	0	398	0	0	0	0	445	0	810	320
Coprobacillus sp. 3_3_56FAA	34380	111	13175	23953	20284	707	514	1213	7985	25300	54354	14405	13254	38874	5526	33930	2097	8005	1120	240440	11423	5166	4868	1043	13719	1791	4788	992	8128	964	4674	1476	3888	6637	2999	93890	10486	6098	2253	52105	7605	3252	333678	37466	828	10164	13953	4255	12823
Enterobacter asburiae	937	1039	93	5397	509	110	8694	186	281	2971	0	0	133	3561	236	477	5822	140	554	651	122	6052	977	0	909	8863	440	0	914	1314	11442	291	293	0	121	1412	323	0	577	921	1407	3393	2826	893	0	2265	0	1351	1070
Desulfovibrio piger	7150	8153	2239908	1783538	2426962	337	2548	112	2628950	2265554	16282	0	1979862	2655818	2902	2391887	36973	25562	14259	0	0	6818	120011	2382499	12963	0	87330	0	2001325	0	2227778	355	99858	0	8438	20395	499	4547	8996	63705	2466376	351510	1267	1603790	383	13952	0	10770	57823
[Clostridium] asparagiforme	161576	31400	159844	182926	246842	21107	23265	9593	160682	248215	149138	566805	175204	280423	101728	166737	86224	520704	79521	104179	837	4009774	221083	245429	157061	1775993	342918	96263	122197	101991	258054	364372	41076	52401	78367	198828	132525	1579233	70638	4323973	1846138	292916	5013240	274264	2137104	128081	104017	287329	237582
[Clostridium] hathewayi	381493	114988	51871	221282	150349	15403	5584	9326	183514	324958	170715	172099	306934	313296	53403	154042	115814	60584	139085	131942	29976	624467	311246	62314	161258	5347406	179552	24184	40135	50989	267447	85857	41952	30112	61954	101376	89103	70680	64280	314040	113748	313594	77460	46535	89316	169337	47476	198571	269759
Bacteroidales bacterium ph8	2892404	3123086	2936815	2657672	2241533	24568	0	1284414	2939086	2974132	168791	1118	3057577	3131129	431319	3187741	2619254	44432	2634211	101636	0	612440	3030550	2344021	2716611	15139	2650536	17372	938962	2650	2458117	1396133	2197634	92499	288320	279618	1933120	0	1221655	348402	3234438	2895839	7209	3197715	167108	3048379	81113	2979664	309317
Clostridium sp. 7_3_54FAA	253173	73134	243919	189637	198147	42015	51957	28244	183592	383371	275909	859201	238782	607430	68092	240749	176193	131049	1161909	205774	84522	1668560	234017	170836	172482	2518205	228224	148025	44402	197496	203577	203248	106672	47926	2575181	461732	178484	1947483	148570	380123	248093	219010	2029164	142853	1093990	320875	90866	126721	385086
Lachnospiraceae bacterium 7_1_58FAA	2494316	475164	1379199	1165879	1460728	371281	172691	78844	4609351	2948651	1671821	2473931	1684231	2544910	3672158	2237935	1483889	2220065	2559428	4560020	1560441	4753434	2787572	1312670	1474581	2631941	4511209	2208719	782369	1724439	1163383	4103238	387187	3550528	3591438	2334590	1608083	5504679	766508	3926111	5420208	2395043	3726055	1456821	1748290	2456745	2664177	1286417	4586124
Peptostreptococcus anaerobius	1411	2403	461	106	729	0	0	181	116	2541	6611	2672	10456	13254	0	55997	11465	2565	418	1663	0	4903	10799	1268	2320	0	587	0	0	1378	553	0	1918	928	348	311	45058	213	442	777	5621	787	0	1036	0	2140	117	2711	4311
Campylobacter gracilis	0	602	111	0	0	0	0	0	0	134	0	0	0	0	0	0	0	0	0	0	0	0	0	0	0	0	0	0	0	0	0	0	0	0	0	385	0	0	0	0	0	0	0	111	0	0	0	0	572
Bacteroides sp. 2_1_33B	5816	714392	221307	445043	268366	308598	706	34170	239226	79646	154748	0	166296	880278	23710	712009	263963	166960	627966	206857	113	64833	100153	297996	33398	1410	265012	13311	24754	5785	353752	25720	9987	163794	14968	75720	662692	0	367436	108395	996851	3265	7402	117226	77619	422658	217912	563173	16888
Escherichia sp. 4_1_40B	8728	3578	0	0	0	0	0	0	18233	0	797	0	0	0	0	0	945	0	0	0	3900	6662	0	0	0	3980	136	18326	0	0	0	0	0	384	169	4867	0	2016	0	108	0	0	0	1144	1111	830	0	0	0
Coprobacillus sp. 8_2_54BFAA	10225	8521	4027	8732	166651	5145	6780	2187	7890	29293	12520	16105	4936	45934	2670	24482	8797	53263	6199	47372	2462	67250	28949	4537	10026	50255	95219	3251	2714	13371	62764	3415	3556	7874	3829	47105	9698	15453	11834	68881	61011	56940	128363	5927	4566	15609	19159	9113	39189
[Ruminococcus] obeum	537273	207606	160172	879278	587687	94698	275862	85864	931712	728621	872796	1096790	495710	949846	164243	661543	425661	589372	81979	3273332	12091	194792	545342	178025	743918	43504	693162	96990	102546	194041	806009	399875	129771	297420	35159	2589624	528494	231035	494669	222434	607341	372256	88914	364737	26173	613054	776888	204597	883526
Bifidobacterium longum	13093	1529	472265	44485	107699	1166	335774	1461	448978	5771	122254	3345	110863	8380	9758	3209	979082	462940	875	492734	6225	429688	45317	684335	104350	403	72240	198094	853106	5772	27668	506	2074	393663	524	946022	10210	1238	213830	4668	48530	121367	127	692664	44201	45739	42811	7581	20611
Pediococcus pentosaceus	0	0	0	0	0	0	0	0	0	0	0	0	0	0	0	0	0	0	0	0	0	0	0	0	0	0	0	0	0	0	0	0	0	0	0	0	112	0	238	0	0	0	0	0	0	0	0	0	0
Bacteroides sp. 3_2_5	1656429	1247339	15787	111057	202202	19146	29474	1118204	17568	27681	248958	0	22205	32653	93	30806	1478277	17459	166162	1068723	1440	1754	41948	25429	25482	0	16425	1196842	18015	2041	13401	0	32110	1434165	693061	14569	1609037	0	21313	1340144	15172	13289	4055	39125	21060	1166671	1260104	96479	1644445
Pseudomonas protegens	0	0	0	0	740	0	0	0	0	0	0	0	4956	0	0	0	0	0	0	0	0	0	0	0	0	0	0	0	0	0	0	0	0	0	0	0	1003	0	0	0	2506	0	0	0	0	0	0	0	0
Enterococcus sp. 7L76	0	0	0	0	0	0	0	0	0	0	0	0	0	0	0	0	0	0	0	0	0	0	0	0	0	0	0	254	0	0	0	0	0	0	0	0	0	0	0	0	0	0	0	0	0	0	0	0	0
Bacillus thuringiensis	255	0	248	4773	2692	0	0	0	0	1465	397	725	97	16834	125	17901	0	0	0	0	0	0	0	0	0	0	0	0	165	554	4904	494	0	0	0	1567	106	0	426	709	1497	0	0	2379	0	106	0	0	0
Eggerthella lenta	1816	14320	11041	11783	21963	2400	2896	435	7916	10041	30879	5379	8005	18601	3133	12750	4406	4821	5430	43343	0	1834	12804	5994	10614	0	9281	2191	876	1845	6322	18472	2249	21586	238	143745	19351	1564	2426	3527	21215	16848	0	4248	0	187384	14578	10553	20578
Methanobrevibacter smithii	0	0	4736	0	0	0	0	0	0	0	31054	0	188381	1646883	0	11154	55116	0	11519	0	0	0	68177	1920	500	0	84057	0	1175339	0	0	0	0	0	0	603009	0	0	0	0	1093840	0	0	1292270	0	546606	0	0	0
Collinsella aerofaciens	434322	27704	118230	173807	360805	5547	393	1068846	1859583	386322	1838425	13689	222563	1297762	1882002	1236301	1456060	1549948	12032	3718	0	2445	1636055	143236	317066	0	295825	654	35931	60763	76608	230187	477692	7557	3753	2432743	9096	1684566	17394	14623	27781	1264288	0	30675	276	1207120	3627	444801	2276152
Bacteroides sp. 4_1_36	33029	426101	93068	166110	119580	110199	353885	168623	13494	133983	84978	12166	187251	182412	80329	286614	274033	160145	109744	58081	124496	4664	382214	94537	204629	29973	418111	35794	137596	24855	76442	95077	281298	198302	97649	70431	259013	76687	197291	115087	74766	196319	131837	194141	178440	181299	239149	166394	248117
[Clostridium] bolteae	226026	29051	396911	104802	69018	106257	43112	129326	127857	258472	83397	518105	109045	152398	93782	66647	40315	82982	4372351	297179	4711480	6219454	122729	563157	99805	6122034	4181366	537570	370620	127989	95572	4617890	34539	30006	128228	74256	94186	852754	54771	5656861	5217931	145627	6517527	67436	2198095	100275	72822	1287954	3053826
Enterococcus phage EF62phi	0	0	0	0	0	0	0	0	0	0	0	0	0	0	0	0	0	0	0	0	0	0	0	0	0	0	0	0	0	0	0	0	0	0	0	0	0	0	0	0	0	0	0	0	0	0	0	0	0
Ruminococcus lactaris	536109	537848	248788	2590596	1287405	14404	2049846	15670	76262	667516	447653	509593	400548	1734341	104059	1288343	164605	175143	11678	428274	1226	71888	1401192	71610	1239670	23060	501277	35780	37680	51321	2661069	17446	43451	344169	17685	231440	142927	34388	165039	20319	659612	78859	13438	584494	688	405440	220586	58408	432451
Bacteroides sp. 2_1_16	1396957	271956	31638	46395	72223	5859	5548	278756	13178	9856	12686	896	42742	68538	207	15087	403021	150467	31057	556086	0	24877	46030	32701	128522	46242	65580	1158171	152143	37473	11509	371	77778	611207	1394564	36200	587247	67385	58135	337337	14250	19242	61531	140599	86978	396580	1021080	34963	503097
Parasutterella excrementihominis	1758220	33706	37304	48382	75239	621884	94	93	33863	674529	1099859	37614	85841	930	807	2238	755469	335349	95791	1438126	0	1050340	3609	41250	204982	0	286703	0	205949	3166	69108	948	106098	1370528	1367435	539976	0	1367721	1947412	1065010	81128	5394	980106	275148	1483041	333788	1361295	141343	345920
Prevotella stercorea	202181	15298	279554	13268	35152	17202	3223	61054	1506	64246	10642	0	287581	2663461	1253	3075333	51346	172100	56387	127	0	144	3430100	310760	130141	0	3436469	733	185913	337	247113	687	3943	2870	154657	1103	8140	820	180980	7672	1040504	3362	359	37352	316709	363303	1404	2983	11961
Oceanobacillus kimchii	1043	0	1915	3527	3715	0	286	0	461	763	2228	0	5875	1107	0	839	0	743	0	0	0	0	5030	375	1089	0	0	0	0	0	1637	0	1132	0	0	0	0	0	852	0	607	0	0	2302	0	1474	0	644	0
Klebsiella oxytoca	582	581	333	9116	1506	341	317	0	171	882	134	0	2153	3517	4474	736	0	1735	155	98	0	1414	698	2076	1199	4985	0	0	588	263	2244	456	519	1186	0	823	536	0	862	683	0	2170	955	270	0	2054	103	6422	754
Enterobacter cloacae	15321	369	2566	10041	4837	117	287	244	4346	6199	2840	1753	5111	7012	4166	7654	2837	5953	584	4906	0	4944038	4126	2421	7238	1969603	7920	1390	2333	5938	7988	3339	2552	2214	7999	10183	879	634	5485	10246	24650	3581	71321	8469	657	2725	2232	1255	4445
Parabacteroides merdae	77978	3964751	3194389	4444918	4332079	3438103	56762	167425	4371129	4929378	3916558	4768262	1968004	3894417	93538	3849715	4225982	4212880	4098251	16794	55041	4415566	4567984	2770077	3977993	4136521	4205638	55106	3997663	5436454	4502340	149927	3657357	2462	43739	4034840	3482942	4278641	4176170	4240327	3937214	4302115	4675296	3608445	4065390	5151810	14793	2207620	4319642
Odoribacter splanchnicus	3553299	3432798	1247834	1094596	3284827	369248	5175	3831461	3805625	3390782	4004932	0	1264103	2340515	3045856	3842268	3486173	4368738	2620631	3490576	0	3213589	4170534	622813	3617251	0	3816283	3230	2426033	0	322244	2670624	1845293	3592294	2630190	3329994	2093042	126	1546710	3096839	933094	168675	1588	3328087	1296885	4489107	3144783	2707896	1335688
Enterobacter cancerogenus	959	477	1103	935	2743	0	0	1287	347	1537	1575	101	1040	970	2446	736	2223	9420	1610	119	0	14358	1680	2862	6019	7747	360	617	3796	1943	2334	893	254	377	938	2676	255	280	947	1149	4450	10975	355	1363	471	788	1260	125	609
Eubacterium ventriosum	170597	64921	433817	115869	172290	44910	31767	27985	21549	247968	185172	88906	94959	798462	49942	299768	1092098	296098	18562	174033	1036	60825	313743	28106	229944	2196	122559	19552	75036	64549	126532	49535	46326	89565	9948	145408	233594	509429	368996	145455	165804	343017	33562	212860	5909	94480	117324	89058	611961
Coprococcus sp. ART55/1	79451	101424	28443	521461	2509671	28760	15469	11078	67801	104030	76762	97055	124715	390626	25323	180548	691689	70593	69647	81141	6014	34277	1763142	28153	151671	11147	1521978	10540	75475	69330	255642	22333	21835	45085	5155	82622	3014090	23917	86100	49302	227316	27811	7510	223865	3495	133646	38245	177982	119370
Bilophila sp. 4_1_30	2959142	1017707	1117538	126113	119937	673635	237407	753057	803078	391216	4000504	0	1030058	1917341	1075623	58168	3670249	3040372	2077445	0	121313	3648183	4037681	1547093	1280898	0	4031351	0	269334	98	835842	2091665	2013055	0	2495287	4017126	7992	3650010	1152624	3351271	2470182	3347117	3926340	178424	299913	2405878	0	1593020	3783372
[Clostridium] hylemonae	21939	3780	4018	8742	20208	266	2852	200	12741	71381	17215	28292	20318	40519	12894	22709	8290	16206	0	29053	0	109	30891	3563	29676	227	19923	2456	1111	3543	3567	14956	3181	16700	1121	24528	15767	9348	35829	29178	19169	23427	6104	18187	0	20532	37606	30840	22947
Escherichia sp. 3_2_53FAA	2302	1734	3236	1505	0	0	0	0	36134	0	142	0	1423	0	0	0	17541	0	223	206	38000	3682	0	1588	0	3942	2299	34354	0	0	0	0	138	1867	0	833	0	79020	0	100	0	0	0	5624	320	5583	1057	0	0
Peptoniphilus harei	721	0	102	0	613	0	267	0	0	815	423	2373	0	120	0	111	0	0	0	0	0	527	0	0	766	0	0	0	0	196	0	0	0	0	0	193	0	106	2013	706	205	0	0	577	0	901	0	122	2050
Sutterella wadsworthensis	5158	214725	52807	463684	478566	4846	337	5295	2529255	87639	16580	153905	63128	521448	13213	2556538	146928	1582454	2915	8109	0	27914	2674011	70783	645812	0	1583758	0	1820	38730	435009	3880	374397	8728	15000	10891	150266	958	9935	4096	21533	17105	518	2366	6941	301824	6910	326328	1002
Pseudomonas phage LMA2	0	0	0	0	0	0	0	0	0	0	0	0	0	0	0	0	0	0	0	0	0	0	0	0	0	0	0	0	0	0	0	0	0	0	0	0	0	0	0	0	0	0	0	0	0	0	0	0	0
Coprococcus comes	349286	62849	64067	148437	315797	22229	2537182	66359	93531	253911	336935	1427403	850782	1176595	122743	566040	525012	190339	17268	196853	1223	81830	556223	61002	360721	17061	179649	60613	81264	100804	115876	76868	68908	64596	5513	465841	228731	162981	2623613	144973	213181	1706852	38742	237379	5112	464205	92992	74051	631212
Ruminococcus sp. JC304	619401	206855	101107	112776	285546	23865	108827	35350	137379	1015156	832041	533678	157201	456605	242226	269119	185795	285556	25725	533639	6128	184752	302034	87461	361453	5756	318208	246377	88603	70720	119476	155837	53981	113564	15535	955879	280784	164608	191663	58043	316513	523087	34909	194645	5916	195006	319199	158929	391071
Alistipes shahii	2872435	2382302	4156615	2334646	1881605	604104	8752	139894	2739714	5235074	4013692	28997	3452273	3078712	46759	3310738	2781599	3793536	2215919	3084725	0	2242410	3650424	3050306	2554939	11365	3595280	0	3758344	6971	2174614	39163	2827577	2998412	2335196	3512072	3225248	4004	2478878	3129491	3010171	2897994	15378	3980249	1116272	3193475	2847534	1834376	2912985
Eremococcus coleocola	309	0	0	0	0	0	0	0	137	0	93	0	0	1627	0	447	0	0	0	0	0	169	0	0	0	0	0	0	0	0	0	0	0	0	0	1210	0	0	0	96	0	0	0	331	0	0	0	241	171
Phascolarctobacterium succinatutens	33482	119375	191566	189268	198612	56191	4804	3311	396452	985129	674866	87220	547133	2327264	41574	1927297	279451	209552	10144	37000	97	23389	256842	80375	64244	23166	83037	54330	55723	30523	131584	37206	54993	10163	11441	658087	1657984	25659	95056	5236	1897773	855875	19124	53415	19658	418901	14591	77066	22606
Bacteroides nordii	2291351	110530	43832	10627	43018	120374	65811	93032	15008	46454	7440	234	66456	44085	3384	111197	106023	4479445	90092	170	852	1100	521184	25372	181439	2035	619047	75665	277981	538	13808	3683	22863	0	1359900	18721	1000964	34990	8773	38181	61964	35793	12456	298100	12113	241908	143	1144197	15955
Bacteroides sp. 2_1_56FAA	1502156	477594	44432	72779	142995	113017	75934	445518	22571	159973	171236	4120	74304	51039	13829	40522	860289	166027	356113	1801016	94732	50239	159355	103098	310123	6216	115822	1369836	210074	451	40773	34023	70244	1248247	3452931	229705	875047	2639	344659	625437	78177	121577	4721	111746	160629	666779	1044356	81184	907935
Bacteroides sp. 1_1_30	1333085	548911	439405	622834	443448	353777	649757	3519217	1210236	2365979	1105918	1439412	1447836	960172	3951339	1019974	1199834	3831803	1865847	1363461	148110	50382	753692	336983	2092786	1834261	787699	488355	3083020	1049305	172885	3772721	1914293	1182796	2835048	1566724	685045	271570	1343906	145382	724380	2307274	241329	1429652	1745353	1574209	1151084	657010	444621
Enterobacter hormaechei	3153	344	1641	409	0	326	0	0	0	0	1387	0	3258	9429	413	0	3041	2242	0	0	519	242239	0	2166	0	295846	377	104	0	0	0	0	0	221	863	2635	0	5485	0	397	4013	0	3260	346	0	121	0	0	714
Eubacterium rectale	3167674	107056	82241	2720026	2568800	441940	2095124	1808475	441433	2128058	3237765	616670	827715	2780737	2774112	1968930	3047601	3303478	51191	2537218	1561	103569	2960210	61352	1560204	18533	367113	3130937	123263	146639	2542028	65085	266775	2342059	12189	3067564	3300754	122374	3302660	35498	366138	3398968	20178	2593548	10854	2913726	1597272	896805	1980828
Roseburia inulinivorans	3717993	320257	768307	3535153	3071929	82728	1908089	97502	233364	3811205	997446	3631462	1182683	4135839	1171856	2552808	3548209	2595067	100387	3317108	4195	162714	2493082	324371	4117956	13010	1030783	105839	176209	250850	2242649	109997	2402468	280706	79721	519619	760322	2851792	1630467	154578	1247613	3966527	19083	1066453	25898	1923818	1342321	291304	777020
Blautia producta	108917	62350	18406	32367	23987	5430	56490	4722	39742	76086	94568	121508	17551	162228	20288	120669	35366	35515	14332	147733	1706	33264	55262	19184	60344	219677	94709	35314	7947	64807	32497	52693	8397	26635	22134	75757	62154	36537	30264	390654	21079	36395	359021	22535	8726	168803	54767	39115	70347
Roseburia intestinalis	4381491	693534	598890	3454321	2107634	2210424	561715	38339	238088	334217	694799	735907	1001571	2241454	169444	3685086	868788	613377	79046	358105	2834	231453	1232359	436027	1344617	3330	1049291	68034	586117	197694	1709925	28691	1856502	145105	78540	302337	3519958	177234	3773823	42157	1000090	4228634	24675	610660	9670	2076709	155635	1789900	575150
Ruminococcus bromii	714708	2002895	1494482	127783	496759	1762683	57366	1317	2087975	1364256	1543005	51126	1779770	3087029	15740	308918	1459774	2277445	797178	14899	412	71323	2272880	1021318	31979	2201	1728239	17934	1883494	230744	471872	12588	20178	6898	9793	1892323	2041779	54082	33030	1782314	2125670	271494	2669	1653571	1338	1871433	24556	1632635	1753287
Streptococcus salivarius	114031	7489	128	1919	729	293	1773	24378	2210	6535	8923	741	688	34562	39852	93559	511	5100	0	1614	5189	48883	23464	94	111881	0	99	0	507	0	440	1128	1591	311	0	270730	86502	134600	37727	0	40179	981	16225	30217	0	4310	167	2101	1498
Holdemania filiformis	2359109	106167	76077	292531	139646	16095	22592	1556	2305764	311819	41958	2753322	95070	369794	18005	302650	243427	321779	60977	856037	1586	393173	336219	97568	41893	4468	248312	14008	34101	243089	248060	12025	41710	49992	49776	53010	75063	308941	42030	79558	405047	444448	14396	271143	3356	104504	185386	70285	2948452
Enterococcus faecium	13380	8636	5452	16617	16139	3996	883	201	24409	22244	19435	14251	9417	3723	115	3873	1290	35182	223	17076	148	9226	7387	3320	9356	870	6745	3087	4012	4232	9208	3808	1969	5173	2887	28540	5027	8445	2924	23546	3185	16442	4315	9877	1442	1309	5559	34896	12175
Bifidobacterium pseudocatenulatum	114670	17608	36289	29561	566543	1668	10057	109897	31184	31058	1873705	2708	340732	72852	593473	46050	24041	77416	7412	12324	6194	5738	66239	13272	5734	732	23059	3384	3560	1717	8945	430	13482	9870	9825	1832704	840355	17067	6195	18927	186256	182602	744	95145	479	44457	4824	39757	17489
Parabacteroides goldsteinii	84638	139073	285626	73481	249655	40551	13358	34887	45867	32030	46641	27388	530319	4233650	703	496107	106809	42592	53370	131933	15514	62682	176165	63124	33263	10006	1970026	10800	97729	53329	185569	23804	37442	168012	80056	25298	1175553	60297	32487	8349	1915256	66578	80398	64671	31221	291959	130856	100897	12172
Bacteroides eggerthii	84138	48392	2951660	27155	79398	140744	21346	53359	103863	144534	22147	29922	3377785	41290	346	56613	52630	3962448	19392	33190	0	3797	82029	2308414	58925	29545	48380	3903105	249305	93985	50168	890	65599	29202	177556	3168	3625389	4252719	54929	26642	39282	62505	3829232	213139	60711	42253	32397	20404	61837
[Ruminococcus] torques	473898	374962	570284	734596	371630	110984	1161143	111838	2485787	1855738	374363	593802	526978	2002944	301836	630673	1212177	826568	122965	381811	21592	363350	544499	213248	314467	126255	553840	222074	140906	162014	363298	375284	165454	211068	35554	501377	313291	103679	561269	332986	777475	518277	93728	356433	18633	551772	207981	237830	1093700
Bacteroides intestinalis	4900650	102239	219348	321830	1356963	4273360	23055	165631	23615	47353	4496291	114	146267	4016497	40613	2771081	5745121	5588048	4987534	17497	3740	1650	99503	54329	150499	0	73476	30156	139302	5222	400296	29754	3006924	22969	5348656	206714	39806	283	166698	48770	5086168	5884858	28852	96527	93728	5416160	35386	92005	20552
Bacteroides clarus	5969	2930439	310243	44425	24356	29710	27803	2482	71728	3326451	3680590	8496	458702	73186	6818	134243	3515390	90134	28904	13113	0	1103	113638	179301	56856	133	94330	114	2780265	7471	86194	4897	20461	16493	99243	3695227	48793	4341	23431	42138	100328	45353	26771	2594943	32110	3595384	21181	2818909	28569
Bacteroides coprophilus	29113	50918	153003	25428	28081	23227	35128	39105	33920	46614	1195	1385	166329	128831	10552	112982	40482	3479958	31702	57733	22392	17166	73279	82585	48105	6821	29800	114	14073	1145	25304	6092	38852	58113	59109	7220	31614	48010	53498	2594	110202	67907	18715	33789	53780	23878	59292	41740	5751
Bacteroides coprocola	54294	3726091	571208	32359	36125	26422	9950	81359	68057	91216	87713	2124	878673	262595	11283	284597	248035	120990	82953	14609	60128	30987	242572	221134	161657	1711	225449	10100	120395	11125	24142	10321	77801	16059	46431	95573	16991	21114	89846	151809	210036	277062	55171	221703	146238	317165	6383	3668728	97177
Bacteroides xylanisolvens	780230	260648	203629	207492	191111	53345	470335	1135608	567539	1278602	1031461	832557	945210	533183	1243342	432972	734569	1147148	774212	781872	1134	3865	286458	161282	1256981	884308	442143	56782	1634234	363132	65986	1161155	1060301	1034422	1365007	1092778	357959	33944	486570	26782	299448	1208394	134418	576650	701603	1055521	723658	246622	54917
butyrate-producing bacterium SS3/4	821777	286029	110027	563702	477201	33641	708191	25581	279950	1140146	432050	1273030	191577	1427587	238147	876806	542236	531161	60783	628545	21278	278417	720797	175436	935212	20768	816958	35208	202391	190050	578155	56653	138449	91511	86186	186087	2796497	1884548	1199039	99090	924732	243421	328170	446360	372495	436765	184480	469730	517398
Bifidobacterium adolescentis	8917	3218	85813	17385	99527	1450	3316	3679	15877	4895	923247	5563	926630	131773	16157	243383	305740	1895764	448	1637	0	1322	1568365	7860	6293	0	20210	711	8444	3894	15413	0	461800	2863	423	2321647	20146	1294	12501	2672	3116	1751736	0	1733530	259	1215210	4884	8202	877
Bacteroides faecis	142108	70185	76884	57677	99587	85993	104621	175647	126323	5552311	63022	833	38315	190420	37627	134550	5999929	145664	4744264	21254	0	19134	5161477	59644	214598	213	5614101	11685	94994	101629	32686	18899	4255157	24485	228788	47320	5471805	68961	232741	10874	85271	5645560	196790	61503	167161	5930690	25926	52935	15239
Alistipes putredinis	2488897	2601317	3198453	2758651	2629791	2037392	2739	2315246	2475722	3329473	2698562	635	3157353	2496426	2490453	2982454	3259416	2435569	2252351	2458083	6081	507610	2194217	2793088	1410935	611	1905875	3191	2897096	4865	2704443	2408368	2619180	2645501	2425543	2576493	2203953	456	2645534	2349446	2319641	2356792	4569	3363002	2100612	2941817	2567112	2412673	2333221
Lactobacillus paracasei	216	0	0	0	0	0	0	0	0	0	0	0	0	0	0	0	0	0	0	0	0	108	0	0	486	0	0	0	0	0	0	0	0	0	132	0	125	347	96	0	0	0	0	0	0	0	0	0	0
Ruminococcus champanellensis	122373	24009	1784202	426298	312205	37201	11072	0	146923	148239	273745	72484	318814	368736	16935	304743	110719	413702	9004	22474	0	49966	401574	1904586	109067	3114	153358	4257	51039	22836	434672	7564	38561	8329	3468	176104	111279	20288	75835	71531	348055	123726	0	186580	1937	97716	16947	106119	533394
Enterobacter sp. W001	0	0	0	0	0	0	0	0	0	0	0	0	0	0	0	0	0	95	0	0	0	4300	0	0	0	3344	0	0	0	0	0	0	0	0	0	0	0	0	0	0	1810	0	0	0	0	0	0	0	0
Clostridiales bacterium 1_7_47FAA	115808	30208	108580	66417	52979	29877	39873	16086	48809	91685	132437	1042584	78978	188603	35128	320782	78402	47464	78543	203850	19582	696008	116572	85638	78053	285097	242136	348984	58527	307354	54672	38651	30118	38152	37762	142932	73034	168290	58923	209052	214304	132900	1808287	49058	337887	52625	91070	49070	288773
Erysipelotrichaceae bacterium 3_1_53	35289	25648	9822	23311	22944	5387	5007	3376	17686	309633	24591	13001	19343	34354	16426	10549	12241	12149	4932	46232	776	90402	45125	4951	24914	24351	62901	3312	6467	6072	10634	9231	9694	36027	10420	36043	32270	4607	11726	17629	22734	42745	5893	7124	2004	14866	18349	10699	14846
Leuconostoc lactis	1027	0	0	0	249	0	0	206	0	0	364	0	0	0	103	0	0	0	0	0	0	460	0	0	2444	0	0	0	0	0	0	0	0	0	0	0	571	1142	326	0	215	0	0	148	0	0	0	0	0
Escherichia coli	1576015	838307	110057	82491	88186	1142	21312	5088862	4625872	29329	243080	2523	39645	14661	20482	10428	4613672	12636	5670	23830	5239577	3256197	8334	64400	13248	1650926	264831	4936384	6382	19263	89778	6724	17945	440039	5012446	733743	8097	4482014	9100	250663	4898490	8547	4747419	378205	196040	421093	19285	147759	5022497
Bacteroides stercoris	3875887	97987	177757	3490992	3450749	39924	55122	56396	3573378	3367570	54977	380	740509	1678536	61556	2935847	93531	38298	47254	17018	5458	7494	3457572	148258	3608471	1809	2918718	10277	3605733	214	2745034	57133	77586	26607	2731855	55987	66101	7271	3494611	3649583	1582900	46863	7597	3481556	3631440	97646	4606	73057	3451521
Bacteroides caccae	3751979	4785166	1697504	3721058	4313027	3391626	201954	5359657	461351	4411861	4412921	175059	2649809	4691721	199795	4619027	5047153	4882185	4293398	100752	153152	4870501	4475193	952233	4095355	170762	5087227	173172	4585612	85106	1277806	189700	1802284	105684	293677	4207218	129548	2791	2809720	143828	4270888	2228626	68504	4254677	425341	5975121	196140	4189171	78103
Alistipes timonensis	73741	118473	707356	289458	287856	19315	0	16960	125321	68788	273270	1766	555364	285592	4484	279645	72188	96595	52589	28135	0	485485	258989	451721	66358	38449	386575	0	334730	1714	326985	2665	44468	7133	52565	271365	34694	0	27757	15815	187743	74479	0	3079742	9644	116863	16320	167443	27737
Lactobacillus plantarum	0	0	128	285	1246	0	0	0	0	0	119	148	184	250	0	1683	0	0	0	0	0	0	3030	120	201	0	0	0	0	0	1377	0	0	0	0	383	0	0	0	351	195	0	1038	0	0	97	0	0	0
Pseudomonas sp. 2_1_26	0	0	0	0	0	0	0	0	0	0	658	0	0	100	0	0	0	0	0	0	0	0	131	0	289	0	0	0	0	0	0	0	0	0	0	0	0	0	833	97	0	0	0	0	0	0	0	0	0
Streptococcus agalactiae	815	0	988	11048	2791	0	0	0	466	172	626	600	1096	3047	0	294	3068	1323	0	0	0	0	2754	2169	0	0	275	0	143	701	5465	0	218	736	247	3047	0	0	633	392	932	632	103	0	0	361	721	621	316
Clostridium sp. M62/1	527280	166174	309897	554048	322453	59660	44064	47360	469169	365999	233504	271487	283396	607927	176884	433098	347160	369878	68524	173410	16105	165205	259576	202323	211019	65917	229128	73127	171502	158275	598964	86088	145349	140573	113867	273778	307073	121508	248780	383612	748319	431211	79790	294095	14883	626674	155144	231444	880093
Streptococcus australis	667	1639	0	0	100	0	105	145	761	303	0	0	0	446	0	577	0	206	94	656	734	278	566	0	121	0	705	0	0	0	0	0	0	0	0	573	854	408	224	0	452	494	0	101	0	0	0	300	331
Enterococcus faecalis	12799	17380	17522	30446	25747	825	5426	1076	8534	34228	21405	19999	15228	36695	6401	44844	7031	41183	7388	4193	12100	5114	33391	23119	16346	1115	22891	14662	16291	5321	29257	22294	2771	4239	3630	36432	12154	9388	26222	16488	53851	10861	9942	66983	14445	15723	787	9736	14163
Lactobacillus casei	2634	1053	1241	3995	6503	1474	0	1960	3139	3290	12519	915	754	7644	347	1141	0	1548	0	3521	104	1712	12959	744	5526	0	10239	0	0	2621	6979	1183	3132	360	101	7194	3359	3483	439	1159	1942	0	241	591	172	1068	3856	5661	909
Pseudomonas fragi	0	0	0	0	0	0	0	0	0	0	0	0	0	0	0	0	0	0	0	0	0	0	0	0	0	0	0	0	0	0	0	0	0	0	0	0	1919	0	0	0	0	0	0	0	0	0	0	412	0
Klebsiella sp. MS 92-3	0	3332	0	0	676	0	0	0	0	0	0	124	0	0	6389	0	0	835	320	0	0	618	0	0	0	1610	290	0	0	0	0	0	0	0	0	0	3499	0	0	0	204	210	179	0	0	172	0	109	376
Megasphaera elsdenii	7807	10052	9262	18393	47317	2195	4429	0	2322385	15992	7628	2428	4474	14990	1182	21419	17280	4297	2618	1484	0	1858	689891	10302	6724	488	166458	273	9214	4757	34650	4242	1337388	3966	720	27789	10459	10115	4267	6350	3538	10519	96	31572	707	5097	1762	17426	7488
Fusobacterium necrophorum	0	0	173	0	0	0	0	0	324	276	99	0	0	0	0	0	113	0	0	0	0	0	0	0	0	0	0	0	0	0	123	0	0	0	0	558	0	0	0	0	493	141	671	0	0	0	0	0	0
[Eubacterium] biforme	15865	3852	2875	14990	17117	3598	11700	1206	1063310	34849	18498	47656	13192	1202331	4169	32592	17431	15649	589	15476	97	3410	205817	1590	6016	1381	16409	2084	4913	10665	19492	687	8722	6868	579	22893	9981	14233	20495	703	3639	16242	1096	14269	1223	12140	1752	8938	11951
Bacteroides sp. 3_1_23	2230856	1819213	1427635	308576	643514	675650	1875665	1460308	1915398	427189	216227	1962826	573365	234609	168036	241247	1570051	630489	900883	2069395	654508	1303186	1003756	976709	584350	1848746	1316850	1739141	1181325	1893171	278245	168988	1472421	2179383	1657703	312207	1677420	1476041	363805	246806	177784	2047169	1105228	511786	795455	1317546	1964130	1249309	652464
[Clostridium] methylpentosum	153947	42728	191104	96291	64126	81628	8262	316	165475	181056	177424	60868	222994	328926	30646	192767	224219	170251	86151	15788	1561	69852	157944	226908	62025	22079	113901	6035	43583	71866	68835	35842	92355	17521	33832	133647	201144	23645	115100	2704790	282867	225630	14057	90576	8283	193195	12277	70078	97687
Anaerostipes hadrus	57919	16301	1301	73668	11278	2119	119188	3728	12319	82966	270041	152678	11488	79552	27553	118607	58414	15834	186	134801	1709	4699	17571	1089	76051	111	156952	7958	5957	3100	67083	5350	4824	13731	349	152250	78073	227561	20536	402	4508	5927	3008	5372	249	83161	75591	14905	9765
Peptoniphilus sp. oral taxon 375	414	413	1965	670	12937	0	262	0	1025	1024	2525	1339	3331	7721	532	2308	3548	1718	202	1661	0	1665	5671	4681	4714	0	1069	0	1306	818	1959	0	606	1262	0	3764	995	2138	971	2277	1963	378	0	1934	104	3094	480	24464	5489
Bacteroides sp. 1_1_6	2737506	3368234	725796	153388	477843	751868	61039	2094256	1574466	994571	130915	3866	334402	213300	3713	560561	315126	2487930	251653	28855	35454	65248	192164	405380	2557476	137	215158	152164	1835902	11849	109841	3509	247244	35486	3091237	72315	186637	1069658	1702190	113029	160543	1197613	1258751	821073	2981505	202641	45836	5942268	156491
Streptococcus sp. AS14	0	2782	0	0	1015	0	1199	0	4169	570	1445	559	0	1803	647	131	1211	472	0	967	120	0	0	0	2808	0	0	0	0	351	115	1924	418	0	295	2312	1036	223	995	96	1762	662	127	107	0	284	0	120	203
Lactobacillus vaginalis	0	0	0	0	0	103	0	0	0	0	0	0	0	0	0	0	0	155	0	0	0	0	0	0	0	0	0	0	0	0	0	0	0	0	0	0	0	0	0	0	0	0	0	0	0	0	0	0	0
Streptococcus sanguinis	0	0	2769	166	101	0	202	0	2616	0	144	0	11496	0	0	1371	1576	0	122	0	0	0	0	11528	0	0	0	0	0	0	0	0	0	0	0	384	241	100	0	508	123	0	0	0	0	506	0	118	0
Anaerostipes sp. 3_2_56FAA	12604	4053	6344	7173	10205	3245	2376	822	4334	17358	17153	18713	8850	22522	9910	19939	5334	4592	598	19354	0	13083	12394	9564	13901	9007	16414	40386	744	4732	4243	9876	5572	5160	1181	21096	8883	5504	11967	12163	11441	19684	8064	9571	0	11236	5186	9650	14007
Dorea longicatena	279360	115295	22138	72962	237647	10855	274494	94290	226472	155111	1531178	142922	65703	1397523	194432	359172	99317	436659	10492	1323446	735	35580	2140871	10270	211501	5717	577289	109754	33457	54248	131510	41737	36917	698046	3179	2337982	98002	24361	190469	14759	175317	53631	9987	1849527	4194	134741	195518	41376	186297
Alistipes senegalensis	181794	333972	1402815	2858297	1972059	129561	3401	52283	373032	1142571	1002679	3463242	1094513	2999701	55836	3006755	141749	206133	254607	60227	0	774896	2600922	1338286	305330	684293	2674678	0	1376359	3756960	2858404	25692	213712	64887	94978	512877	159045	626	211587	98536	1572465	298251	0	1016502	47457	170783	85086	247314	64149
Peptoclostridium difficile	454750	186376	193965	428813	234947	76721	122722	30802	347328	598367	562336	367597	357650	582170	79263	230290	519638	367242	55806	185553	14970	80270	483668	232020	127446	91000	409456	89313	98583	114218	306647	106227	47053	163215	84107	512600	229834	102028	230149	202214	558827	246129	86053	344952	25525	187064	128525	164211	209360
Streptococcus parasanguinis	551	4445	0	94	2143	0	3516	1163	14992	1673	1128	5802	0	3188	942	2087	664	2754	0	469	0	186	219	0	112	147	0	0	0	0	0	118	0	127	0	1576	6011	2884	2416	264	385	1062	0	3223	0	433	511	771	2747
Veillonella dispar	3871	29062	251	1139	21480	117	511613	414340	0	1064	5786	929	1024	2088	0	359	102749	0	0	0	0	197	955	143	600	0	146	24363	0	169	3301	0	0	3008	0	1348	7929	4655	9634	879	615	215	464	1064	0	5490	0	273	169
Porphyromonas somerae	0	103618	523	97	351	859	0	0	283	0	929	0	1327	542	0	197	1009	0	125	0	0	0	64709	284	682	0	100413	0	427	0	0	0	110	0	0	725	0	0	808	0	1288	0	0	565	0	0	250	274	0
Pseudomonas aeruginosa	3265	409	12780	18910	77966	0	0	0	883	0	1272	0	30811	0	0	0	10013	0	0	0	0	3110	0	37740	0	117	11239	0	0	0	35782	0	0	0	393	14160	24448	697	0	0	31714	0	1355	17978	0	2626	0	39254	0
Klebsiella sp. 4_1_44FAA	670	0	296	169	517	0	0	0	0	0	0	100	1352	228	14995	111	238	246	127	2438	0	3243	782	184	617	4743	518	1611	0	236	128	0	336	755	0	221	1100	0	0	0	2207	511	2548	439	0	409	238	0	688
Akkermansia muciniphila	11406	4984	3605310	2864164	2832429	0	1932	0	380794	0	1760826	0	3208212	2753609	0	2749488	0	2851617	0	0	3175316	0	0	3232105	1932	0	0	0	848980	0	2839538	0	0	0	0	0	1970805	0	0	2795052	2756025	0	0	3426999	3404208	0	0	2131684	3110217
Butyrivibrio crossotus	232021	332596	70677	276768	174450	25904	57868	16323	146223	2720845	297899	279595	143654	449849	76349	313973	198997	456540	22372	115179	972	80742	407943	56587	365992	6104	714890	42121	274805	95427	196536	12002	69839	50036	5221	174569	281954	45271	244049	24888	428625	373429	9294	357772	2022	324466	64478	145610	198751
Erysipelotrichaceae bacterium 21_3	52480	5121	192146	25702	16906	8934	9482	1317	63492	53173	86812	38340	98853	53072	2410	40643	18981	7290	28664	43693	184	14794	32356	198278	8429	3641	41790	18533	10945	9004	27749	38706	14990	5730	16572	118932	19368	6601	8845	82895	51301	27656	131648	45577	531	461225	39773	24729	47859
Catenibacterium mitsuokai	13278	9301	16808	4257	19174	325365	1769	117	14852	11470	40098	22034	31692	71211	5729	42733	5959	65003	636	19050	0	6547	754828	21056	56482	0	1732141	2037	2601	2851	84564	356	1595	4094	1328	57611	20753	6240	18989	35607	46752	11850	1316	16181	17193	10921	5473	48075	14578
Megamonas hypermegale	0	0	0	0	0	0	0	0	0	0	0	0	0	0	0	0	0	0	0	0	0	0	0	0	0	0	0	0	0	0	0	0	14416	0	0	0	0	0	0	0	0	164172	0	0	0	0	0	0	0
Bacteroides sp. 2_2_4	1520068	1179144	660506	263564	418073	461641	3366692	1441996	3347301	522676	336607	3280501	557704	402546	257054	408602	2652659	887792	1109444	2077003	550474	366311	991818	470655	757365	2947876	1863950	3756026	747661	2976498	151251	381264	1497854	2411344	1935268	482149	2159039	486809	430592	322370	258965	3039944	778543	415532	563123	1521687	2020736	721974	591950
Burkholderiales bacterium 1_1_47	2866347	129923	197694	233373	304518	1403677	0	0	325885	1391992	1306231	396	334763	10053	161	8930	1455047	1080647	438677	2550411	0	1010054	20635	214228	619441	0	871873	0	2034147	0	333753	0	231964	2412961	1937315	1393915	0	1581872	2778282	1403368	344179	14393	1372345	2147823	2205520	1158627	2584740	311409	989650
[Eubacterium] eligens	2968949	2463011	611519	2026964	310880	306814	1590635	369334	58149	2203434	3575615	4867332	639372	3707468	337614	2879127	1083121	3203494	818768	720656	1103	195367	3308437	154571	3911210	950	350641	252860	1911765	3324371	251555	26091	237811	1253776	2039	1498343	3638675	168828	3884299	201134	2219515	162323	4541	1750117	850644	5200398	714396	1521266	381345
Alistipes onderdonkii	2417974	3460438	2813371	3080030	3624678	2865076	0	3145122	3739435	3109805	3611224	17932	3760563	2855340	3217590	2987244	3663597	3414554	2900479	88225	0	3665460	2378548	2247206	2999290	6550	2486761	0	1520209	4188	3668174	3372887	1318364	99350	3192734	3798967	138718	0	2855170	109512	3248186	2723732	10283	1643577	136693	3422096	105266	3236223	67032
Paraprevotella xylaniphila	34913	57530	65665	22651	61255	249317	193	1168	11815	22386	9842	0	265134	360080	2602	344218	532515	101429	489134	0	0	49674	201242	45586	28950	0	234855	5929	13725	0	20746	3304	20805	109	18382	5243	7933	11214	20267	3249	396502	23619	2485	15641	22966	662955	299	27117	1886
[Bacteroides] pectinophilus	331774	149153	455553	223109	204451	45112	45938	78971	95248	725961	507858	249375	212373	375098	114813	391360	518827	191491	30776	247021	2987	122131	643064	97862	587249	11732	460308	111956	121597	210189	343344	25053	92033	162914	9899	177350	3066497	89814	443458	32928	636402	111159	10324	482987	8088	355762	179400	157356	183909
Bacteroides massiliensis	67382	177740	749507	32364	146670	41079	45014	60939	4120177	141999	3868775	24436	1211338	3568762	30172	3721123	255681	109776	154173	16515	7839	28296	3572204	343949	3923228	6278	3532852	10454	353234	23778	11855	43405	3935652	6917	140138	3398898	104028	45582	3865387	120776	2515178	3718126	71287	204045	4135220	256644	15385	78523	132888
Alistipes indistinctus	2168741	404139	111483	21497	23338	1024	0	2329	2148595	1022396	822	255	367044	36436	21277	75510	25379	115444	134231	901713	0	208555	2765100	76998	43513	217	2787904	0	31875	2098	28102	9001	4550	1754170	1382681	8046	10045	0	2108	336	57733	25372	0	85297	1696	76754	1204961	10232	1923
Bacteroides barnesiae	10514	19816	58520	8657	10785	1847	2150	8497	23284	21448	8462	123	168887	39953	2936	19890	21992	9157	23867	325	0	2349	36768	59482	138317	163	24927	0	138168	35999	11387	805	23060	3449	18572	17341	4571	19729	107673	1325	110216	6929	588	122094	97166	55984	4259	31625	4328
[Clostridium] scindens	44843	12594	15890	26322	32552	7484	11701	2701	18201	73708	31509	20555	20451	85804	11761	44307	10049	64681	4226	18746	0	8665	27274	99908	34262	7818	11779	1638	8199	13136	20768	6521	10452	14831	6534	47678	57901	21932	21859	94081	30526	36604	952949	20187	1373	17359	17779	21148	44270
[truncated: 215 more columns]
