# Supplementary material for: Culture-enriched human gut microbiomes reveal core and accessory resistance genes
Source: Microbiome. 2019 Apr 5;7:56. doi: 10.1186/s40168-019-0669-7 (PMC6451232; doi:10.1186/s40168-019-0669-7)
Supplement: Supplementary file 8 — Table S4. Number of resistance genes observed per culture-independent or culture-enriched microbiomes with 70 percent identity to reference resistance genes from MERGEM. (XLSX 14 kb) [file 40168_2019_669_MOESM8_ESM.xlsx]

## Sheet: 2018-01-22_RGperSample70pct
	FOX.ANA	FOX.CO2	MEB.ANA	MEB.CO2	Microbiome
P10J0	70	135	90	118	58
P10J7	42	20	20	17	8
P10J90	NA	NA	NA	NA	12
P11J0	65	66	72	57	69
P11J7	137	87	53	29	63
P11J90	NA	NA	NA	NA	21
P12J0	35	14	43	13	12
P12J7	58	88	119	88	11
P12J90	NA	NA	NA	NA	59
P13J0	62	104	34	15	59
P13J7	12	10	68	66	34
P13J90	NA	NA	NA	NA	13
P14J0	26	10	6	72	38
P14J7	63	27	39	19	117
P14J90	NA	NA	NA	NA	59
P15J0	30	65	78	69	131
P15J7	68	82	63	135	58
P15J90	NA	NA	NA	NA	57
P17J0	63	82	24	15	85
P17J7	64	67	34	47	124
P17J90	NA	NA	NA	NA	123
P18J0	63	70	66	125	26
P18J7	41	28	24	69	19
P18J90	NA	NA	NA	NA	18
P19J0	100	88	81	68	41
P19J7	82	85	39	45	70
P19J90	NA	NA	NA	NA	64
P1J0	17	19	69	66	19
P1J7	39	15	18	60	97
P1J90	NA	NA	NA	NA	111
P20J0	65	79	29	19	69
P20J7	70	27	11	31	150
P20J90	NA	NA	NA	NA	29
P21J0	24	58	72	143	32
P21J7	33	50	59	18	35
P21J90	NA	NA	NA	NA	79
P22J0	18	62	27	31	83
P22J7	61	23	76	25	116
P22J90	NA	NA	NA	NA	25
P23J0	37	13	7	79	42
P23J7	61	38	16	15	41
P23J90	NA	NA	NA	NA	73
P25J0	85	68	38	29	98
P25J7	17	21	20	101	39
P25J90	NA	NA	NA	NA	23
P2J0	29	18	26	20	21
P2J7	62	25	14	11	16
P2J90	NA	NA	NA	NA	64
P38J0	5	51	104	71	57
P38J7	22	22	68	91	37
P38J90	NA	NA	NA	NA	14
P3J0	64	12	12	16	26
P3J7	25	85	17	50	63
P3J90	NA	NA	NA	NA	68
P4J0	87	18	100	60	29
P4J7	37	16	5	55	29
P4J90	NA	NA	NA	NA	27
P5J0	99	34	19	16	21
P5J7	70	65	31	36	70
P5J90	NA	NA	NA	NA	110
P6J0	16	42	60	66	20
P6J7	29	12	32	59	70
P6J90	NA	NA	NA	NA	65
P7J0	79	31	19	15	66
P7J7	9	69	60	22	71
P7J90	NA	NA	NA	NA	28
P8J0	10	8	59	64	32
P8J7	19	29	29	37	73
P8J90	NA	NA	NA	NA	65
P9J0	80	88	20	27	70
P9J7	55	75	91	35	73
P9J90	NA	NA	NA	NA	21
