# Supplementary material for: Culture-enriched human gut microbiomes reveal core and accessory resistance genes
Source: Microbiome. 2019 Apr 5;7:56. doi: 10.1186/s40168-019-0669-7 (PMC6451232; doi:10.1186/s40168-019-0669-7)
Supplement: Supplementary file 9 — Table S6. Potential species origin of antibiotic resistance genes. (XLSX 25 kb) [file 40168_2019_669_MOESM9_ESM.xlsx]

## Sheet: 2018-01-23_RGinTaxaperSample70p
	FOX.ANA	FOX.CO2	MEB.ANA	MEB.CO2	Microbiome	Total
Unknown	46	51	44	46	62	249
[Bacteroides] pectinophilus	0	0	0	0	1	1
[Clostridium] bolteae	1	0	1	1	4	7
[Clostridium] citroniae	0	0	1	1	2	4
[Clostridium] clostridioforme	17	12	20	16	12	77
[Clostridium] hathewayi	1	9	4	4	3	21
[Clostridium] hylemonae	1	1	0	0	0	2
[Clostridium] leptum	1	2	1	1	0	5
[Clostridium] methylpentosum	0	0	0	0	2	2
[Clostridium] saccharolyticum	6	12	16	8	12	54
[Clostridium] scindens	1	0	0	1	0	2
[Clostridium] symbiosum	9	12	12	7	13	53
[Eubacterium] biforme	1	0	1	0	0	2
[Eubacterium] cylindroides	0	0	2	1	0	3
[Eubacterium] dolichum	2	0	1	1	0	4
[Eubacterium] eligens	2	0	0	0	1	3
[Eubacterium] infirmum	0	1	0	0	0	1
[Eubacterium] siraeum	2	4	1	2	22	31
[Ruminococcus] obeum	15	12	12	14	24	77
[Ruminococcus] torques	1	3	2	2	0	8
Acidaminococcus intestini	1	0	1	1	0	3
Acidovorax sp. CF316	2	0	0	0	0	2
Aerococcus urinae	0	1	0	0	0	1
Aeromonas salmonicida	9	13	9	12	21	64
Akkermansia muciniphila	2	0	0	0	0	2
Alistipes onderdonkii	1	1	0	0	1	3
Alistipes putredinis	2	1	2	2	2	9
Allofustis seminis	3	0	0	2	4	9
Anaerococcus obesiensis	0	0	2	5	2	9
Anaerostipes caccae	0	0	0	0	1	1
Anaerostipes hadrus	0	0	0	0	1	1
Anaerostipes sp. 3_2_56FAA	1	1	2	0	3	7
Anaerotruncus colihominis	1	1	0	1	2	5
Bacillus acidiproducens	1	1	1	0	0	3
Bacillus cereus	0	0	1	0	0	1
Bacillus coahuilensis	0	0	0	1	0	1
Bacillus sp. B14905	1	3	2	0	0	6
Bacteroides caccae	5	7	6	5	15	38
Bacteroides cellulosilyticus	6	10	11	11	11	49
Bacteroides clarus	2	1	1	0	4	8
Bacteroides coprocola	9	6	7	15	5	42
Bacteroides coprophilus	3	3	3	2	1	12
Bacteroides dorei	33	39	32	36	43	183
Bacteroides eggerthii	1	2	5	0	2	10
Bacteroides faecis	8	10	7	8	27	60
Bacteroides finegoldii	1	1	2	0	6	10
Bacteroides fluxus	0	0	0	1	10	11
Bacteroides fragilis	1	0	0	3	0	4
Bacteroides gallinarum	2	0	0	0	1	3
Bacteroides intestinalis	3	3	2	2	8	18
Bacteroides massiliensis	10	13	8	10	34	75
Bacteroides oleiciplenus	26	16	26	25	23	116
Bacteroides ovatus	2	2	4	6	4	18
Bacteroides plebeius	0	0	1	0	0	1
Bacteroides salanitronis	4	10	1	2	0	17
Bacteroides salyersiae	1	0	0	0	2	3
Bacteroides sp. 1_1_14	11	10	6	10	12	49
Bacteroides sp. 1_1_30	2	6	3	6	29	46
Bacteroides sp. 1_1_6	12	12	10	4	9	47
Bacteroides sp. 2_1_16	3	0	5	1	0	9
Bacteroides sp. 2_1_22	1	1	0	0	0	2
Bacteroides sp. 2_1_33B	0	1	0	0	0	1
Bacteroides sp. 2_1_56FAA	4	4	1	2	8	19
Bacteroides sp. 2_1_7	0	0	0	3	1	4
Bacteroides sp. 2_2_4	2	2	0	7	9	20
Bacteroides sp. 3_1_19	2	2	0	0	0	4
Bacteroides sp. 3_1_23	8	6	7	8	8	37
Bacteroides sp. 3_1_33FAA	0	0	0	1	0	1
Bacteroides sp. 3_1_40A	3	8	8	8	18	45
Bacteroides sp. 3_2_5	0	1	0	0	0	1
Bacteroides sp. 4_1_36	11	4	10	10	36	71
Bacteroides sp. 4_3_47FAA	23	16	29	24	45	137
Bacteroides sp. 9_1_42FAA	6	6	7	4	2	25
Bacteroides sp. D1	2	0	2	1	5	10
Bacteroides sp. D2	1	1	1	2	0	5
Bacteroides sp. D22	3	5	3	4	6	21
Bacteroides stercoris	6	8	11	5	4	34
Bacteroides thetaiotaomicron	5	6	3	6	8	28
Bacteroides uniformis	44	42	43	46	76	251
Bacteroides vulgatus	5	16	14	3	2	40
Bacteroides xylanisolvens	3	2	2	4	8	19
Bibersteinia trehalosi	1	0	0	0	1	2
Bifidobacterium longum	14	14	11	15	26	80
Bifidobacterium pseudocatenulatum	1	3	4	0	5	13
Bilophila sp. 4_1_30	1	0	0	0	0	1
Blautia hansenii	0	0	1	1	0	2
Blautia hydrogenotrophica	2	1	2	4	0	9
Brachyspira pilosicoli	1	0	0	0	0	1
Brevibacterium mcbrellneri	1	0	0	0	0	1
Burkholderiales bacterium 1_1_47	0	0	0	0	1	1
butyrate-producing bacterium SS3/4	3	1	0	0	0	4
Butyrivibrio crossotus	0	2	1	0	4	7
Campylobacter jejuni	45	44	42	38	60	229
Clostridiales bacterium 1_7_47FAA	0	1	0	1	0	2
Clostridium butyricum	0	1	0	0	0	1
Clostridium kluyveri	0	0	0	0	4	4
Clostridium perfringens	4	0	0	0	0	4
Clostridium sp. 7_3_54FAA	9	7	8	9	12	45
Clostridium sp. D5	0	0	1	0	0	1
Clostridium sp. L2-50	1	0	1	2	1	5
Clostridium sp. M62/1	6	18	6	7	16	53
Clostridium sp. MSTE9	0	0	1	0	1	2
Clostridium sp. SY8519	1	0	0	0	0	1
Collinsella aerofaciens	2	0	0	0	3	5
Collinsella stercoris	0	0	0	1	0	1
Collinsella tanakaei	3	2	0	4	2	11
Coprobacillus sp. 29_1	0	0	0	1	0	1
Coprobacillus sp. 3_3_56FAA	3	0	1	2	2	8
Coprobacillus sp. 8_2_54BFAA	1	1	1	5	0	8
Coprobacillus sp. D6	0	0	0	1	1	2
Coprococcus catus	3	5	8	8	9	33
Coprococcus comes	1	0	0	0	0	1
Coprococcus eutactus	16	20	11	18	24	89
Coprococcus sp. ART55/1	2	3	1	4	7	17
Corynebacterium amycolatum	0	2	0	1	0	3
Corynebacterium glucuronolyticum	12	12	9	14	10	57
Corynebacterium pseudogenitalium	0	0	0	0	1	1
Corynebacterium urealyticum	0	1	0	0	0	1
Desulfovibrio piger	0	0	0	0	1	1
Dialister micraerophilus	4	5	2	3	1	15
Dialister succinatiphilus	4	2	8	5	10	29
Dorea formicigenerans	3	0	1	1	0	5
Dorea longicatena	1	2	1	0	0	4
Eggerthella lenta	0	0	0	1	0	1
Eggerthella sp. YY7918	2	2	2	2	4	12
Enterobacter cancerogenus	0	0	0	0	1	1
Enterobacter cloacae	266	136	199	236	840	1677
Enterobacter hormaechei	1	3	0	1	4	9
Enterobacter mori	0	1	0	0	4	5
Enterobacter sp. SST3	132	118	41	43	87	421
Enterococcus faecalis	40	39	42	27	66	214
Enterococcus faecium	4	8	11	15	21	59
Enterococcus saccharolyticus	0	0	5	0	0	5
Erysipelotrichaceae bacterium 2_2_44A	0	0	1	1	3	5
Erysipelotrichaceae bacterium 21_3	4	1	2	7	3	17
Erysipelotrichaceae bacterium 3_1_53	5	6	3	6	1	21
Erysipelotrichaceae bacterium 6_1_45	2	1	0	1	1	5
Escherichia coli	984	992	947	1089	1374	5386
Eubacterium limosum	1	0	1	0	1	3
Eubacterium rectale	12	11	6	12	14	55
Eubacterium ventriosum	11	7	15	8	17	58
Faecalibacterium prausnitzii	29	26	50	34	45	184
Flavonifractor plautii	4	5	5	3	13	30
Gardnerella vaginalis	0	1	0	1	0	2
Gordonibacter pamelaeae	0	0	1	0	0	1
Haemophilus influenzae	0	0	1	0	1	2
Haemophilus parainfluenzae	0	0	0	0	3	3
Haemophilus parasuis	1	11	2	3	2	19
Holdemania filiformis	2	1	6	7	1	17
Ideonella sp. B508-1	0	1	0	0	0	1
Johnsonella ignava	1	0	0	0	0	1
Klebsiella pneumoniae	50	37	0	45	90	222
Klebsiella sp. 4_1_44FAA	0	1	0	0	1	2
Klebsiella sp. OBRC7	0	0	0	0	1	1
Klebsiella variicola	0	1	0	0	0	1
Kytococcus sedentarius	1	0	0	0	0	1
Lachnospiraceae bacterium 1_1_57FAA	4	2	3	0	4	13
Lachnospiraceae bacterium 1_4_56FAA	1	1	3	3	3	11
Lachnospiraceae bacterium 2_1_58FAA	0	0	1	1	0	2
Lachnospiraceae bacterium 3_1_46FAA	1	2	0	0	0	3
Lachnospiraceae bacterium 4_1_37FAA	0	1	0	4	1	6
Lachnospiraceae bacterium 5_1_57FAA	0	1	3	1	0	5
Lachnospiraceae bacterium 6_1_63FAA	6	7	4	4	3	24
Lachnospiraceae bacterium 7_1_58FAA	24	20	23	29	42	138
Lachnospiraceae bacterium 8_1_57FAA	0	1	2	0	0	3
Lachnospiraceae bacterium 9_1_43BFAA	2	3	3	3	5	16
Lactobacillus reuteri	0	5	2	5	4	16
Lactococcus lactis	0	0	0	0	15	15
Leucobacter chromiiresistens	0	1	0	1	0	2
Lysinibacillus fusiformis	0	2	0	0	0	2
Macrococcus caseolyticus	0	0	0	0	1	1
Marvinbryantia formatexigens	2	1	4	1	0	8
Megasphaera genomosp. type_1	0	0	0	1	1	2
Mitsuokella multacida	0	0	0	0	1	1
Morganella morganii	0	13	0	28	0	41
Oceanobacillus iheyensis	0	0	2	0	0	2
Oceanobacillus kimchii	0	0	1	0	0	1
Odoribacter laneus	4	6	1	2	11	24
Ornithinibacillus scapharcae	0	0	1	1	0	2
Oscillibacter valericigenes	1	0	2	2	2	7
Pantoea agglomerans	0	1	0	1	1	3
Parabacteroides distasonis	2	1	0	0	1	4
Parabacteroides goldsteinii	0	1	0	0	4	5
Parabacteroides johnsonii	2	5	2	1	0	10
Parabacteroides merdae	0	1	1	3	9	14
Parabacteroides sp. 20_3	22	28	29	21	25	125
Parabacteroides sp. D13	0	0	1	1	0	2
Parabacteroides sp. D25	1	2	1	1	1	6
Paraprevotella clara	2	1	1	2	9	15
Paraprevotella xylaniphila	2	1	1	3	0	7
Parasutterella excrementihominis	5	3	3	2	3	16
Pediococcus acidilactici	2	1	1	1	7	12
Peptoclostridium difficile	32	22	19	24	40	137
Peptoniphilus senegalensis	0	1	1	0	1	3
Peptostreptococcaceae bacterium ACC19a	1	1	0	2	1	5
Peptostreptococcaceae bacterium CM5	8	11	9	9	12	49
Peptostreptococcus anaerobius	0	4	2	0	1	7
Peptostreptococcus stomatis	2	4	1	3	1	11
Phascolarctobacterium succinatutens	3	5	0	2	9	19
Porphyromonas asaccharolytica	0	1	0	0	0	1
Prevotella copri	2	2	2	2	4	12
Prevotella disiens	5	2	0	4	3	14
Prevotella oris	1	0	2	0	0	3
Prevotella sp. C561	1	0	1	1	0	3
Prevotella stercorea	1	0	2	2	2	7
Pseudoflavonifractor capillosus	13	5	2	6	8	34
Pseudomonas aeruginosa	28	31	32	32	29	152
Pseudomonas fragi	0	0	3	0	0	3
Ralstonia sp. PBA	0	0	0	0	1	1
Riemerella anatipestifer	2	5	1	2	2	12
Roseburia hominis	2	1	3	4	2	12
Roseburia intestinalis	0	1	0	0	0	1
Roseburia inulinivorans	1	3	3	2	5	14
Ruminococcus bromii	3	2	1	2	1	9
Ruminococcus champanellensis	0	1	0	0	0	1
Ruminococcus flavefaciens	0	0	1	0	0	1
Ruminococcus lactaris	0	1	0	0	0	1
Ruminococcus sp. JC304	0	0	1	2	1	4
Ruminococcus sp. SR1/5	0	2	0	0	0	2
Salmonella enterica	12	12	9	16	1	50
Staphylococcus aureus	54	50	47	52	94	297
Stomatobaculum longum	23	17	15	14	33	102
Streptococcus agalactiae	0	0	0	2	0	2
Streptococcus anginosus	0	1	0	0	1	2
Streptococcus australis	0	0	0	0	2	2
Streptococcus lutetiensis	2	0	1	0	0	3
Streptococcus pneumoniae	0	0	1	0	2	3
Streptococcus salivarius	1	0	0	0	0	1
Streptococcus sanguinis	0	0	2	0	0	2
Streptococcus sp. AS14	0	0	2	0	0	2
Streptococcus sp. F0442	2	2	0	2	3	9
Streptococcus urinalis	1	0	1	1	0	3
Subdoligranulum sp. 4_3_54A2FAA	5	4	9	7	5	30
Subdoligranulum variabile	1	0	0	0	2	3
Tannerella sp. 6_1_58FAA_CT1	6	12	8	8	9	43
Thermoanaerobacter sp. X513	0	0	0	0	1	1
Tyzzerella nexilis	9	8	5	11	10	43
