# Supplementary material for: Culture-enriched human gut microbiomes reveal core and accessory resistance genes
Source: Microbiome. 2019 Apr 5;7:56. doi: 10.1186/s40168-019-0669-7 (PMC6451232; doi:10.1186/s40168-019-0669-7)
Supplement: Supplementary file 11 — Table S5. Number of resistance genes observed per microbiome and selectome with 70 percent identity to reference resistance genes from MERGEM. (XLSX 14 kb) [file 40168_2019_669_MOESM11_ESM.xlsx]

## Sheet: 2018-01-22_RGperSample70pct
	FOX.ANA	FOX.CO2	MEB.ANA	MEB.CO2	Microbiome
P10J0	8	20	9	13	0
P10J7	6	1	3	3	2
P10J90	NA	NA	NA	NA	0
P11J0	11	18	4	9	29
P11J7	7	7	24	3	27
P11J90	NA	NA	NA	NA	1
P12J0	4	3	14	0	4
P12J7	16	16	22	14	4
P12J90	NA	NA	NA	NA	13
P13J0	24	9	1	0	25
P13J7	0	1	30	17	6
P13J90	NA	NA	NA	NA	0
P14J0	4	0	0	17	2
P14J7	14	4	10	5	21
P14J90	NA	NA	NA	NA	2
P15J0	6	31	34	6	36
P15J7	42	38	24	61	4
P15J90	NA	NA	NA	NA	9
P17J0	7	6	0	7	13
P17J7	32	32	8	7	50
P17J90	NA	NA	NA	NA	43
P18J0	37	26	27	31	1
P18J7	5	2	9	27	1
P18J90	NA	NA	NA	NA	1
P19J0	3	8	15	4	4
P19J7	28	23	6	5	33
P19J90	NA	NA	NA	NA	29
P1J0	1	3	18	17	0
P1J7	6	5	1	13	11
P1J90	NA	NA	NA	NA	12
P20J0	19	13	1	1	23
P20J7	29	7	1	5	35
P20J90	NA	NA	NA	NA	3
P21J0	2	7	5	37	1
P21J7	6	0	4	0	14
P21J90	NA	NA	NA	NA	15
P22J0	0	17	2	0	13
P22J7	9	0	39	1	54
P22J90	NA	NA	NA	NA	2
P23J0	3	3	4	13	7
P23J7	39	4	3	0	10
P23J90	NA	NA	NA	NA	4
P25J0	26	34	2	6	29
P25J7	1	1	0	42	5
P25J90	NA	NA	NA	NA	5
P2J0	5	0	2	1	1
P2J7	22	3	1	1	2
P2J90	NA	NA	NA	NA	29
P38J0	0	0	1	11	34
P38J7	3	4	27	14	7
P38J90	NA	NA	NA	NA	3
P3J0	3	0	0	0	5
P3J7	0	21	1	2	30
P3J90	NA	NA	NA	NA	30
P4J0	20	0	35	21	8
P4J7	3	6	0	0	3
P4J90	NA	NA	NA	NA	8
P5J0	43	3	7	4	3
P5J7	35	33	2	3	3
P5J90	NA	NA	NA	NA	40
P6J0	5	14	1	20	4
P6J7	4	2	17	20	15
P6J90	NA	NA	NA	NA	20
P7J0	50	1	3	1	19
P7J7	1	14	36	2	30
P7J90	NA	NA	NA	NA	5
P8J0	1	1	4	28	5
P8J7	3	1	2	7	10
P8J90	NA	NA	NA	NA	8
P9J0	3	4	1	2	41
P9J7	19	7	3	7	35
P9J90	NA	NA	NA	NA	3
